# Supplementary material for: Comprehensive Construction of a Circular RNA-Associated Competing Endogenous RNA Network Identified Novel Circular RNAs in Hypertrophic Cardiomyopathy by Integrated Analysis
Source: Front Genet. 2020 Jul 28;11:764. doi: 10.3389/fgene.2020.00764 (PMC7399352; doi:10.3389/fgene.2020.00764)
Supplement: TABLE S1 — Original intensity values of each RNA in each sample. [file Data_Sheet_1.zip]

Archive with 3 entries (3 files):
- Supplementary Table 1.CSV
- Supplementary Table 2.CSV
- Supplementary Table 3 - 6.DOC
