# Supplementary material for: Comprehensive Construction of a Circular RNA-Associated Competing Endogenous RNA Network Identified Novel Circular RNAs in Hypertrophic Cardiomyopathy by Integrated Analysis
Source: Front Genet. 2020 Jul 28;11:764. doi: 10.3389/fgene.2020.00764 (PMC7399352; doi:10.3389/fgene.2020.00764)
Supplement: TABLE S1 — Original intensity values of each RNA in each sample. [file Data_Sheet_1.zip › Supplementary Table 1.CSV]

ProbeName	HCM1_Raw	HCM2_Raw	HCM3_Raw	HCM4_Raw	HCM5_Raw	HCM6_Raw	HCM7_Raw	HCM8_Raw	HCM9_Raw	HCM10_Raw	HCM11_Raw	HCM12_Raw	HCM13_Raw	HCM14_Raw	HCM15_Raw	control1_Raw	control2_Raw	control3_Raw	control4_Raw	control5_Raw	control6_Raw	control7_Raw	SD_HCM	SD_control	Included	TargetID	Probe_Type
A_19_P00315506	125.38	86.65	89.68	89.06	76.13	60.48	89.30	96.77	76.50	69.61	78.96	96.44	50.40	89.78	89.99	62.11	42.58	40.09	36.80	75.70	70.51	78.23	17.37	17.81	1	NM_001162893	mRNA
A_19_P00315627	1901.90	626.91	1033.80	1514.26	1657.31	511.28	1408.28	2094.74	1254.60	525.37	417.45	332.60	575.22	532.73	494.07	1007.67	670.59	270.29	473.80	745.80	1054.35	1152.48	596.60	324.42	1	XR_428440	mRNA
A_19_P00315647	61.24	43.59	51.34	53.98	55.03	67.22	47.98	57.74	40.64	63.06	80.61	50.61	116.16	156.08	114.71	52.86	27.69	15.75	15.38	51.42	32.07	38.37	32.93	15.27	1	XR_110530	mRNA
A_19_P00315649	232.24	153.34	213.86	194.12	170.74	120.75	174.73	157.58	246.67	95.00	107.70	92.23	185.55	269.82	213.61	97.20	65.86	49.13	58.81	125.06	122.88	117.30	55.03	32.47	1	XR_110530	mRNA
A_19_P00315668	4.55	2.03	1.84	2.16	2.10	3.89	2.04	2.13	2.30	2.34	2.23	2.87	2.80	2.50	3.55	3.85	2.23	2.09	2.11	2.17	2.22	2.10	0.79	0.64	0	NM_022740	mRNA
A_19_P00315716	10110.85	3183.74	5962.60	7770.87	6333.70	1745.29	6690.39	9568.51	4986.58	1717.57	1323.23	1331.52	947.61	1575.77	1993.27	3630.08	1814.26	738.45	1717.35	2480.61	4812.12	5749.59	3192.79	1810.90	1	NR_002911	mRNA
A_19_P00315764	4733.04	1355.88	3461.81	4441.15	2579.28	1315.10	2769.69	5124.34	2227.06	980.02	742.08	803.06	473.46	1404.43	1004.08	2169.27	833.22	569.56	973.29	1611.42	2623.36	2451.38	1561.72	830.53	1	XR_110541	mRNA
A_19_P00315843	10.68	2.04	5.74	4.97	7.80	2.18	1.70	7.90	1.88	2.18	71.90	2.84	2.53	6.40	3.39	2.14	1.97	2.28	2.09	1.99	1.99	2.60	17.63	0.23	0	NR_003013	mRNA
A_19_P00315922	42.02	13.21	34.40	37.00	34.08	12.82	44.60	58.58	56.06	11.31	3.19	9.32	5.80	14.19	10.14	21.86	7.80	5.93	2.70	8.46	20.71	16.04	18.85	7.56	1	NM_020945	mRNA
A_19_P00315967	954.72	445.05	827.84	882.39	689.23	407.01	790.05	1001.58	826.95	396.92	311.45	271.40	271.28	468.20	347.55	692.64	427.91	212.37	299.05	448.14	498.80	564.86	266.79	160.30	1	ENST00000563248	mRNA
A_19_P00316013	33.37	8.46	38.36	24.47	21.98	15.24	44.85	41.79	33.46	11.55	4.95	7.91	4.74	16.32	6.63	11.54	3.90	2.97	7.66	18.61	5.85	9.57	14.20	5.35	1	THC2774795	mRNA
A_19_P00316107	200.50	225.96	240.70	293.90	293.43	116.05	290.64	169.08	177.39	102.17	130.90	143.15	132.58	180.10	186.18	120.68	77.60	65.57	58.73	108.51	66.22	92.32	64.59	23.63	1	AB014581	mRNA
A_19_P00316185	6819.84	1226.55	4129.11	4768.31	2849.57	1533.36	2367.07	4262.96	1999.55	1178.79	678.10	990.19	356.52	1596.88	1160.08	1555.88	614.51	343.81	579.17	1507.37	2669.96	2793.46	1830.25	998.89	1	XR_426095	mRNA
A_19_P00316219	201.94	138.48	206.41	180.13	171.71	92.95	181.31	209.16	189.32	95.28	73.17	64.15	76.65	96.49	67.64	109.45	94.56	52.16	57.13	98.11	81.08	96.97	56.79	21.87	1	THC2666657	mRNA
A_19_P00316225	1826.84	276.85	793.08	1307.85	977.85	253.08	537.36	1523.74	374.93	187.98	111.77	296.48	66.63	265.38	216.53	372.03	78.32	57.77	125.49	287.47	451.80	589.27	558.23	203.15	1	NM_001282714	mRNA
A_19_P00316326	1.82	2.07	1.82	2.13	3.48	4.58	2.78	7.08	2.59	2.30	3.03	2.93	2.62	2.90	3.50	5.73	5.44	2.11	2.18	2.13	2.41	2.05	1.33	1.67	0	NM_001242317	mRNA
A_19_P00316375	6.42	3.00	1.89	2.18	3.76	2.40	2.16	2.08	2.36	2.35	3.77	3.10	2.57	2.55	6.25	5.65	2.45	8.86	2.16	2.12	4.83	2.13	1.42	2.58	0	ENST00000520332	mRNA
A_19_P00316423	8727.49	1331.63	4159.82	5211.95	3642.93	1434.83	3067.31	5835.11	2087.02	1130.96	774.56	1040.11	350.94	1381.32	1343.66	1913.66	799.61	387.93	816.10	1504.40	3148.59	3391.28	2351.67	1180.10	1	AI421806	mRNA
A_19_P00316533	538.72	267.35	452.46	503.16	582.63	269.88	620.71	865.05	573.19	196.94	186.23	192.54	298.65	271.38	355.19	434.38	258.08	173.15	221.07	304.12	288.19	337.89	198.61	84.40	1	ENST00000613961	mRNA
A_19_P00316726	3.68	2.09	5.07	2.26	6.34	2.49	1.75	1.76	1.98	2.76	2.22	3.38	2.70	2.67	3.80	2.07	2.04	2.02	2.03	2.06	2.19	2.05	1.29	0.06	0	ENST00000421406	mRNA
A_19_P00316839	17.23	12.20	24.29	18.50	33.62	12.57	36.53	23.10	37.67	2.93	2.28	8.46	4.18	11.15	20.08	14.83	7.62	2.09	4.27	12.97	12.29	13.92	11.68	5.05	1	NM_001145095	mRNA
A_19_P00317144	2373.37	288.75	800.43	1257.18	931.58	356.41	677.90	1394.10	537.02	308.61	222.14	220.68	106.65	470.89	341.99	380.78	138.80	62.48	114.30	381.79	697.20	835.87	604.23	299.36	1	XR_241967	mRNA
A_19_P00317314	29.13	15.91	20.44	16.46	25.81	14.07	34.72	26.82	22.33	39.01	28.57	10.99	8.86	26.55	20.43	16.83	7.43	10.62	2.44	17.87	28.32	19.78	8.56	8.62	1	NM_001205280	mRNA
A_19_P00317360	574.22	403.38	555.06	482.26	540.98	276.05	536.95	429.29	483.94	233.18	266.01	270.91	158.81	212.76	170.26	201.12	159.23	82.99	89.61	268.65	190.72	232.79	151.31	69.58	1	NM_001199182	mRNA
A_19_P00317444	10283.91	4843.20	6297.43	8351.96	6196.95	4737.33	5195.92	7237.74	4723.26	4066.35	4594.06	4663.76	4703.99	5098.20	4990.54	4899.25	3705.87	3243.46	3572.96	4908.33	5949.99	5852.94	1704.83	1100.82	1	NM_001291913	mRNA
A_19_P00317449	1.62	1.89	1.67	1.99	1.57	2.17	1.70	2.59	1.91	2.19	1.96	2.82	2.30	2.16	3.56	2.01	1.86	1.90	1.95	1.90	2.00	1.86	0.53	0.06	0	NM_178549	mRNA
A_19_P00317563	3.30	1.86	1.64	1.96	4.05	2.16	1.67	1.66	4.94	2.22	1.96	2.79	2.35	2.16	3.45	1.95	1.82	2.99	2.79	1.87	2.00	1.84	0.98	0.49	0	ENST00000618608	mRNA
A_19_P00317671	32.19	38.60	41.44	49.72	86.23	53.45	97.00	90.03	97.41	27.90	24.60	19.31	26.73	32.84	15.61	102.36	78.84	44.04	50.55	63.87	41.82	57.42	29.25	21.58	1	BC128222	mRNA
A_19_P00318154	54.38	22.06	44.85	45.29	99.81	20.57	140.29	119.94	92.75	22.47	10.34	5.67	16.14	31.01	22.65	32.44	20.74	15.72	11.54	29.28	32.62	27.03	42.78	8.33	1	XR_110033	mRNA
A_19_P00318261	41.40	9.02	16.08	25.06	45.31	14.40	46.64	55.29	48.83	18.42	15.41	9.68	18.72	20.53	55.93	14.60	7.08	9.36	4.37	7.82	23.56	15.68	17.28	6.59	1	NR_003016	mRNA
A_19_P00318418	1.63	1.91	1.61	2.00	1.90	2.21	2.82	1.56	1.70	2.15	2.04	2.78	2.39	2.08	3.01	2.10	1.94	1.89	1.86	2.02	2.05	1.82	0.46	0.10	0	NM_001166254	mRNA
A_19_P00318519	1265.50	245.82	589.15	868.76	616.56	243.39	540.75	896.04	430.01	214.79	124.75	178.52	104.88	270.71	264.49	321.57	106.17	83.89	100.99	251.27	434.47	553.74	337.98	182.76	1	THC2662402	mRNA
A_19_P00318761	2948.78	627.65	1119.66	1734.58	1537.52	536.54	1518.59	1790.41	1284.68	511.95	445.38	456.51	515.73	860.15	712.45	748.49	362.80	296.19	377.06	855.35	953.01	1094.33	705.89	321.61	1	ENST00000563248	mRNA
A_19_P00318889	2837.58	448.22	1363.93	1869.33	997.77	430.53	701.75	1361.84	564.05	394.76	194.52	314.40	74.28	440.21	365.86	424.23	155.11	115.18	184.67	491.82	765.81	984.04	751.01	330.83	1	ENST00000461374	mRNA
A_19_P00318894	15.27	6.58	17.27	9.45	20.61	10.37	27.36	28.36	23.61	22.37	29.21	4.77	7.99	30.14	7.03	16.82	3.38	9.42	5.57	7.50	10.48	11.60	9.20	4.38	0	ENST00000558225	mRNA
A_19_P00318904	1.88	2.12	1.88	5.27	2.05	2.49	1.69	7.30	1.98	2.75	2.23	3.35	2.64	2.62	3.74	3.71	2.11	2.81	2.13	7.00	9.56	5.46	1.52	2.81	0	THC2650820	mRNA
A_19_P00319028	1.67	1.94	1.72	18.67	1.59	2.18	1.60	1.78	1.83	2.17	10.54	2.78	2.41	2.25	3.47	4.51	1.96	1.98	2.02	2.04	2.12	1.90	4.69	0.95	0	NM_001145664	mRNA
A_19_P00319080	10.24	6.73	9.05	11.19	12.20	2.54	14.13	12.62	13.53	13.84	15.06	8.62	7.95	6.56	5.39	18.66	14.38	3.31	6.43	6.34	11.78	7.39	3.68	5.40	0	ENST00000509460	mRNA
A_19_P00319154	24.08	3.55	6.03	8.56	5.11	2.15	2.74	1.65	1.92	2.23	1.97	32.44	2.42	2.14	3.32	1.90	7.23	1.84	1.88	1.83	4.14	1.82	9.10	2.07	0	XR_109781	mRNA
A_19_P00319398	1.64	1.91	1.70	2.01	1.63	2.19	1.84	1.87	2.03	2.15	1.99	2.84	2.31	2.18	3.64	2.10	1.92	1.91	1.97	1.95	2.00	1.86	0.52	0.08	0	NM_024534	mRNA
A_19_P00319409	6858.33	1134.46	2773.69	4555.96	2747.10	898.22	2433.74	4058.82	1774.41	1027.44	677.67	797.88	300.41	1290.84	1136.33	1871.89	801.97	361.53	664.50	1166.12	2030.56	2579.45	1804.87	819.36	1	NM_024534	mRNA
A_19_P00319465	98.09	99.31	147.22	150.04	245.30	49.28	242.74	205.46	226.87	31.54	28.46	29.27	32.52	36.76	25.33	113.08	71.39	39.66	49.55	129.62	81.34	81.59	85.98	32.10	1	NM_020746	mRNA
A_19_P00319525	15.44	2.09	1.83	4.39	4.40	2.66	6.13	8.80	3.47	7.05	6.16	2.88	2.34	2.37	3.55	9.15	4.47	6.36	2.19	3.68	7.38	4.11	3.56	2.40	0	NM_001195131	mRNA
A_19_P00319682	31.75	31.07	32.84	35.20	51.36	17.70	56.28	57.05	53.34	26.80	28.56	27.80	15.80	55.62	28.24	33.25	20.32	15.20	21.32	24.96	22.76	23.75	14.23	5.48	1	NM_001137550	mRNA
A_19_P00319698	1.88	3.82	1.90	6.88	6.44	3.54	2.39	2.08	2.39	2.36	14.05	3.06	2.64	8.31	11.06	5.04	2.43	2.11	2.15	3.44	6.06	2.13	3.74	1.61	0	ENST00000601437	mRNA
A_19_P00319829	837.56	233.21	587.31	543.38	456.47	316.18	511.67	746.32	499.36	244.59	185.08	155.39	171.05	319.01	243.05	403.95	262.28	124.34	197.19	313.11	345.93	439.94	213.98	112.17	1	ENST00000453454	mRNA
A_19_P00320158	74.15	16.36	99.83	59.18	47.38	36.98	41.50	60.26	57.90	17.27	11.07	16.34	5.93	26.79	3.81	28.06	7.23	12.67	17.34	27.75	34.04	23.91	28.01	9.52	1	NM_001204408	mRNA
A_19_P00320343	88.07	51.58	95.53	59.31	213.44	59.95	260.34	311.83	293.88	56.74	42.47	44.97	30.66	64.62	39.37	70.27	45.86	19.54	28.39	69.72	61.96	70.21	100.62	21.32	1	XR_426301	mRNA
A_19_P00320384	833.44	226.62	827.66	591.44	387.94	338.99	425.95	612.24	429.52	205.01	123.88	161.81	115.34	273.07	180.31	263.75	106.95	91.17	115.32	274.52	353.24	334.37	238.98	112.59	1	ENST00000380336	mRNA
A_19_P00320536	522.36	243.85	384.60	441.07	814.07	217.45	941.77	1020.14	1047.98	180.22	124.09	145.46	117.88	164.76	125.15	246.75	169.00	98.69	146.67	254.70	233.89	259.35	351.29	63.12	1	AK124562	mRNA
A_19_P00320611	119.57	35.10	166.92	79.07	63.04	64.72	74.43	93.01	92.87	38.74	23.37	35.15	23.14	51.59	27.13	47.99	24.91	31.47	30.74	59.54	55.42	50.84	40.34	13.69	1	XR_424964	mRNA
A_19_P00320663	1.65	1.91	1.69	2.03	1.55	3.25	1.58	1.64	1.82	2.26	1.98	14.11	2.37	2.22	3.54	12.05	2.19	1.94	2.31	1.94	2.06	4.87	3.15	3.74	0	XR_425661	mRNA
A_19_P00320721	3.60	2.04	1.81	2.12	1.88	2.36	2.12	2.06	2.40	2.28	2.18	3.03	2.36	4.42	3.66	2.27	2.19	2.01	2.11	2.09	2.15	2.02	0.77	0.09	0	NM_002393	mRNA
A_19_P00320729	7.11	2.13	1.89	9.92	5.22	2.48	7.27	3.95	1.96	2.70	2.23	3.32	2.59	2.59	3.70	2.18	2.14	2.12	2.17	2.18	2.31	4.57	2.40	0.90	0	ENST00000570137	mRNA
A_19_P00320804	6.58	4.73	1.89	5.86	9.24	12.78	8.27	4.71	2.93	11.07	22.01	3.01	5.94	16.61	3.45	21.73	2.19	3.01	5.50	2.00	6.91	2.02	5.64	7.11	0	XR_424361	mRNA
A_19_P00320828	9.29	2.73	6.80	6.86	6.26	2.24	2.43	7.80	4.22	3.92	2.04	2.91	2.52	2.19	3.66	2.13	1.99	1.93	2.00	1.96	2.03	1.90	2.38	0.08	0	ENST00000354451	mRNA
A_19_P00320948	10.82	3.48	2.80	2.19	6.38	2.46	2.90	9.46	8.94	2.39	2.30	3.54	2.68	4.01	3.67	2.29	2.18	3.42	2.22	6.92	5.22	2.13	2.91	1.89	0	ENST00000507992	mRNA
A_19_P00320972	19.91	14.33	28.30	20.40	39.58	14.66	68.63	46.56	69.32	15.81	8.97	8.87	14.61	22.76	11.37	32.93	18.20	8.79	15.28	13.29	12.69	15.65	20.12	7.74	1	NM_001145454	mRNA
A_19_P00321014	1.62	1.88	1.65	1.96	1.60	2.11	1.71	1.71	1.72	2.12	2.01	2.75	2.38	15.90	3.36	2.10	1.91	1.90	2.79	2.43	1.99	1.82	3.61	0.35	0	XR_110931	mRNA
A_19_P00321061	5.12	1.90	2.57	10.19	9.04	5.68	5.44	5.74	2.76	4.00	7.28	2.70	2.41	11.20	3.45	12.19	5.56	10.24	2.13	6.35	3.18	1.97	2.96	3.99	0	ENST00000500533	mRNA
A_19_P00321063	58.99	61.78	60.12	88.09	87.91	31.40	113.40	87.32	120.66	35.96	45.17	39.22	77.17	94.58	107.68	29.76	25.57	15.64	26.16	45.95	29.51	35.68	28.95	9.37	1	ENST00000504823	mRNA
A_19_P00321110	1.74	1.97	1.76	2.07	1.92	2.30	6.12	2.17	2.19	2.23	2.17	2.83	2.59	4.00	3.48	2.20	2.01	2.88	2.05	2.04	2.08	1.94	1.15	0.32	0	ENST00000449545	mRNA
A_19_P00321187	4.85	3.57	1.71	24.78	7.37	7.58	14.40	3.48	6.98	13.32	7.84	3.74	72.49	8.77	3.51	8.83	2.12	1.92	1.97	1.97	4.59	6.16	17.65	2.72	0	ENST00000556890	mRNA
A_19_P00321202	1.63	1.88	1.67	1.97	1.70	3.22	2.68	1.88	1.82	7.20	2.04	2.73	3.12	6.02	3.45	6.21	1.89	1.92	1.94	105.87	9.35	1.83	1.65	38.67	0	NM_153605	mRNA
A_19_P00321310	200.94	135.47	252.89	263.75	359.97	112.44	482.34	448.96	499.57	101.77	82.53	92.65	115.43	178.82	147.48	168.97	119.20	70.02	72.47	150.51	117.67	131.59	147.84	37.00	1	ENST00000531207	mRNA
A_19_P00321342	38088.52	11810.35	22505.45	28794.80	20892.06	11416.59	20548.02	25058.51	16207.21	10147.88	8980.59	9844.52	7840.71	14753.96	13394.47	13424.05	7204.78	4288.25	6224.61	12828.57	16722.07	18819.60	8569.48	5544.70	1	ENST00000478913	mRNA
A_19_P00321475	19.88	6.56	27.19	16.51	17.99	11.90	13.75	20.16	25.97	12.65	5.68	11.55	3.32	13.12	7.96	22.91	12.14	11.19	12.44	13.33	10.13	6.99	7.07	4.94	1	XR_243489	mRNA
A_19_P00321562	1.84	2.10	1.85	2.27	3.60	2.34	1.74	1.80	1.98	2.34	3.48	2.88	2.44	2.45	3.64	2.22	5.00	4.67	2.20	3.99	2.37	2.10	0.66	1.28	0	NM_001145531	mRNA
A_19_P00321568	11200.13	5137.14	7979.29	9802.18	7188.01	5039.04	8455.64	9345.81	7020.40	4820.49	4408.09	4586.20	4160.31	6205.64	4785.90	5748.56	3647.06	2571.93	3352.04	5204.12	5882.86	6514.40	2247.84	1499.95	1	XR_132973	mRNA
A_19_P00321588	88.54	63.06	87.13	84.21	157.67	44.03	157.72	137.18	158.04	40.65	29.49	25.99	35.53	60.21	34.78	53.71	41.89	22.64	28.33	58.35	23.61	49.67	49.70	14.87	1	NM_001282463	mRNA
A_19_P00321656	1.64	2.56	1.70	2.03	3.95	2.84	1.67	2.23	1.87	2.15	1.95	2.81	2.33	2.20	3.61	5.11	1.90	1.94	1.99	1.98	2.03	1.86	0.69	1.20	0	NM_001134445	mRNA
A_19_P00322023	518.47	109.86	315.52	334.06	407.48	144.03	376.35	597.97	419.70	132.46	82.99	79.84	26.27	216.77	67.00	128.56	70.50	37.71	59.01	141.90	194.49	229.10	181.23	71.74	1	ENST00000447625	mRNA
A_19_P00322088	89.52	98.35	108.29	82.59	143.72	49.04	155.45	120.75	171.53	36.50	46.10	34.77	96.44	87.85	118.13	33.19	17.29	18.22	19.37	55.21	41.28	44.27	42.30	14.94	1	XM_001716361	mRNA
A_19_P00322166	1.73	2.49	1.75	3.10	1.91	7.74	2.04	1.95	2.34	6.82	8.44	3.01	4.28	2.25	5.30	10.27	2.16	3.51	2.07	2.00	2.58	3.93	2.30	2.95	0	NM_001278094	mRNA
A_19_P00322182	12.60	1.88	10.21	2.57	4.94	2.16	4.90	6.52	4.55	5.77	2.88	2.81	2.70	2.17	3.54	3.21	1.92	1.90	1.95	7.12	2.91	3.56	3.11	1.85	0	THC2713234	mRNA
A_19_P00322236	8.52	2.63	6.35	4.00	19.68	2.35	20.15	17.62	16.09	5.21	1.96	2.79	4.35	2.17	3.46	3.30	3.17	1.89	1.93	6.71	5.87	4.46	6.87	1.87	0	NM_001243740	mRNA
A_19_P00322259	7.58	8.73	13.46	4.30	19.62	6.24	21.10	23.21	14.72	7.04	7.04	3.63	9.11	2.20	3.63	9.40	11.70	5.18	1.98	5.82	12.78	8.50	6.75	3.82	0	ENST00000591188	mRNA
A_19_P00322299	5.99	1.89	1.66	1.97	4.78	2.94	2.99	3.63	2.75	2.13	2.00	2.73	2.35	2.19	3.39	3.07	1.92	1.91	1.92	1.91	2.01	5.35	1.18	1.29	0	NM_020928	mRNA
A_19_P00322418	1.91	3.58	3.25	3.13	9.14	2.12	6.43	8.21	5.22	2.13	2.06	2.77	2.44	7.70	3.37	2.10	1.92	1.92	1.93	1.92	1.97	1.83	2.47	0.08	0	NM_018002	mRNA
A_19_P00322495	3.82	1.93	1.71	2.06	1.57	2.51	2.90	1.75	1.85	3.46	1.96	2.83	2.34	2.21	4.34	2.10	1.91	1.97	2.37	2.00	2.78	1.89	0.83	0.32	0	NM_001195131	mRNA
A_19_P00322599	1.80	2.05	1.78	2.21	1.64	2.31	1.66	1.67	1.87	2.27	2.12	2.84	2.37	2.26	3.41	2.26	2.37	2.07	4.95	2.10	2.65	2.93	0.48	1.01	0	NM_001145206	mRNA
A_19_P00322645	6.22	5.64	1.85	2.31	9.30	2.45	6.08	2.26	6.04	2.33	2.31	3.50	3.83	6.95	5.67	2.31	2.17	10.44	2.19	2.78	2.20	2.09	2.26	3.09	0	ENST00000614987	mRNA
A_19_P00322687	8.27	2.09	1.83	2.23	4.88	4.25	1.71	5.76	5.81	4.93	2.17	3.31	2.60	4.90	3.62	7.08	2.10	2.09	4.27	2.47	2.22	2.27	1.88	1.87	0	NM_001242690	mRNA
A_19_P00322737	9.28	5.39	8.07	9.90	12.69	2.13	5.10	3.90	6.03	10.70	10.28	3.10	7.09	5.57	4.87	16.96	11.86	2.87	5.11	4.16	8.71	10.17	3.09	4.96	0	NM_001278663	mRNA
A_19_P00322757	620.10	116.97	361.91	439.40	335.45	141.92	281.81	400.47	273.15	107.68	70.13	70.24	40.89	144.07	105.50	87.72	35.53	24.22	30.12	138.04	193.23	240.03	169.69	85.97	1	ENST00000442625	mRNA
A_19_P00322762	160.74	74.05	133.36	102.45	333.02	64.01	405.77	378.89	328.56	59.76	38.24	25.07	84.72	72.36	67.03	63.83	36.71	20.49	32.06	95.72	61.34	62.75	134.17	25.39	1	ENST00000598190	mRNA
A_19_P00322797	4205.95	938.70	2485.83	3027.54	2492.97	1021.23	2480.03	3478.90	2254.82	948.07	650.43	757.98	661.24	1502.19	1196.12	1456.67	705.73	325.55	573.01	1108.45	1454.84	1727.08	1130.25	526.31	1	NM_001204408	mRNA
A_19_P00322809	1.69	1.92	4.04	2.01	4.35	6.28	10.59	2.74	5.76	4.69	2.13	2.79	4.37	4.62	3.46	3.58	1.95	3.28	2.24	4.69	5.47	1.89	2.29	1.39	0	XM_005276528	mRNA
A_19_P00322906	225.45	80.45	230.70	214.82	209.84	140.38	197.89	251.84	203.55	125.69	93.62	60.87	56.65	148.47	84.34	125.09	60.03	38.34	65.67	103.25	150.54	113.18	68.04	40.15	1	NM_001113434	mRNA
A_19_P00322911	3.54	2.07	7.00	9.11	2.89	2.43	6.36	2.65	2.39	2.36	2.24	3.05	2.65	6.20	3.69	2.77	2.42	2.11	2.15	2.17	2.25	2.13	2.17	0.24	0	NM_057179	mRNA
A_19_P00323103	773.02	304.28	429.56	545.45	637.73	330.35	742.96	856.95	705.89	264.06	213.43	232.89	228.34	239.57	203.70	542.84	250.33	140.23	234.60	496.79	406.54	419.23	238.03	149.30	1	ENST00000602837	mRNA
A_19_P00323413	1.66	1.92	1.71	2.05	1.57	2.18	1.65	1.73	1.85	2.17	1.96	2.84	2.32	2.21	19.45	2.09	1.90	1.96	2.01	1.98	2.04	1.88	4.52	0.07	0	NM_005401	mRNA
A_19_P00324550	7.69	9.16	17.30	17.44	20.08	8.70	23.72	24.24	25.40	7.29	7.77	5.97	5.46	12.04	5.60	25.45	25.29	8.87	11.53	14.50	10.50	13.36	7.40	6.89	0	NM_001122636	mRNA
A_19_P00324582	36.87	9.17	12.53	18.72	14.04	2.44	17.42	23.32	7.67	2.35	2.26	3.04	7.42	8.12	4.00	4.19	2.30	2.07	3.03	3.70	6.79	7.26	9.65	2.07	0	THC2546670	mRNA
A_19_P00325336	23268.96	3754.18	9642.61	14787.50	9056.59	3047.62	6339.05	11752.12	4536.99	2623.36	1785.23	2421.46	645.29	3595.18	3611.16	4450.44	1643.06	867.66	1444.73	3895.92	6806.01	8848.20	6102.76	2985.75	1	AK125301	mRNA
A_19_P00325768	33.98	2.07	11.79	12.53	22.03	2.33	21.37	31.55	23.24	5.29	2.08	3.00	2.43	6.71	3.44	4.37	9.59	2.20	2.20	4.89	14.66	2.08	11.30	4.75	0		mRNA
A_19_P00326558	138.93	25.57	110.19	91.97	130.50	33.38	124.12	196.19	143.72	29.68	9.12	13.58	23.71	75.99	40.43	39.26	12.65	8.04	14.27	39.13	48.18	45.32	58.81	17.15	1	THC2516942	mRNA
A_19_P00326732	1.88	2.13	1.88	2.30	1.72	2.48	1.65	1.73	1.94	2.55	2.19	3.28	2.50	2.54	3.62	2.23	2.16	2.16	2.22	2.24	2.31	2.14	0.57	0.06	0	NM_001135575	mRNA
A_19_P00330048	300.12	112.06	251.06	301.23	234.72	135.17	230.41	347.65	191.27	152.58	110.06	87.17	45.57	150.11	111.42	186.48	78.21	39.44	70.07	143.82	214.99	193.96	89.54	69.68	1	XR_424308	mRNA
A_19_P00800061	20.12	1.90	28.95	13.16	12.16	5.27	7.44	6.19	8.33	2.17	1.96	2.83	2.29	2.18	3.62	2.05	1.88	1.93	1.98	1.93	4.56	1.87	7.84	0.99	0	XR_424060	mRNA
A_19_P00800114	4.19	2.06	1.90	2.17	2.06	2.44	2.05	2.09	2.37	2.36	2.23	3.01	2.71	2.82	3.65	2.28	2.38	2.10	2.13	2.17	2.24	2.12	0.65	0.10	0	NM_001099668	mRNA
A_19_P00800244	1192.63	313.10	826.39	988.01	920.05	383.92	859.77	1268.92	722.93	333.32	267.20	304.05	164.13	529.39	358.47	463.28	212.30	90.45	204.29	395.82	604.67	604.07	361.03	203.99	1		mRNA
A_19_P00800467	7601.53	1793.94	3525.13	5364.53	4498.22	1655.81	4476.91	5911.92	3726.34	1270.44	1056.32	1244.66	1062.98	2287.79	1909.23	2649.53	1140.54	653.01	1092.73	1677.92	2059.47	2584.79	2046.86	773.72	1	NM_001004419	mRNA
A_19_P00800549	9004.30	1931.75	3307.35	10686.22	4879.50	1288.19	4554.36	4944.01	3010.57	1559.51	1020.39	889.63	770.68	2634.98	1493.72	1910.68	863.57	375.19	1393.56	2000.48	2597.72	3528.64	2971.28	1060.54	1	NM_001199654	mRNA
A_19_P00801042	157.53	10.27	38.65	56.17	67.02	20.64	64.42	78.78	31.48	15.59	16.02	10.92	8.32	48.04	5.47	35.02	6.86	5.42	8.85	22.29	50.26	47.92	40.05	19.34	1	ENST00000469078	mRNA
A_19_P00801279	506.26	317.97	466.09	577.78	809.52	416.23	741.52	747.91	717.70	384.65	387.36	346.76	421.36	572.16	441.60	404.82	314.38	243.94	294.42	586.61	602.40	593.34	161.74	156.95	1	ENST00000429601	mRNA
A_19_P00801506	262.02	122.86	318.80	262.85	590.53	121.58	609.40	669.81	692.50	106.39	69.38	96.13	133.83	204.70	174.38	119.15	64.63	55.73	69.48	146.84	144.92	157.51	227.06	43.86	1	AK090765	mRNA
A_19_P00801627	6985.93	4757.95	5424.72	5851.98	4476.78	5478.72	4394.32	4690.26	3788.20	5081.66	5029.21	5224.63	4869.75	4934.33	5122.92	4135.64	3672.96	3141.80	3111.48	4771.61	4988.59	4832.79	724.81	801.70	1	ENST00000560832	mRNA
A_19_P00801821	34.83	18.18	30.83	31.95	40.77	24.25	45.97	43.49	32.67	33.95	47.38	20.59	26.32	39.61	28.12	44.16	21.06	14.72	14.07	21.50	23.33	24.66	8.93	10.04	1	ENST00000447491	mRNA
A_19_P00802027	54083.02	28244.02	39456.28	42346.05	34298.93	28463.67	33005.39	41631.35	28215.92	26498.61	24614.70	27880.59	23453.65	27850.73	27785.60	24929.40	16908.74	13496.88	16023.05	26273.07	29647.04	31207.20	8434.61	7084.77	1		mRNA
A_19_P00802141	3482.39	660.10	1742.38	2395.98	1577.73	765.75	1484.35	2206.94	1197.42	620.44	501.10	534.84	381.24	1029.19	813.75	804.55	365.16	207.31	385.05	750.83	1218.15	1378.43	871.67	445.36	1	NM_006391	mRNA
A_19_P00802154	15.40	13.33	21.60	24.95	21.36	14.66	20.90	17.32	20.41	24.98	20.47	10.18	9.89	19.08	14.85	27.63	9.83	6.27	4.08	7.75	14.00	3.85	4.78	8.34	1	NM_001144769	mRNA
A_19_P00802201	10.45	2.06	9.73	3.84	2.58	3.05	12.83	9.47	4.09	2.52	2.32	2.93	4.87	2.42	9.55	4.69	2.17	2.13	2.21	2.75	4.14	3.50	3.73	1.04	0	ENST00000399411	mRNA
A_19_P00802413	36754.79	12038.58	31600.87	32838.34	19571.90	13372.33	17597.48	26608.83	14298.07	11077.35	7724.84	10069.64	5832.13	12577.10	9473.19	14393.94	7855.11	5472.30	7713.09	14156.99	19534.80	17623.41	9877.75	5413.99	1	NM_001142864	mRNA
A_19_P00802546	1.78	2.04	1.79	2.17	1.62	2.25	1.64	1.97	1.85	2.27	2.07	2.85	2.26	2.30	3.49	2.26	2.12	2.06	2.13	2.08	2.31	2.04	0.48	0.10	0	NM_207318	mRNA
A_19_P00802614	1889.31	423.92	1288.64	1518.22	1305.21	439.64	1132.36	1530.13	790.58	370.38	247.53	324.30	224.47	585.60	402.72	793.54	307.64	157.54	267.46	423.76	776.65	892.71	557.26	296.95	1	ENST00000520327	mRNA
A_19_P00802936	430.00	26.49	77.64	193.51	265.95	60.73	257.43	321.06	159.19	47.57	23.53	16.01	30.70	101.85	12.86	83.91	55.37	52.92	46.54	193.43	187.89	185.50	130.79	70.12	1	NM_018462	mRNA
A_19_P00802954	478.73	155.90	456.16	329.56	296.40	396.77	276.51	357.41	278.38	242.02	119.18	126.43	80.21	182.91	139.42	116.72	77.74	44.19	66.04	241.44	278.63	224.06	126.18	95.71	1	XM_006726448	mRNA
A_19_P00803499	2.63	1.91	1.69	2.18	3.43	2.17	1.70	1.77	2.41	2.15	1.95	2.82	2.31	2.19	3.63	4.92	1.89	1.93	2.08	2.91	2.01	45.09	0.58	16.09	0		mRNA
A_19_P00803675	8.00	1.88	7.42	1.99	3.11	2.14	5.01	3.67	3.50	2.12	2.85	2.73	2.43	2.21	5.95	2.38	1.87	1.89	1.93	1.94	2.00	1.99	2.00	0.17	0		mRNA
A_19_P00803685	12.53	2.05	9.21	8.76	17.65	2.51	35.46	21.85	54.59	2.35	2.29	2.90	2.86	9.67	5.28	2.29	4.87	2.13	2.18	8.89	2.23	2.12	14.88	2.56	0	NM_001164440	mRNA
A_19_P00803864	1.79	2.06	1.81	2.18	1.65	2.28	1.62	1.72	1.90	2.31	2.07	2.93	2.39	2.38	3.45	2.24	2.14	2.09	2.18	2.17	2.33	2.06	0.50	0.09	0	NM_019018	mRNA
A_19_P00804020	3.16	3.33	6.46	2.49	4.40	2.10	1.84	6.31	1.75	2.12	2.00	2.72	2.39	6.23	3.42	3.50	1.90	1.91	1.93	1.89	5.82	3.81	1.68	1.51	0	NM_001303104	mRNA
A_19_P00804070	5.15	4.64	1.84	2.26	8.66	3.63	6.48	1.75	1.97	12.87	16.91	3.66	9.52	3.76	11.46	12.26	5.55	9.46	13.27	2.47	9.43	8.64	4.62	3.73	0		mRNA
A_19_P00804072	7.51	4.49	2.36	3.47	7.89	9.03	1.92	1.81	2.24	90.66	1.97	2.69	2.49	10.13	3.45	4.66	1.89	1.90	1.93	1.90	3.58	2.07	22.45	1.11	0	NM_001256071	mRNA
A_19_P00804093	116.68	57.79	85.97	131.73	176.75	135.43	157.02	167.04	147.93	147.24	175.58	104.33	155.05	220.85	136.91	116.70	56.37	52.60	66.52	144.31	213.95	150.61	39.72	60.00	1	NM_173463	mRNA
A_19_P00804120	62.17	16.29	60.11	42.74	109.61	25.88	124.57	126.85	129.71	20.58	21.21	16.60	35.69	46.82	38.30	32.47	14.93	12.63	5.26	17.22	31.09	23.57	42.66	9.96	1		mRNA
A_19_P00804212	3.07	1.90	1.69	2.75	1.59	2.18	1.77	1.77	1.95	2.16	1.97	2.84	2.27	2.17	3.64	2.29	1.89	2.38	1.97	1.93	2.00	1.86	0.58	0.20	0	NM_015700	mRNA
A_19_P00804417	194.07	129.98	179.97	183.68	172.54	91.81	160.56	173.90	183.91	87.65	67.30	75.53	66.86	70.69	61.93	113.72	79.22	48.61	68.62	91.55	88.05	100.73	52.90	21.40	1	THC2666657	mRNA
A_19_P00804723	154.46	44.32	115.58	125.97	277.69	69.88	296.65	339.91	315.73	38.42	26.97	38.34	24.86	95.57	61.25	56.79	34.22	12.32	22.64	58.92	68.85	60.74	114.61	21.73	1	NM_001142285	mRNA
A_19_P00804859	1.60	1.87	1.64	1.97	1.57	2.17	1.70	1.68	1.93	2.20	1.97	9.77	2.32	2.15	3.49	1.97	1.84	1.88	1.93	1.87	2.00	1.85	2.05	0.06	0	NR_029635	mRNA
A_19_P00804924	23.38	2.33	25.95	16.49	7.81	2.23	6.68	6.90	3.99	2.16	2.42	2.79	2.34	7.90	3.09	6.15	2.24	1.92	5.90	2.03	6.59	1.86	7.85	2.26	0		mRNA
A_19_P00804979	4470.24	786.63	2176.70	3203.82	2223.11	715.08	1946.18	3855.10	1395.81	604.82	439.48	524.89	215.98	716.61	740.60	1164.62	470.16	160.59	427.98	835.91	1708.77	1921.16	1340.32	671.28	1	XM_006718397	mRNA
A_19_P00805273	21.95	1.90	16.86	12.13	22.95	9.67	20.45	28.70	26.51	7.24	7.37	2.75	2.31	13.94	5.03	2.80	1.94	1.91	1.92	2.12	2.04	3.75	9.11	0.69	0	NM_005805	mRNA
A_19_P00805291	56.67	6.88	26.28	20.41	20.66	7.20	26.70	15.55	8.44	6.31	4.01	2.68	2.42	11.56	3.46	5.70	2.57	7.68	3.03	17.26	25.05	21.24	14.35	9.23	0	ENST00000406671	mRNA
A_19_P00805548	5.60	1.99	3.78	2.08	2.36	2.32	12.97	4.28	5.20	2.24	2.16	4.90	2.52	2.42	3.54	3.66	2.07	1.98	2.06	2.83	2.10	1.96	2.80	0.64	0	NM_004329	mRNA
A_19_P00805651	52385.47	53221.77	55954.55	54180.06	54133.02	51721.41	55230.68	56036.73	57584.03	53997.03	59113.19	57567.67	52076.38	53209.15	52717.60	45937.63	40542.33	31085.50	33126.40	49895.65	49416.03	48839.21	2237.19	7918.97	1		mRNA
A_19_P00806158	29.83	14.65	23.95	23.50	105.49	16.74	120.57	114.09	111.74	9.66	9.17	9.60	14.70	36.78	19.05	27.49	15.63	7.18	9.36	28.27	16.79	18.45	43.82	8.10	1		mRNA
A_19_P00806320	55217.58	9051.13	23977.71	34517.31	20716.22	6820.70	16501.20	29094.10	11048.07	5720.56	3229.50	5819.87	1567.97	7260.16	6737.62	10428.70	3625.25	2871.85	4535.18	7611.03	12610.06	17158.48	14730.74	5283.13	1	NM_152862	mRNA
A_19_P00806882	21.78	2.07	5.78	3.90	10.21	2.43	5.44	8.85	8.71	8.82	15.24	2.97	7.04	17.00	3.54	5.77	2.81	2.16	2.25	2.78	3.52	2.11	5.79	1.30	0	ENST00000440046	mRNA
A_19_P00806883	35.21	19.63	31.91	33.06	33.87	20.34	45.30	32.94	41.98	17.91	23.26	16.60	20.56	52.92	176.06	19.54	16.04	5.46	8.82	22.09	17.07	25.79	39.12	7.17	1	ENST00000401499	mRNA
A_19_P00806911	18.12	14.02	11.29	11.29	21.60	6.06	29.98	24.38	21.88	9.85	10.43	2.77	9.54	11.57	3.49	13.42	10.70	1.94	4.20	19.93	8.65	3.24	7.88	6.43	1	ENST00000607016	mRNA
A_19_P00807336	2.22	1.93	4.97	2.02	1.91	2.27	1.95	6.16	2.18	2.22	3.12	2.93	2.26	2.17	3.54	2.10	2.00	1.93	2.00	2.00	2.07	1.92	1.24	0.07	0	NM_021129	mRNA
A_19_P00807411	1.61	1.88	1.67	1.99	2.63	2.13	1.70	5.28	1.89	2.12	1.95	2.70	2.45	8.77	3.50	2.07	1.86	1.89	1.93	1.93	2.00	1.95	1.90	0.07	0	NM_001113561	mRNA
A_19_P00807545	109.04	36.22	79.90	60.69	72.88	59.72	72.91	167.09	102.24	57.19	43.58	24.45	34.66	90.56	33.97	63.74	40.12	24.31	25.62	56.70	55.25	46.23	37.17	15.39	1	ENST00000609513	mRNA
A_19_P00807752	2.34	2.07	3.44	2.64	5.10	3.85	1.98	2.87	2.00	12.69	9.79	2.83	2.61	8.21	3.70	2.13	1.97	2.13	4.65	5.17	7.61	3.32	3.24	2.09	0	ENST00000442625	mRNA
A_19_P00808033	817.69	185.94	439.50	867.65	588.04	214.79	582.35	892.77	464.32	207.05	136.82	142.93	91.75	234.85	233.62	321.44	150.04	71.11	137.88	220.22	345.32	376.64	281.87	117.87	1	NM_003162	mRNA
A_19_P00808120	853.14	151.77	401.08	612.40	477.76	172.00	374.01	692.56	307.68	147.91	104.93	101.58	63.58	182.29	170.33	207.84	81.22	40.16	80.04	174.73	310.79	392.24	242.60	130.48	1	NM_001145191	mRNA
A_19_P00808208	71.80	37.90	108.22	91.01	48.40	54.60	50.12	77.09	67.46	36.25	10.16	22.38	11.29	37.25	14.66	29.87	13.99	4.84	18.98	47.03	117.99	80.35	29.52	40.95	1	NM_001127370	mRNA
A_19_P00808453	76.41	8.87	28.53	20.48	27.67	9.19	32.43	37.38	15.65	9.68	2.19	4.80	2.56	15.38	3.63	7.43	2.11	4.17	3.07	16.36	26.13	19.56	19.41	9.42	0	NM_004255	mRNA
A_19_P00808461	5.99	2.11	2.35	2.28	3.48	2.43	2.11	3.35	5.81	2.44	2.14	3.17	2.44	2.46	3.56	5.48	2.16	2.71	2.24	2.35	2.32	4.93	1.25	1.41	0	NM_001007094	mRNA
A_19_P00808668	69.88	27.51	47.50	50.76	153.17	34.26	214.76	280.52	182.52	28.28	17.92	20.79	31.02	46.94	27.47	27.89	8.19	12.14	14.86	46.40	47.45	43.23	83.37	17.14	1	NM_025222	mRNA
A_19_P00808726	1.64	1.91	1.69	2.03	1.59	5.10	1.61	1.79	1.82	2.15	2.96	3.66	2.41	2.90	3.45	2.12	2.95	1.94	3.62	2.02	2.10	1.87	1.00	0.66	0	THC2708277	mRNA
A_19_P00808758	147.37	12.27	33.61	67.48	57.58	12.18	69.09	92.78	27.21	6.16	3.20	14.96	2.93	39.35	3.29	19.34	8.48	9.19	11.67	45.06	52.24	46.73	41.24	19.60	1		mRNA
A_19_P00808883	69.87	21.24	36.27	61.39	80.52	37.05	85.67	94.35	81.94	24.08	24.92	30.08	42.36	65.59	51.03	32.93	14.21	10.31	16.28	29.61	34.59	44.31	24.91	12.58	1	THC2653958	mRNA
A_19_P00808923	346.27	28.59	65.77	126.97	176.47	35.25	154.44	211.33	59.12	22.53	17.87	20.01	13.74	67.13	19.89	48.50	9.19	15.91	17.41	96.43	111.06	117.34	95.46	47.77	1		mRNA
A_19_P00809029	1.98	3.30	3.15	6.13	24.03	2.23	33.71	26.48	30.04	2.22	2.05	2.81	3.00	12.25	7.47	3.13	2.05	2.00	2.42	3.25	2.22	7.12	11.62	1.81	0	NM_001195087	mRNA
A_19_P00809335	1.64	1.91	1.69	2.03	1.59	2.13	1.61	1.78	1.80	2.15	1.96	2.71	2.40	2.43	3.45	2.12	1.93	1.94	1.98	1.97	2.10	1.87	0.50	0.09	0	ENST00000498712	mRNA
A_19_P00809382	17.76	13.76	17.30	21.31	34.10	13.98	30.43	32.97	28.99	8.18	14.79	8.78	11.33	10.72	10.52	10.77	5.09	4.35	7.90	12.60	5.75	9.67	9.05	3.12	1	NM_015048	mRNA
A_19_P00809417	517.72	101.96	433.87	340.27	190.91	143.16	188.13	351.71	195.50	110.94	60.75	71.82	37.13	113.53	81.19	88.73	36.62	30.67	46.43	140.46	220.96	192.79	147.13	77.72	1	ENST00000570163	mRNA
A_19_P00809558	58.33	8.83	34.63	20.88	41.32	9.69	52.93	51.36	50.60	6.52	2.02	3.47	2.99	9.73	3.58	15.62	3.59	4.09	4.55	17.75	17.65	28.13	21.71	9.30	0	NM_001294145	mRNA
A_19_P00809886	1.67	3.71	1.71	2.01	1.79	2.21	1.87	2.08	2.07	2.17	2.07	2.76	2.54	5.85	3.49	2.13	1.93	1.92	1.97	1.97	2.02	1.86	1.10	0.08	0	ENST00000587506	mRNA
A_19_P00809992	1.76	1.90	1.85	2.02	1.59	2.15	1.69	1.82	1.88	2.13	6.60	2.78	2.37	4.35	3.58	3.33	1.89	1.93	1.97	1.97	2.02	1.84	1.35	0.53	0	NM_001276722	mRNA
A_19_P00810045	173.53	163.90	190.49	222.47	366.92	180.90	422.05	362.43	403.34	196.66	167.38	155.59	232.20	278.89	188.33	281.23	189.09	115.16	157.48	243.37	193.80	211.85	94.55	54.43	1	NM_170607	mRNA
A_19_P00810205	5.59	1.93	9.26	4.81	3.79	2.21	1.83	7.24	103.84	2.18	2.14	2.79	2.55	2.31	3.47	3.67	1.95	1.98	2.02	1.97	2.02	1.89	25.94	0.64	0	ENST00000399411	mRNA
A_19_P00810361	1.81	2.09	3.23	2.21	1.72	2.38	1.66	2.01	1.96	2.39	2.13	3.10	2.55	2.55	3.49	2.17	2.14	2.10	2.20	2.91	2.31	2.09	0.55	0.29	0	ENST00000515142	mRNA
A_19_P00810474	683.99	186.31	656.16	495.79	533.06	268.74	635.15	689.81	675.23	190.18	128.03	143.20	119.57	305.63	191.41	261.94	136.30	118.73	198.21	218.56	243.23	221.27	233.82	53.49	1	ENST00000572681	mRNA
A_19_P00810523	1394.48	231.81	579.71	918.33	705.17	253.25	592.39	984.12	466.66	216.28	150.09	205.53	86.92	247.26	241.80	467.71	192.68	89.12	194.62	290.85	452.87	618.84	376.81	188.96	1	NM_174889	mRNA
A_19_P00810894	63.14	17.31	51.25	37.71	47.01	22.19	29.87	41.06	44.25	18.90	20.75	9.68	18.13	28.97	18.98	32.92	22.17	17.52	17.82	27.96	24.25	23.20	15.37	5.46	1	ENST00000573229	mRNA
A_19_P00811038	13.82	2.08	5.46	4.91	6.99	2.42	2.16	11.95	2.48	2.33	2.24	3.06	2.47	5.19	3.63	2.32	2.29	2.06	2.15	2.50	4.33	4.16	3.64	0.98	0	ENST00000424306	mRNA
A_19_P00811234	4.48	2.09	5.89	3.07	3.69	2.50	1.74	1.76	1.98	2.75	2.22	3.38	2.69	2.66	3.79	2.09	2.06	2.03	2.05	2.08	2.21	5.08	1.13	1.13	0		mRNA
A_19_P00811284	8.06	2.27	12.55	4.16	7.53	2.24	8.50	8.04	16.19	2.25	2.02	2.86	2.39	5.24	3.43	2.90	2.07	2.05	2.12	2.13	2.26	3.07	4.26	0.43	0	NM_002482	mRNA
A_19_P00811613	3.54	2.00	4.27	3.97	7.05	3.49	9.07	8.00	2.04	2.28	2.27	2.96	2.63	5.22	3.38	2.20	2.07	2.05	2.11	2.12	2.06	1.97	2.23	0.07	0	XR_428438	mRNA
A_19_P00811706	2.44	9.93	2.82	4.69	1.86	2.22	4.93	7.10	2.69	2.34	2.72	107.95	3.02	4.22	3.49	2.16	4.54	2.02	2.08	2.10	4.07	5.42	26.95	1.44	0	NM_005578	mRNA
A_19_P00811717	1.65	1.91	1.70	2.04	1.55	2.18	1.60	1.65	1.83	2.33	1.97	2.84	2.35	2.21	3.57	2.02	1.87	1.95	2.00	1.95	2.05	1.89	0.54	0.07	0	ENST00000488386	mRNA
A_19_P00811812	2.34	10.14	10.33	13.45	6.61	8.86	31.69	13.50	11.35	8.99	10.18	9.17	18.00	22.83	23.44	5.91	2.48	3.14	3.33	6.64	10.30	10.52	7.59	3.34	0	NM_201274	mRNA
A_19_P00811828	4.32	2.02	1.78	2.16	1.63	2.25	1.60	1.73	1.87	2.27	2.04	2.88	2.39	2.34	3.43	2.22	2.09	2.06	2.14	2.15	2.28	2.02	0.74	0.09	0	NM_001159293	mRNA
A_19_P00811843	222.77	126.87	246.11	191.57	328.82	125.51	306.63	223.99	345.41	95.49	83.26	110.87	172.69	120.70	84.55	156.03	103.44	94.85	86.33	138.99	112.45	108.25	89.87	24.73	1	NM_001142685	mRNA
A_19_P00812033	3.49	1.90	4.32	2.28	20.61	2.97	1.74	1.95	1.88	7.07	11.39	2.75	4.05	3.36	3.46	16.77	1.95	7.69	5.27	4.52	5.18	4.40	5.02	4.82	0	ENST00000520558	mRNA
A_19_P00812250	9.49	2.09	2.78	6.29	5.84	2.29	6.24	9.64	7.35	2.34	3.93	2.93	2.37	4.15	3.53	3.03	2.16	2.11	2.21	2.15	4.08	2.10	2.58	0.75	0	NM_005359	mRNA
A_19_P00812340	181.64	18.11	51.94	78.16	94.97	23.11	90.37	125.40	59.36	16.85	7.68	6.73	16.12	52.31	9.47	34.98	16.37	22.63	21.85	98.13	51.04	50.35	50.99	28.25	1	NM_000146	mRNA
A_19_P00812349	1.80	2.04	1.82	2.22	1.62	2.31	1.62	10.06	1.85	2.51	2.90	3.04	2.49	2.40	3.58	3.41	2.03	2.09	2.14	2.11	2.25	2.06	2.08	0.49	0	NM_001023563	mRNA
A_19_P00812587	55.01	4.49	20.74	15.65	21.93	2.25	14.36	31.66	10.97	2.55	7.56	2.95	2.60	11.67	3.48	3.75	1.96	3.66	6.85	12.32	16.50	8.12	14.35	5.24	0	NM_000969	mRNA
A_19_P00812701	1.67	1.93	1.71	2.49	1.55	2.19	1.59	1.66	1.82	2.25	2.57	2.86	2.35	6.13	3.58	2.04	1.89	1.97	2.02	1.97	2.07	1.91	1.17	0.07	0		mRNA
A_19_P00813077	46.17	4.80	34.34	27.96	29.41	15.71	24.64	36.53	21.84	5.03	8.90	7.07	3.86	13.17	3.39	6.16	6.47	2.75	2.11	15.51	28.54	19.42	13.80	9.90	1	NM_001145710	mRNA
A_19_P00813192	8.83	2.10	1.84	2.24	1.71	2.42	1.96	3.72	1.95	2.41	2.14	3.15	2.51	2.52	13.84	2.21	2.16	2.13	2.22	2.25	2.32	2.11	3.34	0.07	0	ENST00000534659	mRNA
A_19_P00813347	44.23	14.17	34.53	32.90	30.52	24.62	34.13	71.50	42.25	16.57	13.05	8.79	16.78	17.36	12.97	26.72	22.07	9.17	17.59	34.01	37.16	30.39	16.60	9.78	1	NM_002268	mRNA
A_21_P0000001	15.15	5.21	17.98	8.83	18.70	2.15	22.23	24.05	19.73	3.48	1.98	2.75	4.59	9.37	3.45	2.17	1.99	1.97	2.01	3.13	7.87	3.01	8.10	2.13	0	NM_001004685	mRNA
A_21_P0000002	1.67	1.92	1.72	2.02	1.80	2.21	1.87	2.08	2.06	2.17	3.08	2.76	2.55	2.29	3.48	2.13	1.93	1.93	1.98	1.97	2.02	1.87	0.52	0.08	0	NM_001039844	mRNA
A_21_P0000004	3.88	1.95	9.30	2.06	1.58	2.15	1.60	1.71	4.23	2.18	1.98	4.35	2.32	4.14	3.45	2.17	1.99	1.97	2.01	1.99	6.31	1.92	1.99	1.63	0	NM_001099791	mRNA
A_21_P0000005	5.03	13.15	5.32	5.13	7.77	5.16	6.73	13.80	10.44	4.26	15.00	5.53	7.57	9.89	3.48	8.22	5.42	3.76	2.05	7.07	7.28	9.01	3.71	2.50	0	NM_001105565	mRNA
A_21_P0000007	2347.96	1008.50	1814.28	2330.30	1675.00	683.67	1993.05	2383.74	1197.86	657.68	535.84	554.64	316.74	691.36	546.55	1561.10	803.49	418.44	671.34	886.58	1220.22	1519.38	761.26	433.95	1	NM_001145641	mRNA
A_21_P0000008	2.86	1.88	1.66	8.21	3.52	2.11	9.10	11.31	7.19	2.13	2.03	6.26	2.42	2.23	3.41	2.10	1.90	1.91	1.93	1.92	2.59	1.83	3.14	0.26	0	NM_001145668	mRNA
A_21_P0000009	1.62	1.90	1.69	2.00	3.49	2.16	1.82	1.87	15.33	2.13	3.51	2.78	6.85	2.59	3.59	5.54	1.89	3.03	1.95	1.95	9.26	2.06	3.52	2.79	0	NM_001145729	mRNA
A_21_P0000010	1.60	1.86	1.64	1.97	1.54	2.14	1.57	1.61	1.84	2.27	1.97	6.51	2.46	2.19	8.83	1.94	1.80	1.88	1.91	1.87	2.03	1.85	2.10	0.07	0	NM_001145777	mRNA
A_21_P0000011	200.09	144.31	186.17	190.29	191.27	119.24	256.09	296.52	279.56	110.67	94.83	94.10	95.21	153.70	113.69	187.19	126.35	81.68	92.92	143.38	124.77	115.07	67.93	34.67	1	NM_001145815	mRNA
A_21_P0000012	15.61	4.30	12.28	24.59	27.92	15.26	27.53	22.15	23.58	36.34	36.20	8.67	12.82	41.30	15.65	23.25	4.74	8.52	6.54	9.46	16.34	13.17	10.85	6.42	1	NM_001145839	mRNA
A_21_P0000013	40.10	22.27	36.77	30.95	40.83	22.41	64.27	46.66	45.33	16.64	16.67	9.67	13.81	19.85	14.62	20.03	17.07	8.19	18.84	20.35	19.91	18.70	15.67	4.29	1	NM_001145951	mRNA
A_21_P0000014	187.21	135.60	193.62	234.84	373.89	87.84	543.60	500.30	570.01	102.71	93.34	73.87	153.66	209.66	172.40	208.65	122.92	69.02	76.12	153.67	132.83	146.78	170.42	47.80	1	NM_001146096	mRNA
A_21_P0000015	6.11	1.91	2.35	2.05	2.01	2.36	1.94	3.73	2.30	2.29	2.17	2.90	2.50	2.25	3.22	2.08	2.82	1.99	2.00	1.94	2.18	2.78	1.08	0.38	0	NM_001146106	mRNA
A_21_P0000016	24.80	10.75	16.54	16.60	43.62	12.25	42.76	46.71	48.00	8.08	16.44	3.95	7.61	6.67	8.68	14.56	5.45	5.82	2.65	12.75	14.81	8.75	16.09	4.85	1	NM_001146225	mRNA
A_21_P0000017	1.85	1.99	4.85	2.13	2.07	2.47	2.00	2.08	3.98	2.31	2.18	2.81	2.84	2.49	3.57	2.20	2.18	2.07	2.07	2.12	2.18	2.06	0.86	0.06	0	NM_001146227	mRNA
A_21_P0000018	2426.71	338.31	881.61	1470.21	931.57	324.43	757.57	1417.91	552.59	286.69	223.74	286.57	135.48	400.18	388.40	689.87	298.86	129.05	250.73	380.32	638.98	770.98	629.11	247.21	1	NM_001146281	mRNA
A_21_P0000019	1.63	1.90	1.67	1.99	1.62	2.20	1.81	1.75	2.02	2.56	1.99	2.86	2.26	2.15	3.57	2.04	1.90	2.69	1.96	1.90	2.01	1.87	0.53	0.29	0	NM_001146695	mRNA
A_21_P0000020	1798.07	443.18	1166.95	1442.25	945.36	569.80	771.05	1296.43	679.53	413.91	221.38	341.29	136.86	364.53	379.53	488.79	198.59	84.76	190.74	507.84	777.70	841.78	495.43	296.94	1	NM_001146699	mRNA
A_21_P0000021	9.95	9.97	20.69	29.86	37.38	20.83	47.57	47.06	52.13	28.76	24.03	13.09	16.87	28.52	17.73	40.04	13.33	3.83	11.38	23.18	24.13	15.34	13.70	11.69	1	NM_001159280	mRNA
A_21_P0000022	6.69	2.85	5.99	3.74	5.15	2.17	6.58	7.91	1.79	5.02	3.57	2.77	2.29	2.90	3.46	4.48	4.16	1.98	2.67	2.65	5.55	1.94	1.90	1.39	0	NM_001159491	mRNA
A_21_P0000023	3.68	2.07	1.82	2.20	3.69	2.28	1.84	3.97	1.91	2.32	2.10	2.91	2.34	2.38	3.51	2.26	2.15	2.09	2.19	2.14	2.89	2.09	0.75	0.29	0	NM_001159749	mRNA
A_21_P0000024	1.82	2.85	1.83	2.22	1.69	2.36	2.46	3.10	1.94	5.06	4.18	3.05	2.47	3.26	3.99	5.04	2.17	2.12	2.22	2.24	4.89	2.16	0.98	1.36	0	NM_001160031	mRNA
A_21_P0000025	16.78	11.46	19.29	18.89	35.75	12.95	40.20	37.23	40.37	6.38	8.42	10.26	5.65	16.20	3.63	16.76	6.72	4.33	8.79	6.50	5.16	13.71	13.06	4.66	1	NM_001160109	mRNA
A_21_P0000026	2.37	3.96	1.81	2.12	2.04	3.60	3.46	4.52	2.66	2.29	3.11	2.89	4.74	6.82	23.05	2.28	2.65	2.06	2.14	2.11	2.15	2.03	5.26	0.21	0	NM_001160115	mRNA
A_21_P0000028	1.83	1.99	1.78	2.13	2.10	2.43	4.71	2.66	2.18	2.32	2.16	2.77	2.71	2.28	3.77	3.46	2.08	2.07	2.32	2.12	2.15	2.05	0.78	0.51	0	NM_001161444	mRNA
A_21_P0000029	12.94	10.79	5.31	3.92	4.28	2.16	7.04	6.12	12.16	2.22	5.36	2.79	2.35	2.59	3.48	1.96	2.43	3.68	3.99	9.23	7.19	2.80	3.65	2.71	0	NM_001161520	mRNA
A_21_P0000030	4.13	1.89	1.64	3.47	1.64	2.12	1.58	1.72	1.74	2.14	2.06	2.80	2.46	2.24	3.27	2.09	1.92	1.90	1.91	1.94	1.96	1.82	0.77	0.08	0	NM_001161533	mRNA
A_21_P0000031	31.89	14.39	26.14	34.24	65.98	17.08	62.08	62.55	60.39	18.66	14.29	6.39	14.63	28.87	15.84	31.37	5.92	10.00	2.20	24.41	25.23	34.05	20.85	12.79	1	NM_001161630	mRNA
A_21_P0000032	11.96	2.41	18.50	12.23	11.43	10.73	14.22	10.21	10.50	7.08	4.20	3.86	8.73	6.64	5.76	10.56	8.72	4.09	2.40	5.54	9.46	2.10	4.32	3.47	0	NM_001161707	mRNA
A_21_P0000033	8467.54	7987.66	8648.97	8758.02	7200.99	8245.73	7191.89	7291.86	6442.62	7949.57	7280.39	7927.70	7454.37	8049.42	7757.39	6581.28	5485.29	4868.69	5228.43	8125.96	7896.20	7680.27	634.23	1371.21	1	NM_001162435	mRNA
A_21_P0000034	6.65	3.65	2.98	2.24	2.85	2.31	1.70	1.72	1.94	2.33	2.15	2.90	2.34	2.39	3.57	2.67	2.14	2.87	2.80	2.12	2.38	2.10	1.22	0.34	0	NM_004375	mRNA
A_21_P0000035	40.97	25.60	34.14	33.47	30.67	17.78	31.96	39.57	34.97	27.57	30.29	20.89	16.67	27.66	26.35	21.60	19.01	13.74	11.97	25.45	22.53	26.10	7.15	5.49	1	NM_001162900	mRNA
A_21_P0000036	1.61	1.89	3.05	1.93	1.65	18.39	4.34	1.71	1.76	2.16	2.10	2.85	2.57	2.48	3.12	4.97	6.79	1.89	1.89	3.40	3.84	4.38	4.20	1.73	0	NM_145654	mRNA
A_21_P0000037	175.29	31.50	221.74	112.28	27.12	38.78	16.74	38.68	33.32	27.43	9.32	10.37	2.75	12.22	17.42	7.54	6.12	3.91	14.42	44.27	57.51	48.89	65.46	23.12	1	NM_001163391	mRNA
A_21_P0000038	1.65	1.91	1.70	2.03	1.56	2.18	1.65	2.13	1.85	2.19	1.96	2.84	2.31	2.19	3.62	2.05	1.88	1.95	2.00	3.56	2.03	1.88	0.53	0.61	0	NM_001163561	mRNA
A_21_P0000039	3.82	2.10	1.86	2.27	12.45	2.50	12.43	9.55	4.65	2.66	2.21	3.36	2.62	2.63	3.73	2.52	3.70	2.08	2.11	2.95	4.48	2.08	3.69	0.93	0	NM_001164234	mRNA
A_21_P0000040	3.67	2.05	1.85	2.18	2.16	2.51	2.07	2.18	2.31	2.34	2.27	2.88	2.75	2.46	3.55	2.28	2.20	2.13	2.17	2.18	2.23	2.12	0.53	0.06	0	NM_001164313	mRNA
A_21_P0000041	1.64	1.90	1.66	1.99	1.56	2.12	1.57	1.65	1.70	2.13	2.00	2.75	2.32	2.18	3.35	2.13	1.94	1.91	1.93	1.93	2.04	1.84	0.49	0.09	0	NM_001164390	mRNA
A_21_P0000042	1.78	2.01	1.78	2.08	2.00	2.29	1.82	2.07	2.08	2.29	2.28	2.96	2.62	2.32	3.43	2.23	2.09	2.07	2.14	2.12	2.08	2.00	0.45	0.07	0	NM_001164399	mRNA
A_21_P0000043	1.88	2.27	1.88	2.18	2.03	2.45	2.15	2.15	2.48	2.36	2.27	3.06	2.56	2.45	3.62	2.33	2.35	2.09	2.17	2.19	2.25	2.12	0.45	0.10	0	NM_001164435	mRNA
A_21_P0000044	1.72	1.97	5.15	5.43	1.90	4.59	6.31	1.94	2.32	2.28	2.15	2.99	2.33	2.24	3.47	2.16	4.47	2.00	2.05	8.21	2.79	2.08	1.51	2.30	0	NM_001164460	mRNA
A_21_P0000046	6.13	2.08	3.14	4.61	16.43	2.36	19.85	19.14	25.10	2.43	2.21	2.84	2.54	5.33	4.96	2.42	2.00	2.13	2.18	2.72	2.34	2.43	7.89	0.24	0	NM_001164527	mRNA
A_21_P0000047	1.62	3.88	1.68	1.98	2.49	2.13	3.28	1.95	1.88	2.13	2.01	2.70	2.50	4.73	3.47	2.09	1.87	4.49	1.93	1.90	4.67	1.82	0.90	1.30	0	NM_001164544	mRNA
A_21_P0000048	1.81	2.05	1.80	2.10	3.87	2.31	1.83	2.09	2.17	3.35	3.62	3.02	2.87	5.76	11.74	2.24	2.16	2.10	2.18	2.22	2.12	7.40	2.55	1.98	0	NM_001164542	mRNA
A_21_P0000049	1.58	1.85	1.62	3.96	1.57	2.16	1.68	4.58	1.93	2.22	1.97	2.76	2.38	2.14	3.37	3.15	1.92	4.77	3.90	1.84	2.76	2.13	0.91	1.10	0	NM_001164538	mRNA
A_21_P0000050	9.46	2.86	7.03	10.96	29.02	5.60	23.76	19.85	21.34	13.63	11.58	4.92	23.38	12.50	11.91	18.38	7.53	7.44	10.54	4.69	12.70	2.11	7.86	5.40	0	NM_001164549	mRNA
A_21_P0000051	11.99	1.97	14.37	9.79	21.19	5.00	17.91	21.47	25.11	2.32	2.02	26.47	2.39	4.47	3.59	3.26	1.95	2.03	2.08	4.11	8.76	1.97	9.09	2.48	0	NM_001164551	mRNA
A_21_P0000052	129.20	113.24	129.20	135.57	140.60	122.02	182.73	127.33	170.17	126.97	141.57	124.97	118.92	201.75	146.44	135.58	89.08	46.19	55.65	113.86	72.83	90.43	25.18	31.47	1	NM_001164554	mRNA
A_21_P0000053	1.63	1.88	1.68	1.97	1.71	2.13	1.72	1.93	1.86	2.13	2.03	2.71	2.49	2.26	3.46	2.10	1.88	1.91	1.94	1.90	1.99	1.83	0.48	0.09	0	NM_001164579	mRNA
A_21_P0000054	10.00	1.94	2.68	2.06	1.59	2.15	1.60	1.73	1.80	2.18	1.98	2.74	9.39	2.25	3.45	2.16	1.98	1.96	2.01	2.00	2.16	1.91	2.70	0.10	0	NM_001164811	mRNA
A_21_P0000055	65.33	15.13	37.34	35.46	41.98	49.40	36.17	60.94	49.04	29.28	14.32	15.75	7.46	25.67	23.83	21.70	18.55	7.29	6.41	37.96	46.51	38.22	17.38	15.90	1	NM_001164840	mRNA
A_21_P0000056	1.69	2.24	1.73	2.10	1.59	2.20	1.60	1.77	1.84	2.19	1.98	2.83	2.39	2.26	3.50	2.15	1.97	2.00	2.06	2.07	2.14	1.92	0.51	0.08	0	NM_001165030	mRNA
A_21_P0000057	3.95	2.09	1.83	3.21	5.15	2.33	1.96	3.64	2.23	2.36	5.48	3.01	2.46	2.48	3.48	6.82	2.17	2.11	2.22	2.20	2.36	2.10	1.12	1.75	0	NM_001165933	mRNA
A_21_P0000059	1.74	1.99	1.75	2.08	1.86	2.34	2.05	1.94	2.33	2.27	2.14	3.02	2.27	2.24	3.58	2.47	2.14	2.00	2.07	2.00	2.15	2.00	0.48	0.17	0	NM_001166004	mRNA
A_21_P0000060	2.08	1.99	1.73	2.10	5.26	2.20	2.01	5.97	9.92	2.21	2.04	2.80	2.24	2.84	3.43	2.22	2.05	2.99	3.34	2.02	2.22	1.96	2.22	0.54	0	NM_001166133	mRNA
A_21_P0000061	24444.80	4815.21	12108.10	15619.60	13607.08	4825.00	10391.86	16467.68	7509.98	4184.62	2477.07	3968.49	2465.00	6293.16	5339.77	7087.67	3408.02	1724.42	2643.03	6006.18	9061.86	10360.27	6339.11	3302.05	1	NM_001301324	mRNA
A_21_P0000062	3.23	1.93	3.17	2.03	1.81	8.48	1.97	10.22	9.82	2.44	2.10	2.93	2.31	4.13	3.44	2.10	2.03	1.95	2.01	1.94	2.11	3.09	2.94	0.41	0	NM_001166242	mRNA
A_21_P0000063	1.77	1.99	1.78	2.08	1.99	2.30	1.87	2.11	2.08	2.26	2.25	2.90	2.59	2.34	3.47	2.23	2.05	2.06	2.13	2.08	2.08	5.56	0.45	1.31	0	NM_001166346	mRNA
A_21_P0000064	456.60	93.40	214.05	301.44	369.73	74.61	369.99	410.91	349.33	87.68	61.57	51.52	85.19	139.73	136.55	141.83	67.59	27.28	38.70	88.58	114.67	152.23	146.35	48.71	1	NM_006665	mRNA
A_21_P0000065	28.51	4.94	34.23	17.19	4.13	13.91	7.50	21.26	13.32	5.32	6.91	2.84	2.39	10.36	3.65	6.11	4.05	1.90	14.91	5.77	17.61	9.14	9.77	5.79	0	NM_001166696	mRNA
A_21_P0000066	1.63	1.90	1.64	1.98	1.55	2.14	1.55	1.61	1.69	2.13	2.01	2.77	2.33	2.15	3.26	2.12	1.94	1.90	1.91	1.95	2.03	1.83	0.48	0.09	0	NM_001166703	mRNA
A_21_P0000067	22.93	6.32	28.10	6.19	8.65	7.14	3.65	6.11	8.35	2.32	2.22	3.03	2.63	2.51	8.94	2.23	2.38	2.15	2.12	3.41	7.44	2.09	7.59	1.96	0	NM_001167579	mRNA
A_21_P0000069	6.66	4.80	5.38	4.22	10.90	3.02	8.28	8.38	4.13	15.08	15.98	5.56	8.39	18.06	8.99	10.31	1.95	1.95	2.00	3.12	4.27	10.44	4.63	3.86	0	NM_001167915	mRNA
A_21_P0000070	1281.09	198.11	704.34	522.81	314.85	310.57	273.14	472.73	346.76	198.35	103.67	123.25	105.13	336.91	178.28	114.30	53.13	46.85	54.20	253.50	481.41	337.44	303.63	170.33	1	NM_001167931	mRNA
A_21_P0000072	1.84	2.09	1.84	2.26	1.68	2.39	1.60	1.72	6.94	2.39	2.11	3.11	2.43	2.43	3.52	2.25	2.15	2.16	2.23	2.26	2.31	2.10	1.32	0.07	0	NM_001168217	mRNA
A_21_P0000073	3.51	2.07	1.86	2.19	5.78	5.95	2.67	6.68	8.53	2.36	2.31	2.92	4.12	2.43	3.56	2.31	2.20	2.15	2.22	2.20	2.23	2.13	2.02	0.06	0	NM_001168355	mRNA
A_21_P0000074	1.77	2.02	1.80	3.94	1.89	2.35	3.87	2.14	2.36	2.27	2.18	2.95	5.38	2.33	3.58	2.24	2.13	2.00	2.08	2.09	2.13	2.45	1.03	0.15	0	NM_001168394	mRNA
A_21_P0000075	10.56	2.84	9.48	9.66	10.59	4.10	7.81	15.71	8.44	4.08	8.30	6.14	3.58	8.62	7.24	2.22	2.80	3.84	2.06	2.03	13.50	2.70	3.37	4.16	0	NM_001168682	mRNA
A_21_P0000076	95.33	50.92	88.51	81.77	108.21	51.46	146.51	121.02	129.12	35.51	37.97	60.73	27.09	34.79	40.00	23.47	22.89	9.94	12.66	31.99	25.34	34.79	39.00	9.15	1	NM_001170406	mRNA
A_21_P0000077	1.79	2.06	1.80	2.19	1.71	2.47	1.72	1.73	3.87	6.56	5.60	3.29	2.65	2.83	3.62	4.28	5.97	4.73	2.92	2.13	2.93	2.03	1.47	1.47	0	NM_001170538	mRNA
A_21_P0000078	1.60	1.86	1.64	1.97	1.55	2.15	1.62	1.64	1.87	2.24	1.96	2.77	2.39	2.17	3.43	1.93	4.81	1.88	1.92	1.87	2.01	1.84	0.51	1.10	0	NM_001170699	mRNA
A_21_P0000080	1.80	2.06	3.98	2.20	2.73	2.27	1.66	1.68	1.88	2.29	2.10	2.87	2.27	2.32	3.50	2.27	2.13	2.08	2.15	2.10	2.34	2.07	0.66	0.10	0	NM_001170781	mRNA
A_21_P0000081	12.82	2.00	1.79	2.09	9.85	2.31	3.91	3.71	2.15	2.86	2.26	41.90	2.60	2.35	3.47	9.72	2.06	2.07	4.44	6.31	7.54	2.84	10.32	2.96	0	NM_001170797	mRNA
A_21_P0000082	38.29	2.69	29.48	6.81	15.15	6.33	5.33	14.46	8.33	2.24	2.11	3.00	5.42	2.21	3.63	2.18	2.10	6.09	2.05	3.24	4.35	2.79	10.76	1.49	0	NM_199188	mRNA
A_21_P0000085	1.66	1.93	1.72	2.06	1.56	2.19	1.63	1.72	1.84	2.19	1.96	2.85	2.32	2.21	3.62	2.09	1.91	1.98	2.02	2.00	2.41	1.90	0.54	0.17	0	NM_001171906	mRNA
A_21_P0000086	10.65	2.78	10.19	5.16	14.58	3.70	6.52	6.45	17.16	6.12	6.26	12.26	2.64	5.20	3.98	10.86	4.91	2.09	3.06	3.57	5.66	6.50	4.41	2.91	0	NM_001172557	mRNA
A_21_P0000087	2.37	1.96	2.80	2.06	12.93	2.18	16.77	13.67	15.80	2.18	2.02	2.78	2.86	2.86	3.38	11.89	2.01	1.97	1.99	1.99	2.16	1.92	5.70	3.74	0	NM_001172574	mRNA
A_21_P0000088	142.55	175.08	182.82	276.02	274.57	130.17	662.86	230.98	839.64	101.27	103.40	97.20	107.45	116.02	86.98	292.71	222.89	130.72	160.35	189.28	116.65	148.56	221.08	61.16	1	NM_001172658	mRNA
A_21_P0000089	50.17	29.62	49.04	44.93	134.37	20.52	154.24	150.41	187.21	21.30	16.98	14.07	48.84	46.15	27.32	45.67	30.99	21.68	24.87	54.87	32.29	33.54	58.51	11.65	1	NM_001172660	mRNA
A_21_P0000090	43.38	5.42	38.19	46.76	22.89	8.01	14.78	42.58	20.09	9.27	12.30	5.55	3.68	11.21	4.32	14.18	2.14	5.08	3.90	9.29	19.92	11.40	15.72	6.31	0	NM_001172697	mRNA
A_21_P0000091	1.87	2.08	3.08	2.19	2.06	2.42	2.09	6.85	2.42	2.36	2.25	3.12	2.51	2.48	3.73	2.33	2.44	2.13	2.17	4.32	2.27	2.14	1.23	0.79	0	NM_001172780	mRNA
A_21_P0000092	5.82	1.95	1.67	2.06	2.41	2.21	1.57	3.09	2.15	2.30	5.66	2.79	2.28	2.14	3.24	4.12	4.21	2.80	1.95	3.49	2.13	1.89	1.30	1.00	0	NM_001174108	mRNA
A_21_P0000093	1.77	6.24	2.72	6.12	8.35	2.23	7.63	10.18	7.34	7.07	4.95	2.83	2.26	2.28	3.47	3.37	2.10	2.04	2.11	2.06	3.10	2.02	2.71	0.58	0	NM_001177599	mRNA
A_21_P0000094	2042.48	453.99	1106.39	1520.75	1011.56	433.93	871.06	1565.91	642.65	380.65	260.13	291.84	111.57	539.45	429.41	691.58	275.61	119.81	221.34	470.68	917.57	1015.61	565.00	352.11	1	NM_001177608	mRNA
A_21_P0000095	11.52	7.83	2.37	11.90	10.95	6.29	7.91	5.27	8.77	12.60	15.19	7.49	2.39	13.40	7.97	12.87	7.45	9.03	6.65	2.70	4.33	3.00	3.81	3.64	0	NM_001178135	mRNA
A_21_P0000096	4.44	4.09	5.66	15.77	4.46	9.82	7.01	4.36	3.43	15.25	21.90	8.30	13.82	22.42	17.52	8.37	5.24	8.72	8.82	2.44	10.07	2.91	6.69	3.09	0	NM_019609	mRNA
A_21_P0000097	2.26	1.94	2.20	2.00	1.84	2.20	1.71	3.25	1.91	2.21	5.03	3.59	6.22	2.27	3.37	3.61	19.12	1.99	3.06	2.93	2.00	2.08	1.30	6.27	0	NM_001184746	mRNA
A_21_P0000098	1.60	1.86	1.63	1.95	1.61	2.19	1.75	1.70	1.99	2.21	1.99	2.80	8.44	2.14	3.42	2.46	1.85	1.87	1.92	1.86	2.01	1.84	1.72	0.22	0	NM_001184904	mRNA
A_21_P0000100	141260.44	4941.38	10375.20	145867.88	110344.23	27126.55	80610.35	111397.55	42277.13	19262.50	9935.64	15054.56	6637.09	66529.98	7022.94	33801.50	40031.18	39295.91	25599.39	114628.35	173805.02	122199.44	51868.26	57895.28	1	NM_001190452	mRNA
A_21_P0000101	83527.09	1353.94	3501.54	79102.45	65877.40	6395.00	53078.43	78261.74	19030.73	5614.90	3053.18	3144.29	2460.59	21938.21	1955.01	18523.24	29728.81	24858.93	13819.59	61249.54	80162.08	51548.39	33000.00	24763.26	1	NM_001190470	mRNA
A_21_P0000102	33799.18	484.03	1312.26	36118.05	24132.87	2759.08	21071.13	31987.58	7481.38	2401.30	1255.69	1946.62	947.06	9073.18	851.49	6847.34	11163.97	9518.38	5525.00	26973.88	35987.21	23909.21	13630.13	11778.46	1	NM_001190470	mRNA
A_21_P0000103	560.75	132.27	326.49	465.55	852.09	150.07	1072.49	1072.70	1059.06	132.24	97.97	77.76	197.89	345.55	97.02	174.12	134.80	61.55	86.14	202.83	316.76	336.83	386.21	106.72	1	NM_001190472	mRNA
A_21_P0000104	4.67	4.99	2.48	8.99	10.24	46.31	10.05	10.90	2.05	2.48	3.49	5.70	2.41	2.50	3.57	4.27	4.41	2.10	1.97	3.46	8.38	5.41	11.05	2.19	0	NM_001190476	mRNA
A_21_P0000105	15.79	7.93	15.50	22.52	32.00	7.60	39.05	30.42	41.27	8.28	5.12	2.94	6.82	18.33	31.11	5.19	12.34	5.94	13.91	21.79	6.67	12.10	12.94	5.86	0	NM_001190478	mRNA
A_21_P0000106	88291.62	1051.82	2693.93	77597.52	61368.77	4553.89	54292.10	89736.50	19632.60	3868.75	1725.94	2752.15	1774.27	21657.72	1268.96	14722.47	24900.13	22353.91	11586.92	57863.34	99117.05	50962.11	34887.68	31409.70	1	NM_001190487	mRNA
A_21_P0000107	2364.91	701.67	2287.46	2262.97	1101.92	1115.80	1049.38	1974.53	1123.17	720.09	408.04	462.70	223.16	562.21	530.18	902.78	546.27	227.52	479.11	942.73	1495.10	1262.73	741.21	449.80	1	NM_001190489	mRNA
A_21_P0000108	5182.65	72.43	167.75	5491.34	3386.46	362.70	3569.21	5756.75	1207.84	344.38	153.49	190.76	138.93	1663.97	279.35	648.39	1120.13	921.18	509.24	4113.92	7349.87	3392.20	2185.72	2538.58	1	NM_001190702	mRNA
A_21_P0000109	1947.50	18.75	71.64	2039.60	1170.55	68.92	1110.26	1834.48	415.03	55.68	31.64	43.56	27.06	337.30	18.89	190.10	223.78	339.07	186.43	1201.95	2065.16	939.14	783.44	712.39	1	NM_001190706	mRNA
A_21_P0000111	1.86	2.50	1.88	2.15	2.05	2.42	3.87	5.88	5.05	2.35	4.12	2.98	2.76	3.58	3.66	2.25	2.37	2.09	2.10	2.15	2.23	2.11	1.20	0.10	0	NM_001190765	mRNA
A_21_P0000112	10.04	5.76	8.03	10.06	11.51	4.53	2.08	4.63	3.65	8.76	9.77	4.56	5.20	9.65	3.49	10.55	3.53	4.38	2.36	4.47	8.20	6.65	3.02	2.88	0	NM_001244038	mRNA
A_21_P0000113	3260.19	756.98	1923.77	2672.48	1511.23	671.81	1273.06	2522.65	919.95	654.51	417.10	530.82	173.26	635.15	664.53	1107.89	480.23	158.90	455.60	762.35	1576.64	1750.83	938.73	600.95	1	NM_001190943	mRNA
A_21_P0000114	1.66	1.93	1.71	2.02	1.67	2.22	1.91	1.88	2.10	2.17	2.02	2.88	2.28	2.19	3.66	2.12	1.96	1.92	1.99	1.96	2.02	1.88	0.52	0.08	0	NM_001190956	mRNA
A_21_P0000115	8.53	3.57	8.37	2.55	4.02	2.47	4.23	4.89	3.78	2.36	2.28	2.99	3.22	5.90	3.54	2.31	3.95	2.09	3.39	2.20	2.24	2.65	2.00	0.71	0	NM_001190991	mRNA
A_21_P0000116	1.61	10.38	1.97	3.79	4.13	2.12	4.25	2.92	1.89	6.53	6.42	2.70	4.15	14.84	3.49	10.95	3.43	13.73	2.13	1.93	4.37	1.95	3.62	4.83	0	NM_001193278	mRNA
A_21_P0000117	437.89	70.66	220.59	260.40	227.65	158.34	117.76	276.26	137.21	78.59	54.89	73.07	37.45	117.44	89.02	47.27	7.97	12.99	18.58	111.41	183.84	170.87	109.00	75.87	1	NM_001193281	mRNA
A_21_P0000118	2.50	2.08	1.89	2.18	2.05	2.45	7.90	2.11	2.44	2.37	3.52	3.06	2.62	2.51	3.66	2.56	2.40	2.11	2.16	2.19	5.27	2.14	1.48	1.15	0	NM_001193283	mRNA
A_21_P0000119	50.20	14.57	23.66	29.42	130.06	22.39	165.15	162.53	100.69	14.26	11.52	7.24	6.57	34.26	14.93	15.97	12.53	8.65	9.42	25.22	14.95	22.04	57.25	6.20	1	NM_001193311	mRNA
A_21_P0000120	76.22	47.03	67.01	65.32	58.32	26.06	49.68	54.79	58.07	13.67	15.31	8.57	8.86	22.84	6.08	20.44	7.00	6.40	5.03	24.73	18.25	21.15	24.75	8.26	1	NM_001194958	mRNA
A_21_P0000121	14.47	17.19	20.71	17.43	17.73	23.64	16.08	16.01	16.79	32.25	29.43	13.61	19.12	42.37	30.89	23.53	15.28	11.51	14.99	20.78	16.95	15.79	8.26	3.99	1	NM_001195076	mRNA
A_21_P0000123	1.63	2.79	1.67	2.00	1.56	2.17	1.67	1.68	1.88	2.20	1.96	2.82	15.30	2.17	3.58	2.01	1.86	1.92	1.97	1.91	2.01	1.86	3.45	0.06	0	NM_001195138	mRNA
A_21_P0000124	23.98	18.74	14.02	14.34	50.54	14.97	68.55	56.13	65.35	13.52	11.31	11.11	26.83	17.03	20.12	20.47	8.28	12.43	7.66	18.92	9.25	15.05	20.61	5.16	1	NM_001195216	mRNA
A_21_P0000126	11.61	7.38	14.19	10.76	24.57	10.14	26.78	28.50	26.23	14.51	16.48	2.93	4.49	21.21	6.16	28.81	7.62	8.38	13.69	8.16	20.63	10.37	8.56	7.99	0	NM_001195259	mRNA
A_21_P0000127	963.07	763.73	910.39	1053.84	1110.57	702.70	1211.11	1223.99	1204.24	687.34	644.86	625.24	632.30	946.17	771.69	840.95	584.89	429.66	623.43	884.60	1033.80	1040.17	223.58	235.23	1	NM_001195267	mRNA
A_21_P0000128	2.00	2.06	7.09	4.88	10.06	2.86	10.88	6.14	11.27	2.32	2.21	3.10	2.34	4.63	3.69	2.31	2.29	2.06	2.15	2.11	4.67	2.08	3.33	0.95	0	NM_001195279	mRNA
A_21_P0000129	7.10	1.99	1.79	2.38	4.87	2.32	1.94	2.18	2.16	2.25	2.23	2.87	2.61	2.37	15.54	2.23	2.04	2.05	2.11	2.07	3.68	1.99	3.57	0.61	0	NM_001195430	mRNA
A_21_P0000130	30.88	13.15	24.84	15.15	23.23	4.06	18.49	18.30	21.89	5.64	3.47	4.13	8.94	5.01	3.46	2.25	5.29	2.09	2.18	6.77	2.34	3.14	9.18	1.86	1	NM_001195541	mRNA
A_21_P0000131	120.54	5.05	20.58	65.12	88.14	17.28	95.58	123.77	61.20	29.88	15.40	6.35	14.13	42.20	9.98	31.10	28.83	22.02	18.78	61.01	103.88	71.19	41.95	31.65	1	NM_001195563	mRNA
A_21_P0000132	1.83	2.08	1.83	2.25	1.66	2.37	3.70	1.72	1.88	2.38	2.10	3.08	2.40	2.39	3.55	2.24	2.12	2.15	2.22	2.23	2.85	2.09	0.63	0.26	0	NM_001195620	mRNA
A_21_P0000133	1.63	1.88	1.68	1.97	1.71	2.13	1.71	1.92	1.85	2.13	2.03	2.71	2.48	2.26	3.46	2.10	1.88	1.91	1.94	1.90	1.99	1.83	0.48	0.09	0	NM_001195639	mRNA
A_21_P0000134	1915.40	1374.75	1986.55	2160.66	3232.16	1287.80	4494.46	3592.64	4438.65	1384.62	1417.58	1307.82	1663.20	2815.97	2156.63	1999.74	1351.07	690.73	908.87	1426.00	969.85	1390.97	1112.70	434.13	1	NM_001197020	mRNA
A_21_P0000136	1.72	1.98	1.73	2.10	1.57	2.19	1.61	1.64	1.77	2.21	2.03	2.79	2.24	2.22	4.39	2.22	2.04	2.56	2.03	2.01	3.16	1.95	0.70	0.44	0	NM_001197184	mRNA
A_21_P0000137	170.85	45.17	166.75	106.39	85.91	60.22	87.86	111.24	126.61	44.93	25.44	35.80	26.28	49.15	38.61	41.60	18.03	18.22	28.55	53.44	76.53	56.24	48.56	21.78	1	NM_001197224	mRNA
A_21_P0000138	1.84	2.10	1.84	2.24	2.86	2.31	1.70	1.73	1.95	2.44	2.15	2.91	2.37	2.43	3.59	2.52	2.14	2.12	2.21	2.13	4.05	2.53	0.51	0.69	0	NM_001197238	mRNA
A_21_P0000140	13.37	1.92	4.93	9.50	6.68	2.53	1.61	16.48	5.65	4.07	1.96	2.81	2.40	2.24	3.45	6.33	2.19	1.94	3.01	1.98	2.78	7.61	4.49	2.30	0	NM_001198683	mRNA
A_21_P0000141	1.76	2.01	4.47	2.10	4.23	2.35	2.09	1.96	2.35	2.64	2.16	3.04	2.27	2.25	3.64	2.23	3.18	2.01	2.09	2.03	3.27	2.02	0.84	0.57	0	NM_001198844	mRNA
A_21_P0000142	1.68	1.94	1.70	2.03	1.79	2.30	1.97	1.87	2.24	2.24	2.10	2.94	2.29	2.19	3.48	2.11	2.03	2.20	2.01	1.94	2.10	1.94	0.47	0.09	0	NM_001198952	mRNA
A_21_P0000143	1.89	2.13	1.89	2.32	6.21	2.46	1.63	1.72	1.93	2.62	2.20	3.26	4.53	2.54	3.66	2.21	2.15	2.16	2.21	2.22	2.33	2.15	1.25	0.06	0	NM_001199011	mRNA
A_21_P0000144	111.39	45.99	117.09	109.34	144.23	87.53	126.65	127.57	123.23	62.38	33.83	34.97	34.34	69.78	58.96	73.48	40.09	22.39	26.74	79.88	74.52	55.15	39.15	23.81	1	NM_001199233	mRNA
A_21_P0000145	1.84	2.10	1.84	2.24	3.97	2.41	1.64	1.73	1.95	2.40	2.13	3.13	2.50	5.18	3.47	4.05	2.17	2.14	2.23	2.26	2.32	2.11	0.98	0.70	0	NM_001199691	mRNA
A_21_P0000146	1.87	2.07	1.89	2.19	2.07	2.42	2.06	2.07	2.40	2.36	2.24	3.10	2.55	2.51	3.74	2.32	2.45	2.13	2.17	2.15	2.26	2.14	0.49	0.12	0	NM_001199900	mRNA
A_21_P0000147	2.86	1.90	1.68	2.01	1.57	2.17	1.65	2.32	1.87	2.20	1.96	2.83	3.10	2.18	3.59	2.02	2.56	1.93	1.98	1.92	2.37	1.87	0.59	0.26	0	NM_001199919	mRNA
A_21_P0000148	8.12	1.95	1.72	18.43	1.71	2.26	5.82	8.37	2.18	2.20	2.06	2.94	2.24	2.19	3.65	2.14	2.02	4.90	2.02	1.96	3.38	3.61	4.48	1.14	0	NM_002493	mRNA
A_21_P0000149	2762.93	784.57	1773.35	2521.00	1970.96	860.61	1903.63	2830.58	1544.82	780.87	613.74	681.19	646.49	1285.96	1159.46	1224.22	581.70	298.27	518.82	1032.70	1519.04	1697.53	785.75	532.90	1	NM_001201335	mRNA
A_21_P0000151	351.99	56.29	109.56	207.16	205.28	50.37	188.31	291.23	176.89	56.85	44.59	41.75	28.79	87.55	66.48	80.50	30.34	17.73	26.95	73.35	123.91	154.85	100.42	52.19	1	NM_080873	mRNA
A_21_P0000152	28988.80	4884.86	13113.16	19751.44	11159.26	3786.49	8387.55	16811.99	6026.03	3232.75	2154.47	3102.76	835.50	4401.95	4494.02	7052.85	2430.13	1296.69	2593.94	4797.78	8639.06	10916.54	7897.08	3595.11	1	NM_001202557	mRNA
A_21_P0000153	17.72	2.01	12.73	6.62	1.90	2.85	6.22	5.77	2.36	2.29	2.17	3.05	2.29	2.27	3.60	2.23	2.20	2.02	3.03	2.96	2.17	4.20	4.57	0.78	0	NM_001204265	mRNA
A_21_P0000154	7.94	1.90	7.97	2.84	9.52	2.19	6.63	12.57	14.06	2.14	1.96	2.82	2.31	2.95	3.64	2.08	1.89	1.92	1.97	1.95	2.00	2.81	4.09	0.32	0	NM_001204358	mRNA
A_21_P0000155	38.62	31.57	47.74	40.74	49.42	43.78	53.17	45.47	42.10	45.99	45.38	63.01	55.88	103.27	148.68	29.12	25.85	7.54	14.84	35.10	20.06	34.12	30.21	10.21	1	NM_001204453	mRNA
A_21_P0000156	41.28	25.19	40.25	32.91	89.01	20.38	202.90	55.73	224.41	17.71	14.11	2.80	33.55	39.86	19.57	28.75	17.32	15.94	17.61	25.94	16.39	17.77	66.74	5.15	1	NM_001204760	mRNA
A_21_P0000157	1.80	2.05	1.82	2.13	1.91	2.38	2.14	4.57	2.42	2.30	2.20	3.85	2.31	2.31	3.68	2.29	2.26	2.04	2.13	2.09	2.24	2.06	0.82	0.10	0	NM_001204818	mRNA
A_21_P0000158	709.82	243.12	257.31	277.65	885.23	213.60	1086.84	2131.57	762.78	197.97	170.44	196.54	273.87	341.48	317.43	338.03	168.97	122.88	232.71	393.16	319.29	470.20	528.10	123.90	1	NM_001204827	mRNA
A_21_P0000159	1.63	2.10	3.33	2.01	2.00	2.24	1.78	1.79	1.96	3.40	5.10	2.84	2.28	2.37	3.65	7.02	1.90	1.92	1.97	1.94	2.00	3.93	0.94	1.94	0	NM_001204838	mRNA
A_21_P0000160	1.66	1.93	1.70	2.03	1.58	2.13	1.62	1.70	1.76	2.16	1.98	2.73	2.31	2.23	3.45	2.16	1.97	1.95	1.99	1.96	2.12	1.89	0.50	0.10	0	NM_138461	mRNA
A_21_P0000161	1.66	1.91	1.71	9.26	2.64	2.20	1.88	2.06	2.08	4.18	7.39	2.76	2.52	2.63	3.50	2.46	1.92	1.92	4.34	1.96	2.02	1.86	2.21	0.90	0	NM_001204911	mRNA
A_21_P0000162	6.55	2.07	1.86	2.19	7.37	2.49	3.54	2.50	2.35	2.41	2.32	2.93	2.69	3.96	3.52	2.32	2.19	4.43	6.44	2.20	2.23	2.12	1.62	1.68	0	ENST00000412590	mRNA
A_21_P0000163	732.12	233.39	740.03	657.35	416.22	292.66	401.05	680.53	440.01	221.84	114.05	181.55	115.35	285.98	209.43	291.60	129.18	85.99	128.77	253.11	311.13	331.32	223.35	101.19	1	NM_001205252	mRNA
A_21_P0000164	28.26	18.53	23.79	18.16	15.83	32.32	21.40	24.33	18.86	52.04	53.25	19.40	28.78	46.21	19.01	19.97	7.68	13.61	7.93	18.20	28.69	17.53	12.58	7.35	1	NM_001205271	mRNA
A_21_P0000165	14.45	10.19	11.25	8.16	31.89	3.83	37.62	18.54	26.89	7.88	13.45	3.50	11.42	12.16	3.65	7.55	2.34	2.08	2.17	2.17	7.42	9.18	10.31	3.18	0	NM_001278577	mRNA
A_21_P0000166	1.82	2.10	1.85	2.22	2.05	2.31	1.69	1.74	1.97	2.36	2.14	2.96	2.45	2.49	3.58	2.21	2.15	2.11	2.22	2.15	2.37	2.11	0.50	0.09	0	NM_001205281	mRNA
A_21_P0000167	3.63	1.98	1.77	2.12	2.09	2.42	5.91	2.06	6.89	2.31	2.15	2.75	2.72	2.29	3.77	2.17	2.07	2.06	2.07	5.38	2.14	2.21	1.51	1.23	0	NM_001206571	mRNA
A_21_P0000168	3.51	1.95	6.99	6.56	3.61	2.61	9.15	5.57	2.16	3.71	2.05	2.93	2.25	2.18	3.65	2.14	2.69	1.94	2.01	4.14	2.05	1.91	2.17	0.81	0	NM_001206682	mRNA
A_21_P0000169	23.92	21.77	24.45	26.38	48.77	19.57	65.01	40.35	62.28	20.66	17.34	14.05	14.50	20.16	21.35	23.81	18.42	16.47	12.58	16.80	12.64	20.71	16.67	4.09	1	NM_001206790	mRNA
A_21_P0000170	1.87	2.11	1.87	2.30	1.69	2.42	3.01	1.71	1.90	2.53	2.93	3.19	2.46	2.47	3.62	2.22	2.14	2.17	2.23	2.22	2.32	2.13	0.58	0.06	0	NM_001206847	mRNA
A_21_P0000171	7.59	2.02	6.05	2.18	1.62	2.29	3.04	1.72	3.19	2.29	2.04	2.97	2.38	2.32	3.54	2.20	2.05	2.09	2.15	2.16	2.22	2.01	1.66	0.08	0	NM_001206866	mRNA
A_21_P0000172	46.68	12.32	56.22	31.42	18.36	14.00	22.61	20.98	21.81	8.05	2.38	2.83	2.84	2.19	4.22	3.23	2.62	1.94	1.99	13.64	7.48	9.55	16.47	4.56	1	NM_001206945	mRNA
A_21_P0000174	285.82	242.41	297.15	302.16	392.31	145.87	504.84	405.06	438.95	142.49	166.27	147.84	316.96	395.70	437.50	145.92	111.17	61.44	76.27	163.25	124.22	155.23	119.92	39.20	1	AK309191	mRNA
A_21_P0000176	1.70	4.01	3.62	2.09	1.55	2.26	1.57	2.22	1.76	2.19	3.30	2.80	2.30	2.13	3.17	2.18	2.00	1.96	1.96	3.36	2.17	1.91	0.77	0.52	0	NM_001220491	mRNA
A_21_P0000177	468.43	77.63	192.27	264.81	156.61	116.84	136.91	225.71	123.23	79.94	48.16	57.99	28.94	122.10	58.41	90.53	44.62	23.29	44.65	103.49	147.34	154.48	112.24	51.84	1	ENST00000591087	mRNA
A_21_P0000178	1.62	1.90	1.69	5.04	1.62	2.16	1.78	1.88	1.96	2.13	1.97	2.78	2.38	2.19	3.59	2.08	1.89	1.90	1.95	1.95	2.00	1.83	0.91	0.08	0	NM_001242589	mRNA
A_21_P0000179	3001.61	480.32	1338.20	1820.56	1403.36	603.28	1005.68	1709.23	728.81	527.17	311.59	421.33	159.82	626.58	590.70	721.67	282.35	134.18	237.19	640.35	1027.89	1180.02	755.98	405.25	1	NM_001242597	mRNA
A_21_P0000180	47.53	34.69	43.53	28.49	38.69	30.57	45.94	51.03	47.32	31.42	32.11	28.15	18.07	51.17	31.93	22.94	32.84	16.86	14.76	24.53	20.25	23.29	9.91	5.89	1	NM_001282448	mRNA
A_21_P0000181	38.64	17.70	27.53	29.04	46.82	12.73	50.73	66.66	60.37	10.80	9.26	15.70	11.99	37.26	19.93	16.50	13.99	6.17	10.11	22.68	29.86	19.98	18.88	7.96	1	NM_001242701	mRNA
A_21_P0000182	1.71	1.94	1.73	2.03	2.21	2.22	1.79	2.02	1.97	2.20	3.00	2.84	2.55	2.31	3.45	2.17	1.98	2.00	2.05	2.00	2.03	1.92	0.50	0.08	0	NM_001242740	mRNA
A_21_P0000184	4.59	2.51	6.27	5.86	2.16	2.39	3.89	2.18	35.09	2.39	2.37	3.02	2.67	2.39	3.52	2.30	2.33	2.15	2.27	2.80	4.45	2.11	8.31	0.83	0	NM_001242802	mRNA
A_21_P0000185	4.23	2.03	1.81	2.12	1.89	2.61	2.12	2.00	2.40	2.29	2.18	3.07	2.29	2.99	3.67	2.27	2.22	2.03	2.12	2.06	2.17	2.04	0.70	0.09	0	NM_001242804	mRNA
A_21_P0000187	90.18	70.84	69.38	82.50	163.20	50.05	227.26	194.60	242.50	47.08	45.02	36.65	50.35	77.71	47.32	65.85	51.02	29.99	40.70	45.36	43.01	52.14	70.56	11.15	1	NM_001242885	mRNA
A_21_P0000188	1.82	2.09	1.83	2.23	4.36	2.36	4.51	6.55	5.83	2.36	2.11	3.05	2.45	2.44	3.45	2.24	2.16	2.13	2.22	2.25	2.85	2.10	1.49	0.26	0	NM_001422	mRNA
A_21_P0000189	2.95	1.90	1.70	1.99	1.77	2.17	2.31	2.01	1.95	2.15	2.07	2.73	2.53	2.28	3.47	2.12	1.90	1.93	1.97	3.06	5.28	1.85	0.48	1.26	0	NM_001938	mRNA
A_21_P0000191	28.16	9.93	28.30	19.09	17.16	14.35	22.68	29.12	14.96	7.85	2.28	2.94	4.65	6.52	3.53	9.81	3.38	2.11	6.01	13.99	14.32	12.47	9.68	5.06	1	NM_002782	mRNA
A_21_P0000193	260.15	50.63	162.76	185.54	212.76	123.20	201.11	237.60	176.01	167.69	108.65	54.04	39.62	159.16	104.82	128.82	41.17	30.90	44.97	93.38	151.75	110.26	67.92	47.48	1	NM_006802	mRNA
A_21_P0000194	1.75	2.00	1.78	2.15	1.90	2.26	2.15	2.55	4.77	2.35	2.04	85.99	4.89	7.69	3.59	2.11	1.98	2.06	5.29	2.07	2.17	2.00	21.49	1.22	0	NM_001270765	mRNA
A_21_P0000195	3.43	1.91	5.14	2.03	1.57	2.17	1.69	1.77	1.89	2.15	4.37	2.82	2.32	2.19	3.63	2.08	1.89	1.94	1.99	1.96	2.02	5.25	1.07	1.24	0	NM_017782	mRNA
A_21_P0000196	1.68	1.95	1.72	2.03	1.71	2.26	1.97	3.84	2.18	2.20	2.05	2.93	2.25	2.19	3.66	2.14	2.01	1.94	2.02	1.97	2.05	1.92	0.66	0.08	0	AL359592	mRNA
A_21_P0000197	17.74	3.10	1.85	10.34	15.49	2.14	11.76	13.15	6.61	2.12	26.67	2.71	2.49	2.24	3.49	8.48	1.87	4.53	1.93	16.84	10.66	7.12	7.51	5.32	0	NM_021064	mRNA
A_21_P0000198	2.06	2.10	1.84	2.16	2.17	2.36	5.44	2.17	2.36	2.46	2.37	3.04	2.76	2.24	3.53	2.26	2.23	2.13	2.23	2.32	2.20	2.12	0.89	0.07	0	NM_022784	mRNA
A_21_P0000199	8.47	4.88	6.84	5.02	4.70	6.15	5.86	1.76	5.88	10.67	9.31	4.80	10.16	9.63	3.45	12.81	9.50	1.94	3.66	5.54	3.48	7.22	2.62	3.83	0	NM_024014	mRNA
A_21_P0000200	1.66	4.07	1.71	2.06	1.57	2.18	1.64	2.23	1.85	2.18	1.96	2.84	2.33	2.21	3.61	2.09	3.54	1.97	2.02	2.00	2.06	1.89	0.72	0.58	0	NM_024596	mRNA
A_21_P0000201	41.76	3.20	18.30	18.97	14.96	3.69	17.90	34.55	5.54	4.56	3.89	4.21	2.60	19.40	4.12	8.70	3.19	6.22	2.84	30.08	20.67	11.41	12.19	10.07	0	NM_032144	mRNA
A_21_P0000202	115.05	3.34	5.22	22.85	30.08	5.29	19.37	53.82	2.85	2.13	2.02	2.70	2.49	11.45	3.47	8.53	9.79	10.47	6.74	76.76	60.77	26.87	30.32	28.64	0	NM_054013	mRNA
A_21_P0000204	56.86	16.04	78.44	35.54	33.11	28.07	29.80	43.70	34.93	9.50	4.82	12.10	4.67	20.03	9.29	12.09	5.09	7.70	9.01	16.18	22.18	14.68	20.68	5.81	1	NM_181620	mRNA
A_21_P0000205	422.80	216.05	420.09	376.23	372.13	206.45	352.85	562.03	344.37	179.76	140.28	161.88	95.30	239.32	169.12	269.79	132.50	81.91	99.70	224.11	265.53	266.67	132.99	83.91	1	NM_182626	mRNA
A_21_P0000206	5.71	2.06	2.44	2.19	2.18	2.51	2.08	2.21	2.32	2.35	2.30	2.90	2.71	3.60	3.57	2.30	2.19	2.15	2.20	2.20	2.23	2.13	0.95	0.06	0	NR_000006	mRNA
A_21_P0000207	23.00	5.02	13.66	3.56	14.64	709.42	12.28	14.07	8.34	2.14	5.03	4.42	2.55	3.31	3.06	6.57	1.92	1.87	6.22	3.38	1.94	5.93	181.15	2.19	0	NM_001267699	mRNA
A_21_P0000208	1450.09	214.31	926.37	626.68	419.08	428.74	447.76	626.01	463.23	174.67	102.29	135.21	121.58	420.35	173.23	136.81	79.31	67.79	95.97	292.02	517.37	332.69	361.30	169.08	1	NR_000008	mRNA
A_21_P0000209	6.13	1.92	5.13	2.02	1.56	2.14	1.59	1.65	1.72	2.15	2.21	2.75	2.28	2.19	3.39	2.15	1.96	1.93	1.96	1.94	2.09	1.87	1.33	0.10	0	NR_000009	mRNA
A_21_P0000210	1.69	1.91	3.89	2.10	4.61	2.38	4.14	2.14	2.27	2.30	2.21	2.89	2.71	2.37	3.21	2.73	2.15	2.07	2.02	1.96	2.23	2.53	0.87	0.28	0	NR_000010	mRNA
A_21_P0000211	58.73	22.41	66.49	25.68	55.15	19.60	53.52	44.02	45.30	12.67	18.08	15.20	12.76	16.39	3.60	17.95	11.86	2.15	9.18	20.18	23.05	9.65	20.31	7.31	1	NR_000011	mRNA
A_21_P0000212	10.51	2.08	4.62	3.87	3.80	2.31	1.74	3.47	1.99	2.35	2.18	2.90	2.53	2.54	3.71	2.15	2.05	3.25	2.20	2.08	2.33	2.09	2.15	0.43	0	NR_000012	mRNA
A_21_P0000213	5.42	6.68	5.49	10.06	2.03	2.33	2.35	8.11	2.14	2.27	2.26	2.90	4.03	4.01	8.65	2.82	2.07	2.07	3.02	3.42	2.11	2.01	2.70	0.58	0	NR_000013	mRNA
A_21_P0000214	1.62	3.27	29.76	2.07	1.59	2.13	1.64	1.83	1.84	2.13	3.32	2.72	2.43	2.69	3.48	2.09	2.31	1.92	5.50	1.97	2.31	1.84	7.11	1.31	0	NR_000014	mRNA
A_21_P0000215	19.98	19.77	14.89	16.46	20.16	16.30	36.03	30.69	31.47	16.20	17.44	19.26	28.73	45.51	36.50	13.94	8.40	5.62	10.14	57.77	14.48	17.74	9.47	17.88	1	NR_000015	mRNA
A_21_P0000216	2.48	2.11	1.70	3.82	1.57	2.16	1.60	1.65	1.75	2.18	2.01	2.76	2.26	2.21	3.42	2.19	2.00	1.96	4.29	1.97	2.15	1.91	0.66	0.86	0	NR_000016	mRNA
A_21_P0000217	1.70	1.97	14.91	2.05	3.09	2.28	2.00	1.89	2.23	2.22	2.08	2.96	2.24	2.20	3.64	2.16	2.05	1.95	2.03	1.98	2.08	1.94	3.29	0.08	0	NR_000017	mRNA
A_21_P0000218	21.97	2.88	13.68	9.45	13.21	4.53	7.09	14.89	18.08	2.20	6.93	2.80	2.58	2.82	3.48	9.35	1.97	1.97	2.46	2.00	6.22	4.34	6.44	2.84	0	NR_000018	mRNA
A_21_P0000219	8.92	1.88	2.53	6.20	4.67	24.49	7.52	1.73	1.73	94.44	2.00	2.73	5.67	2.21	3.41	2.18	1.91	3.83	3.57	1.90	2.01	1.83	23.70	0.86	0	NR_000019	mRNA
A_21_P0000220	84.85	50.25	90.03	64.97	104.09	45.84	91.05	85.84	86.02	35.85	55.09	54.35	29.13	37.22	38.41	30.33	23.76	16.23	9.93	47.12	26.65	19.24	24.62	11.96	1	NR_000020	mRNA
A_21_P0000221	59.43	16.12	39.08	40.31	54.72	18.38	50.43	56.30	70.43	16.19	9.64	3.81	8.43	11.53	8.52	32.17	10.96	6.47	16.52	20.77	23.37	22.46	22.81	8.52	1	NR_000021	mRNA
A_21_P0000222	16.43	4.33	18.41	6.87	8.10	4.87	7.24	8.78	5.74	2.12	1.99	2.71	2.37	2.22	3.44	2.11	1.90	1.91	1.93	2.57	2.80	2.14	5.04	0.36	0	NR_000024	mRNA
A_21_P0000223	2.38	1.96	1.73	2.02	1.87	2.21	1.72	1.95	2.45	2.48	2.22	2.92	2.60	2.27	3.35	2.16	2.02	2.01	2.05	2.06	2.02	1.92	0.45	0.07	0	NR_000025	mRNA
A_21_P0000224	20510.96	3362.42	8384.81	12564.61	7496.18	2461.04	6557.02	11044.71	4364.79	2215.77	1198.61	2044.90	595.42	2737.17	2616.44	3878.97	1391.10	1027.50	1806.00	2859.83	4569.68	6473.34	5435.31	1961.31	1	NR_000027	mRNA
A_21_P0000225	18937.99	2939.44	7236.70	10907.59	5525.80	2103.76	4699.25	7837.95	3023.95	1982.44	1064.88	2054.42	549.70	2843.90	2485.90	3341.45	1054.05	960.14	1378.48	2475.04	3711.49	5519.08	4804.23	1677.54	1	NR_000028	mRNA
A_21_P0000226	2.94	1.86	1.63	1.96	1.57	2.17	1.70	1.67	1.93	2.21	1.97	2.79	2.34	2.15	3.45	1.96	1.83	1.87	1.92	1.86	2.00	1.84	0.53	0.06	0	NR_001276	mRNA
A_21_P0000227	1.85	2.06	1.88	2.19	2.09	2.41	2.05	2.07	2.39	2.35	2.24	3.11	2.52	2.49	3.73	2.31	2.44	2.14	2.17	2.13	2.26	2.13	0.49	0.12	0	NR_001285	mRNA
A_21_P0000228	23.00	4.87	32.24	15.80	11.91	7.75	3.91	8.84	8.88	2.27	3.18	4.36	2.36	2.43	3.32	5.30	5.29	6.95	5.41	4.35	7.89	3.90	8.68	1.40	0	NR_001291	mRNA
A_21_P0000229	382.17	73.11	246.25	228.21	187.27	319.31	171.47	245.71	218.15	119.37	57.03	70.96	75.81	200.25	110.94	29.43	22.02	7.13	24.52	154.44	282.87	142.44	96.75	102.79	1	NR_001292	mRNA
A_21_P0000230	1.62	1.89	1.68	2.01	1.59	2.14	1.67	2.84	1.87	2.13	1.94	2.73	2.90	2.21	3.51	2.08	1.88	1.91	1.95	1.96	2.03	1.83	0.57	0.09	0	NR_001293	mRNA
A_21_P0000231	2.11	1.98	1.84	2.16	2.20	2.35	1.88	2.11	2.21	2.31	2.21	3.01	2.72	2.56	3.68	2.21	2.39	2.16	2.11	2.04	2.24	2.08	0.48	0.12	0	NR_001294	mRNA
A_21_P0000232	3.64	1.95	2.70	2.06	6.14	2.15	2.52	6.18	16.18	2.19	1.99	2.75	3.85	2.40	3.45	2.17	2.00	1.97	2.02	2.00	2.17	1.92	3.63	0.10	0	NR_001289	mRNA
A_21_P0000233	37.05	5.06	5.03	4.13	9.51	2.31	1.95	9.99	2.17	2.46	3.20	2.84	2.60	2.65	21.70	5.33	2.03	2.33	2.09	2.05	2.84	4.17	9.66	1.29	0	NR_001456	mRNA
A_21_P0000234	3.33	1.92	1.70	2.04	1.59	2.14	1.61	1.79	1.82	2.16	1.96	2.73	2.41	2.24	3.45	2.12	1.94	1.95	1.99	2.00	2.11	1.88	0.58	0.09	0	NR_001457	mRNA
A_21_P0000235	1.89	2.12	1.89	4.17	1.72	2.47	1.68	2.28	1.99	2.82	2.25	3.33	2.69	2.64	3.75	2.12	2.10	2.07	2.10	2.82	2.29	2.12	0.74	0.27	0	NR_002325	mRNA
A_21_P0000236	628.27	152.87	298.39	417.63	469.23	156.33	427.21	647.71	392.04	114.52	93.08	101.46	87.55	214.76	129.32	184.69	100.47	52.42	76.70	171.57	227.73	268.59	195.36	80.60	1	NR_002326	mRNA
A_21_P0000237	351.40	113.82	295.94	288.80	255.82	143.61	277.41	355.43	272.82	124.25	94.09	62.49	80.91	161.30	110.00	146.92	83.57	55.48	44.65	133.67	164.64	170.11	103.10	52.19	1	NR_002327	mRNA
A_21_P0000238	13.30	4.71	7.23	3.77	16.30	5.13	8.99	17.20	7.90	8.64	7.03	3.19	2.53	2.53	3.50	3.50	4.91	2.13	2.21	2.25	4.94	2.66	4.78	1.25	0	NR_002433	mRNA
A_21_P0000239	914.07	161.44	408.49	568.86	543.18	188.10	393.49	692.25	294.96	183.21	131.25	156.47	63.26	207.46	211.44	280.24	123.82	51.10	106.21	200.48	300.01	373.20	242.65	117.64	1	NR_002434	mRNA
A_21_P0000240	2784.56	592.45	1378.97	1865.46	1818.75	627.00	1846.81	2455.71	1598.68	619.98	469.01	601.71	258.33	1106.35	628.66	735.14	397.39	195.85	328.99	726.57	1028.72	1277.58	785.69	391.73	1	NR_002435	mRNA
A_21_P0000241	2.02	2.03	1.78	2.08	3.98	24.24	2.46	3.98	2.13	2.33	6.48	3.01	2.69	2.29	3.37	2.22	2.13	2.08	4.26	2.52	4.10	2.02	5.64	0.98	0	NR_002436	mRNA
A_21_P0000242	3.85	1.99	1.76	2.08	1.96	6.47	2.06	1.93	2.32	6.33	2.14	3.02	2.27	2.23	3.98	2.20	2.14	2.20	7.80	2.00	2.14	7.59	1.55	2.71	0	NR_002437	mRNA
A_21_P0000243	1.87	3.92	9.97	2.17	5.27	2.44	3.91	10.64	7.35	6.48	6.70	4.09	6.45	2.41	3.51	6.74	2.16	2.14	2.22	2.17	6.94	2.10	2.74	2.29	0	NR_002439	mRNA
A_21_P0000244	3.83	1.93	1.70	2.02	1.69	2.25	1.93	2.66	3.44	2.97	3.09	2.92	12.37	2.17	187.11	7.46	1.98	1.93	2.00	2.36	2.05	1.91	47.55	2.06	0	NR_002440	mRNA
A_21_P0000245	3.06	1.93	3.13	2.06	1.55	10.34	4.18	3.32	3.89	11.23	1.98	2.86	2.35	2.23	3.58	2.04	1.90	1.98	2.02	1.97	2.07	1.91	2.92	0.07	0	NR_002441	mRNA
A_21_P0000246	1.89	2.13	1.89	2.31	1.72	2.49	1.68	1.74	1.97	2.72	2.23	3.34	2.61	2.61	3.72	2.16	2.12	2.11	2.15	2.16	2.29	2.13	0.60	0.06	0	NR_002442	mRNA
A_21_P0000247	1.89	3.90	1.88	2.18	11.49	2.47	2.13	2.16	3.70	2.36	2.27	3.01	2.65	2.49	3.58	2.31	2.33	2.10	2.87	2.79	2.25	2.13	2.38	0.31	0	NR_002443	mRNA
A_21_P0000248	1.74	1.98	1.77	2.07	1.86	2.30	3.05	2.90	2.27	5.65	2.14	2.88	2.51	2.31	4.36	2.20	2.05	1.97	2.04	2.05	2.09	1.94	1.06	0.08	0	NR_002444	mRNA
A_21_P0000249	1.72	1.98	3.81	2.13	7.68	2.24	2.02	1.72	2.74	2.24	2.00	2.90	2.35	2.27	3.58	2.15	1.98	2.04	2.09	2.08	2.14	1.96	1.50	0.07	0	NR_002447	mRNA
A_21_P0000250	5.99	1.99	1.75	2.12	1.61	2.20	2.42	3.15	1.84	2.23	2.01	2.82	2.37	2.30	3.44	2.20	2.05	2.02	2.09	2.08	2.23	1.97	1.08	0.09	0	NR_002448	mRNA
A_21_P0000251	22.87	11.45	16.62	10.61	17.66	6.29	16.02	9.13	11.79	5.42	6.32	6.12	2.65	7.44	3.56	2.33	2.19	2.17	2.25	6.71	3.20	6.80	5.83	2.14	0	NR_002449	mRNA
A_21_P0000252	447.04	46.36	54.15	35.32	141.28	5.26	19.83	75.42	31.88	9.34	2.01	9.50	2.51	9.91	3.49	23.38	2.76	20.92	5.47	21.69	16.29	28.10	113.50	9.46	1	NR_002450	mRNA
A_21_P0000253	9.83	2.55	3.62	2.97	20.80	3.94	17.85	13.19	15.20	7.96	6.36	3.16	2.60	2.58	3.51	6.25	3.86	10.50	2.17	2.20	4.42	2.07	6.20	3.06	0	NR_002559	mRNA
A_21_P0000254	62.79	28.52	48.28	52.40	51.90	39.02	65.47	74.02	60.39	55.82	32.65	17.02	34.12	61.05	20.85	51.68	26.57	11.18	27.11	47.46	38.97	47.80	17.30	14.77	1	NR_002560	mRNA
A_21_P0000255	5.22	4.43	1.87	2.17	2.32	2.43	2.16	2.12	2.49	2.34	2.25	3.08	2.46	2.40	3.66	2.33	2.33	2.08	2.16	2.16	2.23	2.11	0.95	0.10	0	NR_002561	mRNA
A_21_P0000256	1.83	4.40	1.82	2.11	2.04	2.45	1.97	2.04	2.19	2.30	2.16	2.81	2.87	2.52	3.58	2.18	2.20	2.06	2.04	2.11	2.17	2.05	0.71	0.07	0	NR_002562	mRNA
A_21_P0000257	1.84	1.93	1.71	2.02	2.28	2.22	4.55	1.86	2.10	2.17	2.02	2.89	2.27	2.18	3.66	2.12	1.96	1.92	1.99	1.95	2.02	1.89	0.77	0.08	0	NR_002563	mRNA
A_21_P0000258	4134.31	936.22	1287.32	2427.67	2154.66	1050.71	2049.80	2594.47	1519.90	967.38	685.83	626.94	471.19	1789.48	1108.12	519.90	182.44	155.01	206.37	1264.62	2138.86	2453.09	970.47	976.42	1	NR_002564	mRNA
A_21_P0000259	4.89	2.06	1.80	2.19	7.16	2.29	4.60	1.73	1.90	2.61	2.07	2.94	2.40	2.38	3.44	5.23	2.14	2.09	2.56	2.19	2.32	2.06	1.50	1.15	0	NR_002565	mRNA
A_21_P0000260	4.83	2.04	1.82	2.12	1.88	9.92	2.13	2.05	3.04	2.28	2.18	3.04	3.20	4.21	3.67	2.27	2.69	2.02	2.11	2.09	2.17	2.03	2.06	0.23	0	NR_002571	mRNA
A_21_P0000262	1.62	1.88	1.64	1.97	1.86	2.24	1.86	3.83	2.12	2.22	2.04	2.85	2.32	2.15	3.39	8.07	1.91	1.89	1.94	1.88	2.05	1.88	0.63	2.32	0	NR_002575	mRNA
A_21_P0000263	6.36	2.01	1.77	2.14	2.75	2.25	1.59	1.74	2.67	2.25	2.02	2.87	2.82	7.92	5.88	2.20	2.06	2.05	2.12	2.14	2.24	1.99	1.94	0.09	0	NR_002576	mRNA
A_21_P0000264	36.37	5.68	14.15	8.98	21.03	4.13	14.92	25.24	14.08	3.60	4.40	4.66	3.03	8.34	3.45	8.33	5.41	2.44	2.54	5.98	9.14	5.84	9.73	2.57	0	NR_002579	mRNA
A_21_P0000265	1.66	1.93	4.13	3.93	1.67	2.23	1.92	2.36	2.12	2.18	2.03	2.91	2.25	2.17	3.65	2.11	1.97	1.93	2.00	1.94	2.03	1.90	0.80	0.07	0	NR_002580	mRNA
A_21_P0000266	74.63	36.14	99.90	88.89	268.67	53.28	341.42	324.96	315.19	35.95	33.43	26.79	42.52	66.51	46.03	61.03	44.07	13.94	22.45	56.08	64.58	54.71	120.57	19.71	1	NR_002581	mRNA
A_21_P0000267	1.66	1.91	1.71	2.01	1.80	2.19	1.82	2.05	2.00	2.16	2.08	2.75	2.55	2.29	3.47	2.13	1.92	1.93	1.98	1.95	2.01	1.86	0.47	0.08	0	NR_002583	mRNA
A_21_P0000268	1.85	2.07	1.86	2.16	2.00	2.43	2.15	2.16	2.47	2.34	2.25	3.03	2.52	4.09	3.59	2.31	2.28	2.06	2.15	2.17	2.22	2.09	0.64	0.09	0	NR_002584	mRNA
A_21_P0000269	134.93	101.27	119.74	130.70	163.51	64.41	163.58	137.95	177.60	58.66	63.76	53.64	52.04	63.10	38.71	70.23	44.30	27.40	37.53	75.35	40.55	48.46	47.74	17.50	1	NR_002585	mRNA
A_21_P0000270	11.75	2.09	11.96	5.53	7.61	3.35	6.72	18.28	12.08	2.26	2.03	2.85	2.36	2.77	3.44	2.22	2.09	2.05	2.12	3.71	3.30	2.01	5.00	0.70	0	NR_002586	mRNA
A_21_P0000271	26.36	14.35	40.46	21.04	31.62	15.71	24.45	25.53	27.10	15.47	11.33	10.95	11.78	8.05	8.99	2.82	6.11	2.04	5.02	7.69	21.58	14.64	9.46	7.09	1	NR_002588	mRNA
A_21_P0000272	1.65	1.92	1.70	2.01	1.82	2.19	1.85	1.85	2.04	2.15	1.99	2.85	2.29	2.18	3.65	2.10	1.93	1.92	2.98	1.95	4.74	1.87	0.51	1.06	0	NR_002589	mRNA
A_21_P0000273	1.72	1.95	2.64	2.05	1.90	4.92	1.89	2.13	2.09	4.82	5.74	2.81	2.58	2.33	3.47	4.95	1.98	1.99	2.04	2.00	2.33	1.92	1.28	1.11	0	NR_002590	mRNA
A_21_P0000274	72.11	17.63	66.99	44.00	42.84	22.95	33.60	35.99	43.36	51.99	38.73	18.18	11.13	33.17	15.17	23.81	14.92	10.56	13.89	26.68	24.74	19.45	18.09	6.18	1	NR_002591	mRNA
A_21_P0000275	20.50	14.90	18.99	11.71	54.22	20.21	57.20	51.66	58.23	13.81	18.40	9.07	12.61	8.61	3.64	39.06	32.87	15.38	21.09	27.43	19.92	35.48	19.58	8.86	1	NR_002592	mRNA
A_21_P0000276	4.80	1.95	1.72	2.07	1.96	2.37	1.99	1.97	3.08	2.29	2.17	2.97	2.40	2.26	3.38	2.14	2.13	2.01	2.04	1.97	2.18	13.78	0.79	4.42	0	NR_002598	mRNA
A_21_P0000277	1.62	1.89	1.68	2.01	5.17	2.12	1.63	6.14	1.82	2.13	34.13	2.70	2.43	2.23	3.46	2.38	1.90	1.91	1.95	1.95	2.06	1.84	8.24	0.18	0	NR_002602	mRNA
A_21_P0000278	36.79	3.54	26.75	16.59	15.15	16.75	14.15	13.95	17.84	15.95	16.58	4.43	2.50	15.52	10.75	13.46	6.48	8.27	3.59	3.76	15.41	8.31	8.66	4.53	1	NR_002604	mRNA
A_21_P0000279	1.80	2.01	4.30	2.17	2.17	2.38	1.94	2.10	2.28	2.33	2.22	3.04	2.63	2.52	3.66	2.24	2.39	2.15	2.13	2.06	2.25	2.09	0.68	0.12	0	NR_002735	mRNA
A_21_P0000280	1.82	2.09	1.83	2.21	7.47	2.34	6.13	2.53	2.31	2.36	2.11	3.02	2.46	2.47	3.47	2.23	2.17	2.11	2.22	2.21	2.35	2.10	1.63	0.08	0	NR_002736	mRNA
A_21_P0000281	1.86	2.08	1.87	2.17	2.01	2.44	2.16	2.16	2.48	2.35	2.26	3.04	2.54	2.42	3.60	2.32	2.30	2.07	2.16	2.18	2.23	2.10	0.45	0.09	0	NR_002737	mRNA
A_21_P0000282	2.79	1.94	1.70	2.53	14.09	2.18	1.67	4.25	1.89	2.20	2.17	2.88	2.57	2.25	3.32	2.13	1.99	1.97	2.01	2.02	1.99	1.89	3.08	0.07	0	NR_002739	mRNA
A_21_P0000283	2.80	1.98	4.76	5.64	9.13	2.60	6.06	7.94	2.95	2.22	2.00	2.79	2.36	2.28	3.44	3.88	2.03	2.00	2.06	3.64	2.21	1.96	2.27	0.84	0	NR_002741	mRNA
A_21_P0000284	11.51	2.08	1.82	2.23	1.72	2.49	1.72	1.73	1.95	2.54	2.17	3.33	2.62	3.28	3.65	2.30	2.08	2.07	2.11	2.15	2.20	2.05	2.44	0.09	0	NR_002742	mRNA
A_21_P0000285	3.11	1.87	1.60	1.92	4.65	2.13	4.39	6.18	4.50	2.14	2.06	2.82	2.53	2.11	5.75	6.31	1.92	2.88	1.85	4.39	1.94	4.32	1.51	1.70	0	NR_002744	mRNA
A_21_P0000286	22.08	9.94	17.52	14.72	33.27	13.21	30.77	38.94	38.68	18.82	17.70	7.35	6.30	11.72	6.88	22.21	12.35	4.99	7.65	14.31	11.53	12.24	11.25	5.45	1	NR_002745	mRNA
A_21_P0000287	28.86	6.37	23.77	27.63	47.47	23.22	48.69	72.54	55.44	13.85	1.95	5.52	2.72	32.89	13.91	3.37	2.97	1.94	1.99	5.82	9.43	8.86	21.19	3.17	1	NR_002746	mRNA
A_21_P0000288	1.61	1.89	1.61	1.96	1.53	2.15	1.51	1.58	1.69	3.65	2.03	3.67	2.40	2.11	3.10	2.08	1.93	1.88	1.86	1.98	2.00	1.80	0.74	0.09	0	NR_002748	mRNA
A_21_P0000289	4.57	2.06	1.85	2.17	2.10	2.46	2.10	2.25	2.39	2.33	2.29	2.94	2.66	2.44	3.49	2.30	2.19	2.10	2.17	2.17	2.21	2.09	0.69	0.07	0	NR_002749	mRNA
A_21_P0000290	1.84	2.09	1.85	2.26	1.67	2.39	1.59	1.71	1.89	2.41	2.11	3.12	2.41	2.42	3.57	2.24	2.13	2.16	2.23	2.24	2.30	2.10	0.54	0.07	0	NR_002750	mRNA
A_21_P0000291	10.11	2.11	1.89	2.30	1.71	2.43	1.66	1.77	2.01	2.95	2.27	3.29	2.81	4.56	3.72	2.07	2.08	2.03	2.05	2.71	2.31	2.11	2.12	0.25	0	NR_002751	mRNA
A_21_P0000293	1.82	2.09	1.84	2.22	5.82	2.31	4.95	5.19	1.96	2.36	2.13	2.96	2.42	2.47	3.54	2.23	2.16	2.11	2.22	2.16	4.01	2.11	1.32	0.70	0	NR_002908	mRNA
A_21_P0000294	9824.52	1860.76	5083.64	6939.36	4683.52	1740.38	3556.42	6940.94	2687.73	1304.56	856.15	1204.75	519.26	1543.67	1533.17	3040.90	1194.05	603.73	1131.01	1789.24	3107.02	3502.85	2769.13	1150.85	1	NR_002910	mRNA
A_21_P0000295	5227.23	743.77	2062.54	3029.91	1739.88	718.49	1462.33	2629.06	1065.53	581.27	336.80	567.94	187.65	793.89	770.68	958.85	311.48	245.58	417.12	779.45	1198.39	1628.60	1337.65	510.40	1	NR_002912	mRNA
A_21_P0000296	2.83	1.89	1.66	1.95	2.29	2.12	2.25	1.77	1.76	2.14	2.06	2.78	2.45	2.21	3.34	2.10	1.92	1.92	1.93	1.93	1.97	17.68	0.46	5.94	0	NR_002913	mRNA
A_21_P0000297	326.45	88.20	188.24	223.86	193.23	93.45	164.57	282.87	138.42	74.75	52.85	63.32	40.66	89.09	76.83	94.99	44.93	25.20	49.77	104.80	143.08	144.72	87.43	48.01	1	NR_002914	mRNA
A_21_P0000298	13.22	4.38	25.86	18.39	10.18	11.69	15.52	11.60	19.27	4.10	6.70	4.07	12.38	21.68	3.49	3.38	3.90	3.38	2.17	8.18	16.31	7.14	6.97	4.90	0	NR_002916	mRNA
A_21_P0000299	21.63	4.34	24.98	12.84	24.58	10.56	25.39	31.89	26.25	4.89	3.81	16.93	2.66	8.31	7.79	8.17	6.24	7.09	4.48	9.22	11.35	6.16	9.90	2.27	0	NR_002917	mRNA
A_21_P0000300	126.37	23.04	119.61	63.63	69.37	39.39	68.81	101.59	94.03	17.96	12.06	13.33	17.40	27.81	23.30	22.97	19.18	12.88	14.12	34.73	43.19	31.63	40.36	11.34	1	NR_002918	mRNA
A_21_P0000301	230.62	75.83	252.73	207.03	213.16	79.13	192.45	246.04	199.79	48.17	34.75	59.44	26.88	104.14	93.37	68.40	43.28	36.17	47.61	69.90	69.12	79.54	83.81	16.48	1	NR_002919	mRNA
A_21_P0000302	8.82	1.84	4.48	2.88	6.85	2.14	1.60	7.14	1.87	2.25	1.96	40.53	2.44	2.17	3.35	1.90	1.79	1.86	1.89	1.85	3.93	1.83	9.81	0.79	0	NR_002920	mRNA
A_21_P0000303	13.10	1.88	7.15	6.01	5.04	4.14	1.71	4.65	1.85	2.34	2.79	2.71	3.69	2.26	4.88	2.10	1.88	2.09	5.84	1.90	3.84	2.75	2.94	1.47	0	NR_002921	mRNA
A_21_P0000304	277.92	59.68	2017.16	205.88	150.00	100.68	128.02	211.16	121.06	74.63	25.88	51.44	26.14	68.66	50.77	66.26	26.27	17.86	37.81	90.33	129.77	114.12	497.71	43.98	1	NR_002922	mRNA
A_21_P0000305	6.54	2.02	3.46	7.86	1.61	2.28	1.51	12.33	4.59	2.53	14.51	3.00	2.54	2.40	3.54	2.07	2.00	2.06	2.11	2.08	2.24	2.04	3.97	0.08	0	NM_024065	mRNA
A_21_P0000306	1.81	2.07	1.81	2.21	1.65	2.28	1.67	1.68	1.89	2.30	2.11	2.87	2.28	2.33	3.51	2.27	2.13	2.09	2.16	2.11	2.35	2.07	0.50	0.10	0	NR_002950	mRNA
A_21_P0000307	2.01	2.06	2.11	2.16	2.14	2.41	1.98	2.21	2.24	2.33	2.33	2.96	8.12	2.38	3.52	2.30	2.15	2.14	2.22	2.17	2.17	2.09	1.54	0.07	0	NR_002951	mRNA
A_21_P0000308	300.84	82.23	297.10	248.80	154.88	132.16	141.92	221.58	172.96	96.80	63.72	70.49	46.95	103.15	74.10	111.56	55.86	43.72	67.13	100.43	126.92	105.51	84.46	31.51	1	NR_002952	mRNA
A_21_P0000309	3532.08	1218.23	1791.91	2262.14	4466.94	1012.07	4980.29	4413.06	4559.80	1017.05	955.41	803.93	1410.75	2077.23	1649.20	1818.16	1341.22	669.17	873.42	1568.25	1505.47	1554.57	1531.40	412.62	1	NR_002953	mRNA
A_21_P0000310	5.74	2.05	1.85	2.18	6.62	2.51	8.27	7.09	12.48	2.35	2.28	2.88	2.74	2.45	3.56	2.29	2.20	2.13	2.17	2.19	2.23	2.12	3.08	0.06	0	NR_002954	mRNA
A_21_P0000311	1.74	2.37	5.55	2.08	3.64	2.58	4.88	3.56	2.29	7.10	4.67	4.21	6.51	7.90	288.98	9.33	2.06	2.89	2.05	2.05	2.09	1.95	73.55	2.72	0	NR_002955	mRNA
A_21_P0000312	23.75	21.81	31.78	25.80	36.28	6.16	35.65	36.39	38.38	14.12	19.76	15.25	19.41	53.23	55.23	15.06	5.52	6.39	3.06	15.24	7.38	14.30	13.94	5.14	1	NR_002956	mRNA
A_21_P0000313	8.26	2.47	1.67	2.38	21.43	2.11	31.24	25.49	28.49	2.13	1.99	2.73	2.32	5.05	3.40	2.13	4.57	1.92	1.93	9.87	2.73	1.85	11.06	2.94	0	NR_002957	mRNA
A_21_P0000315	4.04	1.88	1.66	1.99	1.54	2.15	1.57	1.62	1.83	2.27	1.97	2.79	2.42	2.20	3.45	1.94	1.82	1.90	1.94	1.89	2.04	1.87	0.71	0.07	0	NR_002959	mRNA
A_21_P0000316	1.65	1.91	1.66	2.00	1.54	2.61	1.56	1.61	2.20	6.74	2.01	2.76	2.30	10.97	3.51	2.14	1.96	1.92	1.93	1.95	2.06	1.86	2.56	0.10	0	NR_002960	mRNA
A_21_P0000317	5617.04	861.47	1820.17	3492.67	2211.13	662.51	1496.68	2780.99	1374.42	604.05	414.78	518.09	167.77	803.32	752.36	943.75	376.14	218.89	301.66	924.93	1578.17	2099.56	1463.39	706.50	1	NR_002961	mRNA
A_21_P0000318	11.37	1.90	2.10	3.01	1.77	2.17	1.78	2.01	1.94	2.15	2.07	2.73	2.53	2.28	3.47	2.12	1.90	1.93	1.97	1.93	2.00	1.85	2.40	0.09	0	NR_002963	mRNA
A_21_P0000319	17832.43	4160.56	8122.20	12059.34	8575.61	4268.21	10036.70	10162.52	7688.73	3838.47	3970.85	4343.09	3020.74	5532.32	6046.94	5699.46	2751.98	1646.08	2462.41	3804.89	5624.35	7350.42	4014.11	2081.52	1	NR_002965	mRNA
A_21_P0000320	3.31	2.08	5.13	2.20	1.72	2.36	1.67	7.33	9.59	2.38	2.13	3.07	2.55	2.55	3.50	4.46	2.14	2.10	2.20	8.44	6.88	2.09	2.25	2.65	0	NR_002966	mRNA
A_21_P0000321	237.90	49.42	142.23	117.44	73.98	74.31	93.39	100.10	89.19	25.17	26.16	29.29	31.06	66.87	33.39	36.08	7.54	13.01	15.00	70.30	82.10	41.01	56.75	29.10	1	NR_002967	mRNA
A_21_P0000322	17.93	9.26	12.46	7.90	15.50	7.05	16.23	12.64	16.56	9.44	12.77	3.12	2.46	2.70	3.71	5.02	2.41	3.71	2.17	7.54	5.98	2.13	5.39	2.11	0	NR_002968	mRNA
A_21_P0000324	389.03	202.49	321.99	409.11	846.72	186.45	1015.02	992.21	1063.63	156.00	147.58	166.35	344.03	465.54	374.17	295.56	156.05	102.27	153.54	376.51	354.87	438.98	334.66	130.65	1	NR_002969	mRNA
A_21_P0000325	17.60	8.32	19.78	14.85	23.73	20.52	41.04	24.75	22.90	28.60	26.48	16.84	9.90	40.30	8.10	23.24	2.81	4.33	6.50	2.10	15.18	10.07	10.00	7.70	1	NR_002970	mRNA
A_21_P0000326	5.17	2.01	3.11	2.11	2.05	2.35	2.54	2.20	2.19	2.28	2.27	2.90	2.61	2.38	3.49	6.80	2.08	2.08	2.15	2.10	2.13	2.30	0.81	1.76	0	NR_002971	mRNA
A_21_P0000328	16.21	2.03	10.85	2.14	6.29	2.38	2.02	2.23	6.16	2.40	2.21	2.85	2.70	2.19	3.79	2.20	2.13	2.07	2.50	2.19	2.51	4.33	4.07	0.80	0	NR_002973	mRNA
A_21_P0000329	2274.22	703.38	1453.18	1652.79	1845.25	655.78	2119.01	2446.99	2038.48	647.09	447.15	447.13	575.95	1000.12	796.58	960.89	586.66	264.52	428.74	740.10	916.07	926.49	728.75	271.69	1	NR_002974	mRNA
A_21_P0000331	1.80	2.04	1.82	4.79	1.96	2.39	7.27	5.77	2.42	2.31	2.21	3.09	2.33	2.32	3.65	2.28	2.28	2.06	2.14	2.07	2.21	2.07	1.63	0.10	0	NR_002976	mRNA
A_21_P0000332	6.35	1.87	8.11	1.97	10.95	2.11	1.69	7.00	7.47	2.12	1.98	2.68	2.47	2.89	3.47	5.86	1.86	1.89	1.92	1.90	2.00	1.81	2.95	1.50	0	NR_002977	mRNA
A_21_P0000333	3.21	1.97	9.86	2.00	5.07	2.21	5.06	1.91	1.98	2.27	2.25	2.97	3.66	2.23	3.23	2.13	2.06	1.99	2.04	2.13	2.01	1.92	2.09	0.08	0	NR_002978	mRNA
A_21_P0000334	15860.91	5748.85	9239.87	11206.32	9118.80	6090.81	8320.72	11091.22	7089.60	5449.38	5025.92	5250.59	5350.12	7105.96	6138.87	6143.73	4341.75	3358.88	3892.95	6505.74	7938.13	8179.42	3023.89	1939.23	1	NR_002979	mRNA
A_21_P0000335	115.86	40.46	79.90	112.88	126.92	38.90	176.66	172.14	180.31	39.05	44.87	25.96	41.27	60.82	47.17	97.58	63.70	29.65	40.91	75.35	67.86	68.75	55.92	22.38	1	NR_002981	mRNA
A_21_P0000336	12.36	12.94	3.37	2.06	2.08	2.50	7.83	1.94	3.17	2.67	2.09	2.96	2.28	2.22	3.67	2.23	2.06	1.96	2.04	15.40	2.08	2.18	3.69	5.03	0	NR_002982	mRNA
A_21_P0000337	4.28	2.15	2.74	1.99	4.40	4.99	4.62	3.09	4.07	2.35	12.04	2.68	2.44	2.23	3.46	5.23	1.88	6.68	4.63	2.32	3.89	5.66	2.48	1.75	0	NR_002983	mRNA
A_21_P0000339	1.64	1.91	3.45	2.01	6.86	2.18	12.24	9.34	7.23	2.15	1.97	2.84	2.28	2.17	3.65	3.77	1.90	2.31	1.97	1.93	2.00	1.86	3.25	0.69	0	NR_002985	mRNA
A_21_P0000340	323.62	73.61	232.86	206.41	282.71	88.10	250.80	340.33	251.95	76.52	36.32	31.98	17.21	121.04	54.30	78.40	54.08	32.84	46.71	85.22	115.72	119.13	114.29	33.49	1	NR_002986	mRNA
A_21_P0000341	7.08	1.89	2.12	11.94	1.75	2.15	1.76	1.98	1.91	2.99	2.05	2.72	2.51	2.27	4.71	2.97	1.89	1.92	1.96	1.92	3.60	1.84	2.77	0.70	0	NR_002987	mRNA
A_21_P0000342	39.64	28.04	74.86	52.83	209.87	12.27	187.78	147.24	195.90	15.69	7.24	4.67	9.47	14.59	10.93	27.04	13.04	15.05	13.96	22.74	33.45	24.14	76.93	7.66	1	NR_002990	mRNA
A_21_P0000343	5.85	1.92	11.21	12.39	13.55	2.13	14.76	15.00	18.23	2.15	1.99	2.73	2.30	9.65	5.11	9.46	7.47	6.18	9.00	2.74	2.09	3.65	5.84	3.01	0	NR_002991	mRNA
A_21_P0000344	26925.98	6565.21	24529.15	19408.41	8639.19	21961.23	8125.72	11540.68	9638.61	9485.26	3644.54	6932.36	3341.75	11201.77	6358.31	5120.05	3835.16	1346.39	3363.11	11990.08	17107.31	13279.99	7580.81	6029.83	1	NM_001007074	mRNA
A_21_P0000345	237.00	174.56	202.68	204.77	251.86	100.03	270.13	238.85	271.24	109.00	81.15	97.44	104.54	108.26	89.92	137.32	84.86	58.12	57.12	104.97	73.91	100.20	73.09	28.65	1	NR_002993	mRNA
A_21_P0000346	14.65	7.51	17.84	10.04	17.04	3.25	18.31	27.28	19.48	4.24	5.17	3.45	4.29	6.76	3.29	13.93	8.46	2.05	12.04	7.72	16.67	4.09	7.65	5.26	0	NR_002994	mRNA
A_21_P0000347	35.12	27.15	41.33	31.34	37.95	44.46	52.27	49.22	34.44	44.24	33.81	55.96	41.32	93.60	50.43	26.63	27.47	8.69	11.64	26.59	17.09	24.69	15.81	7.86	1	NR_002995	mRNA
A_21_P0000348	224.62	40.42	246.89	144.26	122.26	101.31	102.97	257.34	115.51	64.79	34.29	47.38	17.92	75.49	47.60	62.44	35.71	21.92	30.93	68.87	68.63	74.45	77.99	21.56	1	NR_002996	mRNA
A_21_P0000349	110.98	14.82	72.78	46.28	35.13	33.79	28.23	47.39	45.00	17.88	4.59	12.22	10.66	26.52	19.11	6.14	4.12	9.45	5.02	19.76	40.26	25.95	27.63	13.56	1	NR_002998	mRNA
A_21_P0000350	35.83	5.71	22.14	24.31	17.20	8.05	17.83	25.14	19.49	5.49	2.35	8.77	4.07	9.13	6.23	8.25	2.22	3.50	4.84	3.47	14.63	11.48	9.82	4.69	0	NR_002999	mRNA
A_21_P0000351	1.84	2.05	1.83	2.14	2.11	3.68	6.74	3.31	7.14	2.88	2.33	2.96	2.63	3.91	3.50	2.29	2.14	3.53	3.81	3.51	2.15	2.07	1.64	0.79	0	NR_003004	mRNA
A_21_P0000352	14.58	9.92	3.83	4.65	7.60	19.84	13.33	6.31	12.32	13.99	16.45	4.17	2.66	2.56	6.45	6.09	5.46	6.76	2.46	5.01	19.74	5.00	5.51	5.68	0	NR_003005	mRNA
A_21_P0000353	69.40	46.84	41.99	48.32	69.25	30.86	77.15	77.57	79.90	35.02	31.89	26.76	29.48	32.04	34.21	37.91	24.88	16.90	19.64	38.73	38.34	44.29	20.08	10.81	1	NR_003007	mRNA
A_21_P0000354	8.29	2.03	2.09	2.17	2.10	2.37	3.94	2.05	2.99	4.15	5.75	3.05	3.87	2.59	7.05	5.89	2.45	2.49	2.12	2.10	5.43	2.11	1.96	1.68	0	NR_003009	mRNA
A_21_P0000355	1.87	2.12	1.86	2.28	1.72	2.49	6.05	1.73	1.95	2.53	2.18	3.30	2.54	2.57	3.61	2.20	2.15	2.14	2.20	2.23	3.75	2.11	1.10	0.60	0	NR_003011	mRNA
A_21_P0000356	271.49	229.44	258.84	253.25	425.87	146.57	488.14	398.84	479.03	146.97	174.22	191.67	175.38	230.23	184.89	147.73	138.37	78.00	86.52	176.78	122.15	145.79	118.83	35.23	1	NR_003012	mRNA
A_21_P0000357	238.20	62.70	215.15	230.82	120.19	82.31	130.23	216.78	128.54	63.94	29.92	46.84	23.76	79.42	74.45	116.98	53.17	29.62	52.72	74.62	134.70	118.27	75.09	40.41	1	NR_003014	mRNA
A_21_P0000358	1902.54	441.97	1010.04	1417.14	1120.61	476.45	958.59	1514.89	922.40	353.19	265.31	293.60	179.91	446.62	356.17	689.56	372.40	211.76	368.52	549.67	687.11	838.47	532.38	222.81	1	NR_003017	mRNA
A_21_P0000359	4989.59	1147.03	2863.59	2862.83	3405.11	1029.21	2895.82	4139.27	2455.09	966.01	836.22	859.04	548.94	1232.99	1052.23	2023.27	1101.20	612.09	911.99	1439.90	1813.90	2211.73	1385.28	599.22	1	NR_003018	mRNA
A_21_P0000360	95.68	43.97	94.81	82.22	81.60	40.01	98.49	102.08	93.93	36.53	27.65	20.57	21.60	39.82	28.64	47.20	28.97	54.93	23.46	45.24	51.22	45.03	32.20	11.63	1	NR_003019	mRNA
A_21_P0000361	1.65	1.91	1.70	2.04	1.56	2.18	1.64	1.69	1.85	2.20	1.96	2.84	2.31	2.20	3.62	2.05	1.89	1.95	2.00	1.96	2.04	1.88	0.54	0.07	0	NR_003021	mRNA
A_21_P0000362	12.24	1.98	8.68	3.33	5.16	2.21	5.86	3.65	2.51	2.28	2.26	2.98	2.71	2.24	3.23	2.14	6.95	2.00	2.05	2.40	2.02	4.01	2.89	1.85	0	NR_003026	mRNA
A_21_P0000363	1.62	1.89	1.68	1.99	1.64	2.14	1.76	1.92	1.95	2.12	1.97	2.73	2.44	2.21	3.54	2.08	1.87	1.89	1.93	1.94	1.99	1.82	0.50	0.08	0	NR_003028	mRNA
A_21_P0000364	9.60	9.14	18.57	8.84	14.10	3.08	9.09	14.58	10.40	9.14	4.18	2.94	2.70	4.49	8.15	8.94	2.19	2.13	2.21	9.94	12.65	9.42	4.66	4.47	0	NR_003029	mRNA
A_21_P0000365	47.22	16.20	33.93	30.28	32.09	11.31	27.88	44.05	23.78	14.86	11.26	9.74	2.24	16.23	14.68	25.12	3.53	2.03	2.07	17.54	25.99	27.72	13.13	11.96	1	NR_003030	mRNA
A_21_P0000366	2.55	1.89	4.62	4.19	29.73	2.15	30.57	26.73	37.00	2.14	2.07	2.75	2.49	2.27	3.45	2.12	1.91	2.89	1.96	7.56	1.99	1.85	13.10	2.09	0	NR_003031	mRNA
A_21_P0000367	1.66	1.93	1.71	2.07	1.62	2.18	1.61	1.78	1.84	2.17	1.96	2.79	2.40	2.24	3.51	2.12	1.94	1.97	2.02	13.59	2.10	1.89	0.51	4.38	0	NR_003032	mRNA
A_21_P0000368	1.89	2.07	1.86	2.18	2.19	2.45	2.03	2.24	2.29	2.36	2.35	2.96	2.65	2.39	3.55	2.32	2.18	2.16	2.25	2.21	2.21	2.12	0.43	0.06	0	NR_003033	mRNA
A_21_P0000369	8.89	1.89	3.01	1.93	1.64	2.13	3.22	3.91	5.07	2.15	2.09	2.83	2.53	2.26	3.18	2.65	1.93	1.90	1.90	1.98	1.95	1.81	1.83	0.28	0	NR_003035	mRNA
A_21_P0000370	21.69	6.48	6.67	4.02	11.59	2.12	5.72	14.03	3.03	7.55	4.08	2.77	12.69	27.81	14.52	6.65	3.34	1.91	2.04	6.88	4.72	2.61	7.46	2.10	0	NR_003036	mRNA
A_21_P0000371	64.77	10.33	11.07	38.96	67.83	11.37	74.01	124.02	58.22	10.00	3.43	7.71	2.40	32.72	13.36	11.55	2.31	2.02	2.08	17.52	59.05	24.92	35.46	20.51	1	NR_003037	mRNA
A_21_P0000372	1.81	2.05	1.83	2.13	1.93	2.39	2.14	2.12	2.43	2.30	2.21	3.02	2.44	2.35	3.62	2.29	2.22	2.03	5.98	2.12	2.18	2.05	0.47	1.45	0	NR_003042	mRNA
A_21_P0000374	3.25	2.00	1.79	2.10	2.00	2.34	1.99	2.21	2.22	2.26	2.23	2.86	2.61	2.37	34.67	2.24	2.06	2.04	2.10	2.48	2.15	1.99	8.37	0.17	0	NR_003046	mRNA
A_21_P0000375	1.84	2.00	1.84	2.12	2.03	2.42	1.96	2.03	2.22	4.40	9.78	2.87	2.86	2.56	4.67	2.19	2.28	2.06	2.05	2.12	2.95	2.07	2.06	0.32	0	NR_003047	mRNA
A_21_P0000376	96.92	36.47	109.59	87.99	77.75	76.03	81.80	96.32	121.82	44.90	31.70	22.84	25.63	37.88	35.70	69.07	38.16	16.52	25.73	72.38	87.11	75.32	33.33	27.58	1	NR_003049	mRNA
A_21_P0000378	8.55	1.99	6.76	2.11	1.59	2.20	3.52	3.32	3.89	2.22	2.37	2.80	3.76	3.43	3.45	2.25	4.88	2.01	2.64	2.15	7.48	1.98	1.88	2.09	0	NR_003055	mRNA
A_21_P0000379	227.30	191.47	184.09	188.89	214.77	113.52	220.15	169.30	210.25	102.30	108.36	94.27	75.33	90.91	73.71	99.82	76.41	52.86	53.51	237.84	80.07	86.88	57.82	63.88	1	NR_003056	mRNA
A_21_P0000380	14.73	1.97	10.68	8.10	8.41	3.27	11.67	12.92	10.00	2.21	6.21	2.86	2.39	2.27	3.50	7.61	2.71	2.02	2.08	9.92	6.45	1.94	4.45	3.27	0	NR_003057	mRNA
A_21_P0000381	3.03	2.08	1.82	2.20	7.56	2.30	11.08	13.14	4.70	2.33	2.09	2.96	2.41	2.41	3.46	2.29	3.73	2.10	2.20	2.79	2.35	2.09	3.53	0.59	0	NR_003058	mRNA
A_21_P0000382	5.67	1.88	1.61	1.92	1.60	2.52	1.52	2.07	3.25	2.14	2.08	15.45	2.54	2.13	3.08	2.04	1.92	1.87	3.54	1.99	1.94	1.79	3.52	0.62	0	NR_003059	mRNA
A_21_P0000383	11.17	1.91	13.33	4.14	6.96	3.23	10.70	7.77	13.54	2.17	2.13	2.86	2.57	2.19	3.20	2.08	1.96	4.11	1.93	2.01	3.73	1.83	4.35	0.96	0	NR_003065	mRNA
A_21_P0000384	81.82	31.51	98.60	70.99	69.24	41.21	66.62	93.42	62.62	31.28	19.00	22.00	14.17	31.34	26.74	24.86	15.40	8.59	15.57	34.05	51.81	42.20	28.27	15.83	1	NR_003066	mRNA
A_21_P0000385	103.29	47.57	133.66	100.13	115.00	58.52	141.20	123.09	138.97	51.09	48.27	35.04	34.68	62.80	37.68	83.71	44.45	32.35	42.86	59.91	89.11	76.04	41.04	22.20	1	NR_003069	mRNA
A_21_P0000386	19.82	13.40	16.70	6.97	15.76	13.44	15.31	16.59	20.87	14.96	11.44	2.91	6.69	16.35	29.26	9.64	6.40	4.06	7.93	10.53	5.16	5.49	6.35	2.41	1	NR_003070	mRNA
A_21_P0000387	1.69	1.95	1.71	2.06	3.15	2.15	1.60	1.68	1.77	2.18	2.00	2.76	2.28	2.23	3.45	7.24	2.00	1.97	3.38	1.98	2.16	1.92	0.55	1.96	0	NR_003071	mRNA
A_21_P0000388	1.87	2.12	1.86	2.29	1.71	2.46	1.64	2.78	1.93	2.48	2.16	3.22	2.48	2.51	3.56	2.24	2.17	2.17	2.24	2.27	2.32	2.13	0.54	0.07	0	NR_003072	mRNA
A_21_P0000389	8.08	2.08	1.83	2.21	6.47	2.29	7.34	7.93	2.30	2.33	2.10	2.93	2.36	2.40	3.51	3.63	2.16	2.10	2.20	2.15	2.37	2.09	2.37	0.56	0	NR_003073	mRNA
A_21_P0000390	995.53	795.27	1027.33	822.74	1353.28	401.11	1176.54	894.45	941.73	407.97	406.05	500.05	319.57	350.30	301.13	323.70	321.13	172.05	190.09	547.79	413.16	453.17	347.79	136.87	1	NR_003074	mRNA
A_21_P0000391	1.89	2.07	2.04	2.18	2.09	2.48	2.13	2.21	2.44	2.36	2.29	2.97	2.68	3.10	3.52	2.31	2.27	2.10	2.17	2.20	2.24	2.12	0.46	0.08	0	NR_003075	mRNA
A_21_P0000392	1.77	1.91	2.27	2.03	2.40	2.31	1.56	8.51	2.20	2.29	1.98	2.83	2.41	2.23	3.50	3.04	1.86	1.94	1.98	1.94	2.07	1.90	1.68	0.42	0	NR_003076	mRNA
A_21_P0000393	3.26	3.34	1.93	2.18	1.72	2.36	1.68	1.86	1.97	2.83	4.07	3.09	2.60	2.58	3.52	2.44	3.43	2.08	7.89	2.17	2.28	2.07	0.73	2.13	0	NR_003077	mRNA
A_21_P0000394	40.69	22.30	39.00	29.95	183.51	24.74	231.99	211.10	242.13	18.43	17.46	15.94	50.83	57.77	40.46	34.80	24.99	12.21	15.27	35.18	20.02	21.43	86.22	8.93	1	NR_003078	mRNA
A_21_P0000395	818.10	117.80	378.30	375.99	288.41	146.83	233.02	346.52	229.25	107.16	55.89	66.91	55.87	192.88	116.09	38.93	27.34	18.04	19.70	143.48	259.61	243.32	196.75	107.80	1	NR_003079	mRNA
A_21_P0000396	1.79	2.02	1.79	2.09	5.98	2.37	1.83	2.08	2.10	2.30	2.30	2.97	2.63	2.32	3.43	2.23	2.82	2.08	3.61	2.14	2.24	2.01	1.05	0.58	0	NR_003080	mRNA
A_21_P0000397	34.13	10.56	32.24	20.94	49.11	15.43	60.92	39.22	54.13	14.33	13.09	9.06	12.68	18.63	12.54	20.84	6.22	8.63	6.14	19.90	6.70	12.20	17.32	6.41	1	NR_003139	mRNA
A_21_P0000398	52.24	72.12	103.21	113.22	310.53	13.81	385.51	222.88	277.50	9.40	6.88	10.67	11.43	5.23	30.39	81.05	61.91	30.24	63.56	150.21	72.70	67.33	127.78	36.66	1	NR_003140	mRNA
A_21_P0000399	7.68	4.30	3.68	2.02	5.89	29.43	4.31	5.02	4.83	14.76	2.89	2.97	14.65	25.19	17.74	4.02	2.06	2.01	2.06	3.53	2.03	3.81	8.67	0.94	0	NR_003194	mRNA
A_21_P0000400	7.68	2.08	1.83	2.21	2.49	2.31	1.64	1.72	1.94	2.34	2.10	2.97	2.41	2.43	3.48	2.24	2.25	2.11	2.21	2.75	2.36	2.10	1.47	0.22	0	NR_003195	mRNA
A_21_P0000401	1.89	2.61	1.89	3.28	4.53	3.21	3.26	2.15	2.46	4.55	13.71	3.04	2.63	13.57	3.61	3.75	2.36	2.10	2.16	2.20	2.26	2.72	3.83	0.59	0	NR_003196	mRNA
A_21_P0000402	1.84	6.73	2.14	2.14	2.19	2.35	1.89	2.14	2.24	2.39	2.37	3.04	2.70	4.23	3.45	2.27	2.30	2.15	4.54	2.26	7.21	2.09	1.26	1.95	0	NR_003197	mRNA
A_21_P0000403	1.68	1.93	1.70	1.99	1.80	2.18	1.70	1.90	1.88	2.18	2.70	2.85	2.53	2.26	3.38	2.14	1.97	1.97	2.01	1.99	1.99	1.88	0.49	0.08	0	NR_003198	mRNA
A_21_P0000404	1.84	2.08	1.85	2.26	1.66	2.37	1.58	1.70	1.87	2.44	2.12	3.11	2.42	2.41	3.60	2.22	2.11	2.15	2.22	2.21	2.28	2.10	0.55	0.07	0	NR_003199	mRNA
A_21_P0000405	1.63	1.90	1.69	2.00	1.66	2.17	1.82	1.95	2.01	2.13	1.99	2.77	2.42	2.21	3.57	2.09	1.90	1.90	1.95	1.95	2.00	1.83	0.50	0.08	0	NR_003200	mRNA
A_21_P0000406	11.31	2.36	2.42	2.16	1.93	2.27	3.38	7.60	1.87	2.26	2.03	2.91	2.40	3.22	3.45	2.21	2.07	2.07	2.14	5.30	2.37	2.01	2.59	1.20	0	NR_003201	mRNA
A_21_P0000407	1.71	1.97	2.84	2.12	1.59	2.23	1.60	1.74	1.84	2.22	1.99	2.88	2.36	2.26	3.56	2.15	1.98	2.03	2.08	2.08	2.14	1.94	0.55	0.08	0	NR_003203	mRNA
A_21_P0000408	1.83	2.09	2.91	2.24	1.72	2.50	1.73	1.74	1.95	4.06	2.19	3.35	2.63	4.77	3.69	3.63	2.07	2.06	2.10	2.14	2.20	2.06	0.95	0.58	0	NR_003204	mRNA
A_21_P0000409	2.97	1.91	3.55	2.03	1.59	2.15	3.67	1.81	1.85	2.14	3.44	2.76	2.41	2.84	3.51	3.51	1.90	1.94	1.98	1.99	2.06	2.86	0.72	0.62	0	NR_003205	mRNA
A_21_P0000410	1.74	2.01	1.76	2.13	1.60	2.21	1.62	1.68	1.83	2.24	2.03	2.81	2.28	2.28	3.47	2.23	2.08	2.03	2.09	2.06	2.26	2.00	0.50	0.10	0	NR_003206	mRNA
A_21_P0000411	1.62	1.88	1.81	1.97	1.67	2.23	4.31	1.76	2.09	2.21	2.02	2.84	2.31	2.14	3.42	5.63	1.90	1.91	1.94	1.92	2.03	1.87	0.73	1.40	0	NR_003207	mRNA
A_21_P0000412	4.68	2.03	5.32	2.19	1.79	2.46	2.08	1.73	1.86	2.67	2.41	3.66	2.39	2.34	3.52	2.21	2.07	2.10	2.17	2.18	2.24	2.03	1.08	0.08	0	NR_003208	mRNA
A_21_P0000413	1.87	2.12	4.10	2.29	1.72	2.50	1.70	1.74	1.96	2.62	2.20	3.34	2.58	2.60	3.68	2.17	2.12	2.11	2.16	2.19	2.26	2.11	0.73	0.05	0	NR_003209	mRNA
A_21_P0000414	3.29	1.92	1.68	2.06	2.02	2.37	1.94	2.01	2.31	3.52	2.59	2.91	2.94	2.26	3.24	3.10	2.09	2.00	2.01	1.95	2.19	2.64	0.58	0.43	0	NR_003210	mRNA
A_21_P0000415	1.62	1.89	1.68	2.02	1.59	2.14	1.66	1.84	1.86	2.13	7.59	2.73	2.42	2.21	3.51	2.09	1.88	1.92	4.33	1.97	2.03	1.84	1.51	0.90	0	NR_003211	mRNA
A_21_P0000416	1.81	3.40	1.83	2.22	2.74	2.30	1.50	3.54	1.87	2.65	2.15	3.03	2.65	2.46	3.52	2.05	2.01	2.05	2.10	2.08	2.29	2.07	0.65	0.09	0	NR_003212	mRNA
A_21_P0000417	2.82	2.10	1.85	2.24	1.71	2.31	1.94	1.73	1.95	2.34	2.15	2.92	2.37	2.43	3.59	2.25	2.14	2.12	2.21	2.13	2.38	2.11	0.50	0.10	0	NR_003213	mRNA
A_21_P0000418	8.18	2.05	4.63	2.21	1.64	2.33	1.58	2.58	1.86	2.33	2.07	3.02	2.39	2.36	3.54	2.22	2.09	2.12	2.19	2.20	2.25	26.29	1.67	9.11	0	NR_003214	mRNA
A_21_P0000419	1.85	2.05	2.24	2.18	2.10	2.40	2.02	2.07	2.35	2.35	2.24	3.10	2.56	2.52	3.74	2.30	2.44	2.14	2.16	2.12	2.26	2.13	0.48	0.12	0	NR_003215	mRNA
A_21_P0000420	7.51	1.94	11.88	2.01	1.84	2.20	1.73	4.01	1.92	2.20	2.17	2.85	2.54	2.28	3.40	2.15	1.98	2.51	2.03	2.00	2.01	2.63	2.77	0.27	0	NR_003216	mRNA
A_21_P0000421	8.01	1.92	5.85	6.27	9.43	2.22	7.92	4.84	3.86	2.19	2.01	2.89	2.25	2.56	3.60	2.08	1.94	1.91	2.03	1.92	2.02	1.89	2.53	0.07	0	NR_003217	mRNA
A_21_P0000422	1.71	1.97	7.43	9.42	1.79	4.44	2.01	2.06	2.24	2.21	2.10	2.88	2.43	2.27	3.59	2.18	2.03	1.95	2.02	2.02	60.49	1.92	2.26	22.10	0	NR_003219	mRNA
A_21_P0000423	1.79	2.06	1.81	2.19	1.71	2.30	1.62	1.72	1.91	2.32	2.08	2.95	2.41	2.39	3.44	2.24	2.15	2.10	2.19	2.19	2.33	2.07	0.50	0.09	0	NR_003220	mRNA
A_21_P0000425	1.74	2.00	8.14	4.41	1.59	2.41	1.62	1.64	2.78	2.22	3.80	2.81	2.24	2.24	3.44	2.23	2.06	2.01	2.06	2.03	2.24	1.98	1.68	0.10	0	NR_003221	mRNA
A_21_P0000426	8.34	1.90	1.69	2.01	2.21	2.11	1.61	1.77	1.78	2.14	3.08	2.70	2.38	2.23	3.45	2.12	1.92	1.92	1.96	1.94	2.08	1.86	1.66	0.09	0	NR_003222	mRNA
A_21_P0000427	16.05	17.98	14.70	17.50	35.80	7.67	46.65	16.10	35.53	11.59	3.13	9.54	4.11	9.49	6.95	14.80	4.71	3.41	7.90	16.03	9.19	2.08	12.74	5.45	1	NR_003223	mRNA
A_21_P0000428	1.91	2.07	9.75	3.02	13.11	11.05	11.33	10.28	15.41	14.87	19.56	5.58	4.72	18.07	3.61	6.11	2.19	3.44	5.27	2.22	2.59	6.27	5.89	1.82	0	NR_003224	mRNA
A_21_P0000429	2.78	3.82	8.25	4.31	9.77	2.33	1.86	25.23	10.28	2.41	2.37	3.06	2.74	4.71	3.42	6.33	2.54	2.11	3.59	2.28	3.48	2.08	6.03	1.51	0	NR_003229	mRNA
A_21_P0000430	1.84	2.10	1.84	2.24	1.72	2.45	1.66	1.73	1.95	2.44	2.15	3.21	2.54	2.55	3.51	2.19	2.15	2.13	2.21	2.24	2.29	2.10	0.54	0.07	0	NR_003230	mRNA
A_21_P0000431	9.40	4.17	14.71	5.63	5.82	2.37	6.54	5.00	9.98	2.41	2.22	2.85	2.71	4.70	3.79	4.19	2.13	2.07	2.13	4.98	2.81	2.07	3.50	1.19	0	NR_003231	mRNA
A_21_P0000432	4.58	1.86	1.62	1.95	1.66	77.59	3.04	1.73	2.05	21.70	2.20	2.80	2.36	2.18	3.32	3.62	1.85	1.86	2.03	1.85	3.60	1.85	19.71	0.84	0	NR_003232	mRNA
A_21_P0000433	3.47	1.86	5.10	1.96	6.13	2.17	4.38	6.28	28.96	2.21	1.97	2.79	3.58	5.70	3.45	1.96	1.83	1.87	1.92	1.86	6.45	2.04	6.72	1.72	0	NR_003233	mRNA
A_21_P0000434	2.52	1.89	1.68	2.00	2.55	2.14	1.74	4.09	1.93	2.12	1.96	2.75	2.41	2.20	3.55	2.08	3.10	1.90	1.94	1.95	2.00	4.76	0.67	1.07	0	NR_003234	mRNA
A_21_P0000435	1.65	1.92	1.70	2.01	1.64	2.21	1.86	1.82	2.05	2.16	2.00	2.87	2.26	2.17	3.65	2.10	1.94	3.38	1.98	1.94	2.01	1.88	0.52	0.53	0	NR_003236	mRNA
A_21_P0000436	1.89	2.12	6.47	2.31	4.29	2.43	4.64	1.73	6.33	2.77	4.63	3.25	2.65	5.40	3.67	2.14	2.12	2.11	2.15	3.80	4.91	2.14	1.58	1.13	0	NR_003237	mRNA
A_21_P0000437	11.33	2.07	16.28	6.59	1.74	3.95	6.30	4.11	5.17	2.36	3.06	4.16	2.58	2.59	3.63	2.12	2.08	4.44	2.18	2.40	2.46	2.07	3.94	0.85	0	NR_003294	mRNA
A_21_P0000439	19.15	2.12	16.95	20.69	7.76	10.25	5.89	7.47	9.28	3.19	2.49	2.88	2.29	2.47	3.51	2.27	6.81	6.43	2.17	5.28	8.72	5.04	6.40	2.39	0	NR_003295	mRNA
A_21_P0000442	15.46	1.91	13.02	7.20	2.28	7.58	3.89	6.36	1.76	7.44	1.97	3.22	2.34	2.35	3.45	3.36	5.07	3.03	3.88	4.51	6.68	1.87	4.21	1.55	0	NR_003299	mRNA
A_21_P0000443	8.55	2.09	7.97	2.24	4.05	2.39	3.11	2.66	1.92	2.37	2.11	3.09	2.87	2.43	3.48	3.01	2.16	2.15	2.23	2.26	2.32	2.10	2.05	0.32	0	NR_003315	mRNA
A_21_P0000445	7.39	2.51	6.82	10.06	6.39	2.43	6.94	6.34	2.32	5.40	2.33	3.17	2.69	2.29	3.66	8.26	2.20	4.39	2.77	2.25	6.88	2.14	2.48	2.51	0	NR_003321	mRNA
A_21_P0000446	237.83	51.38	196.86	187.97	114.90	83.73	75.68	174.20	86.57	55.88	59.73	36.64	14.53	40.82	52.13	68.88	37.66	10.38	36.78	62.84	104.22	81.84	68.59	31.56	1	NR_003325	mRNA
A_21_P0000447	14.18	5.33	13.09	17.26	45.92	5.98	63.06	55.13	54.05	5.56	2.20	3.36	8.50	15.69	14.84	8.53	4.26	3.90	2.11	9.16	9.94	2.08	21.32	3.40	0	NR_003326	mRNA
A_21_P0000448	91.98	27.88	87.78	78.98	39.87	45.03	35.27	56.18	40.50	32.29	18.52	13.91	5.77	23.09	22.71	28.50	18.68	7.95	16.27	30.64	45.52	45.93	26.58	14.50	1	NR_003327	mRNA
A_21_P0000449	1.79	2.04	1.82	2.12	1.89	2.47	6.86	2.36	2.41	2.83	2.95	3.42	2.31	8.45	3.68	2.28	2.23	2.03	2.12	2.08	2.17	2.04	1.93	0.09	0	NR_003328	mRNA
A_21_P0000450	4.73	1.91	1.69	2.01	5.89	2.18	6.53	1.82	4.89	2.14	1.97	2.83	2.30	2.18	3.64	2.47	1.90	1.91	3.02	1.94	2.00	2.84	1.62	0.48	0	NR_003340	mRNA
A_21_P0000451	4.27	1.91	3.97	2.01	3.87	2.64	2.41	2.10	2.02	2.17	2.08	2.75	2.55	2.29	3.48	2.13	1.92	1.93	1.98	1.95	2.02	2.05	0.80	0.07	0	NR_003341	mRNA
A_21_P0000452	12.06	4.34	11.51	11.73	5.33	10.08	3.77	4.25	3.62	6.03	4.70	2.72	2.32	2.95	3.44	8.30	3.11	3.16	3.14	1.93	3.95	3.35	3.54	2.05	0	NR_003347	mRNA
A_21_P0000453	1.84	2.10	1.84	2.26	1.72	2.32	1.71	1.74	1.95	2.33	2.16	2.90	2.57	2.41	3.59	6.87	2.12	2.12	2.21	2.12	2.38	2.11	0.51	1.78	0	NR_003352	mRNA
A_21_P0000454	1.84	4.19	1.89	3.93	3.29	2.39	1.99	3.06	2.31	2.35	3.29	3.08	3.29	2.55	3.76	2.72	2.45	3.99	2.14	2.11	3.29	2.12	0.76	0.71	0	NR_003360	mRNA
A_21_P0000455	1.64	1.89	2.00	1.99	1.75	2.15	1.75	5.01	1.90	2.14	2.06	2.73	2.51	2.28	3.46	2.11	1.90	1.93	1.96	1.92	1.99	1.84	0.87	0.09	0	NR_003361	mRNA
A_21_P0000456	2.67	1.90	1.60	1.99	1.51	2.21	1.50	1.69	1.70	2.14	2.04	2.78	2.41	2.07	2.99	2.31	1.93	1.88	2.49	4.10	2.04	1.81	0.46	0.80	0	NR_003362	mRNA
A_21_P0000457	6.29	2.08	5.49	6.41	1.68	2.33	1.63	3.03	1.94	2.44	2.10	3.00	2.44	2.44	3.45	2.24	2.17	2.11	2.21	2.21	2.35	2.09	1.61	0.09	0	NR_003496	mRNA
A_21_P0000458	8.20	2.42	4.19	2.98	2.03	2.44	1.63	2.61	6.03	2.44	2.75	3.18	3.13	2.48	3.53	2.25	2.17	2.17	2.24	2.27	2.32	2.12	1.70	0.07	0	NR_003497	mRNA
A_21_P0000459	1.70	1.97	1.73	2.05	1.76	2.29	2.01	1.89	2.24	2.23	2.09	2.97	2.24	2.20	3.62	2.16	2.06	1.96	2.04	1.97	2.09	1.95	0.50	0.08	0	NR_003684	mRNA
A_21_P0000460	1.83	2.08	2.27	2.30	1.83	13.38	1.76	2.20	2.00	2.32	3.91	2.83	2.57	8.07	9.23	2.16	1.98	2.13	2.17	2.08	2.33	2.06	3.48	0.11	0	NR_003685	mRNA
A_21_P0000461	10.01	1.95	6.06	2.26	5.27	5.58	1.93	4.65	2.30	2.31	3.74	2.96	2.61	2.39	3.37	2.16	2.23	2.09	2.07	3.86	2.24	4.96	2.20	1.14	0	NR_003686	mRNA
A_21_P0000462	1.63	1.88	1.68	1.98	1.72	2.15	1.77	1.99	1.93	2.13	2.02	3.59	2.52	2.26	3.47	2.09	1.88	1.90	1.94	1.92	1.99	1.82	0.60	0.09	0	NR_003687	mRNA
A_21_P0000463	17.93	4.21	17.59	14.33	24.85	10.56	12.53	15.92	21.16	6.27	7.10	4.04	2.61	7.97	12.93	12.36	3.88	2.08	3.87	10.08	9.83	13.77	6.68	4.64	0	NR_003688	mRNA
A_21_P0000464	74.09	33.80	73.38	71.71	94.38	68.17	97.81	124.28	99.19	81.51	81.66	49.56	62.61	133.64	44.66	48.14	19.43	12.99	13.37	44.08	71.53	50.01	27.55	22.28	1	NR_003689	mRNA
A_21_P0000465	1.65	1.92	1.66	1.95	1.74	8.03	1.59	1.80	1.86	6.72	2.17	2.91	2.65	18.41	3.15	2.08	1.99	2.54	1.95	2.07	3.62	1.85	4.46	0.62	0		mRNA
A_21_P0000466	18.13	11.21	19.55	10.94	135.25	10.71	174.49	156.96	163.05	12.44	13.88	7.05	33.03	44.88	24.76	11.63	15.60	8.83	7.05	21.89	16.50	22.47	64.65	6.03	1	NR_003691	mRNA
A_21_P0000467	304.11	57.05	126.79	165.72	183.75	51.39	167.08	275.75	153.51	45.87	22.71	28.00	20.04	63.51	46.43	79.53	27.22	19.56	24.38	60.05	82.09	120.26	91.75	37.58	1		mRNA
A_21_P0000468	1.87	2.09	1.87	2.17	2.00	2.44	2.16	2.13	2.49	2.35	2.25	3.08	2.49	2.42	3.65	2.33	2.34	2.08	2.17	2.17	2.24	2.11	0.47	0.10	0	NR_003693	mRNA
A_21_P0000469	1.84	2.08	3.62	5.81	8.34	2.36	7.90	17.73	9.19	2.57	3.06	3.11	2.52	3.81	3.61	2.15	4.14	2.12	2.17	4.39	2.30	2.11	4.22	1.03	0	NR_003694	mRNA
A_21_P0000470	1.85	2.05	1.84	2.15	2.07	2.43	2.34	2.25	2.37	2.32	2.28	2.93	2.65	2.42	23.99	2.29	2.16	2.08	2.16	2.15	2.19	2.07	5.61	0.07	0	NR_003695	mRNA
A_21_P0000471	343.20	44.06	141.76	185.29	168.60	75.09	119.68	201.73	126.78	51.02	35.54	43.47	35.31	100.35	91.40	26.73	13.29	23.80	9.63	81.09	145.39	86.53	83.44	50.69	1	NR_037420	mRNA
A_21_P0000472	1.74	1.99	3.59	4.86	10.44	2.26	12.95	11.37	9.55	2.30	2.25	2.95	4.58	3.60	3.60	3.62	2.52	2.63	2.11	3.89	2.16	1.99	3.83	0.76	0	NR_003701	mRNA
A_21_P0000473	85.76	30.51	48.74	77.00	71.09	26.37	63.26	76.94	53.50	22.87	17.62	15.73	10.33	31.43	29.61	26.40	15.92	9.35	13.04	31.63	26.40	47.21	25.45	12.96	1	NR_003704	mRNA
A_21_P0000474	22.58	18.45	22.14	23.60	30.19	24.12	32.16	33.21	28.70	25.60	19.44	20.12	38.83	50.15	31.09	36.70	29.70	18.16	23.12	23.66	14.60	15.34	8.44	8.02	1	NR_003706	mRNA
A_21_P0000475	18.11	2.03	20.25	5.42	1.63	2.30	7.25	1.73	5.62	2.29	2.04	2.97	2.39	2.33	3.52	2.21	2.07	2.10	2.16	2.18	3.22	2.02	5.87	0.42	0	NR_003707	mRNA
A_21_P0000476	18.28	1.94	10.23	5.87	4.47	6.12	5.30	4.94	14.35	2.17	2.02	2.77	2.26	2.18	3.35	2.17	1.99	1.95	1.97	5.31	2.12	4.40	4.89	1.40	0	NR_003708	mRNA
A_21_P0000477	207.37	66.40	131.35	158.17	131.72	92.84	170.40	214.24	151.02	62.30	47.84	59.24	66.59	86.41	69.94	141.65	94.60	45.86	69.32	105.38	91.31	107.56	55.80	30.32	1	NR_003709	mRNA
A_21_P0000478	45.27	36.29	39.82	50.38	42.26	24.61	69.20	49.97	77.99	26.68	22.65	15.68	42.39	74.52	59.84	14.08	11.94	2.14	11.77	16.37	17.30	23.06	18.99	6.43	1	NR_003710	mRNA
A_21_P0000479	423.60	255.42	343.26	454.57	676.98	255.00	926.33	795.59	919.06	210.86	200.20	177.51	280.21	301.63	244.59	409.48	200.61	147.39	208.97	282.99	340.10	411.17	265.56	105.11	1	NR_003711	mRNA
A_21_P0000480	2879.81	1846.08	3126.42	3054.59	3131.97	1924.70	3466.24	3949.38	3669.89	2056.11	1979.81	1876.00	1728.59	2550.64	2168.95	2573.15	1811.35	938.21	1438.96	1756.05	1585.88	1922.62	742.89	497.78	1		mRNA
A_21_P0000482	14.72	5.24	4.85	6.71	13.20	2.96	23.02	18.79	23.40	5.75	2.01	2.92	2.35	5.63	3.61	8.98	3.55	2.03	2.09	2.14	2.13	1.96	7.58	2.58	0	NR_003940	mRNA
A_21_P0000483	1.68	1.95	4.56	7.14	1.59	2.65	1.60	1.77	1.84	11.73	7.87	2.79	2.40	4.06	3.47	2.14	1.97	1.99	5.11	2.61	2.14	1.91	2.94	1.15	0	NR_003941	mRNA
A_21_P0000484	1.64	1.91	1.69	5.75	1.59	2.13	3.47	2.37	7.92	2.14	1.95	2.72	2.42	2.24	4.58	2.11	1.92	2.62	8.27	1.98	2.65	1.86	1.80	2.32	0	NR_003942	mRNA
A_21_P0000485	1.88	2.12	1.87	2.30	1.70	2.44	3.21	2.14	1.91	2.51	2.16	3.21	2.46	2.48	3.61	2.24	2.16	2.17	2.24	2.25	2.32	2.14	0.55	0.06	0	NR_003943	mRNA
A_21_P0000486	1.82	2.09	1.84	2.21	1.72	2.32	1.68	1.73	1.97	2.37	2.13	2.99	2.48	2.51	3.55	2.20	2.15	2.11	2.22	2.16	2.35	2.11	0.51	0.09	0	NR_004054	mRNA
A_21_P0000487	7.18	2.05	1.80	2.95	8.51	2.84	6.44	9.80	5.08	2.34	2.06	6.52	4.62	2.37	3.44	4.94	2.94	4.90	2.18	2.20	33.45	5.33	2.59	11.30	0	NR_004378	mRNA
A_21_P0000488	101.15	90.90	117.09	153.62	197.96	90.03	265.26	218.55	216.35	61.21	65.03	39.35	197.81	116.97	171.06	134.94	81.49	68.53	83.98	152.97	121.45	147.24	68.12	34.49	1	NR_004379	mRNA
A_21_P0000489	127.36	11.80	18.27	10.23	44.29	2.36	10.61	33.00	9.45	2.34	2.09	3.04	2.43	2.41	3.46	15.16	2.25	6.69	2.28	12.78	6.91	5.46	32.46	4.94	0	NR_004380	mRNA
A_21_P0000490	8.29	1.95	6.55	2.03	3.36	2.24	2.07	8.69	3.15	2.54	2.04	2.92	2.27	2.19	3.66	3.59	2.00	2.65	2.01	1.97	2.47	1.91	2.30	0.61	0	NR_004381	mRNA
A_21_P0000491	82.69	42.47	103.22	68.56	108.45	61.39	77.67	84.01	103.24	73.25	44.15	29.77	29.02	76.12	39.25	61.17	30.55	35.35	23.86	53.76	61.58	39.24	26.52	15.18	1	NR_004383	mRNA
A_21_P0000492	75.46	26.47	81.46	64.70	57.58	61.66	46.06	42.88	91.22	107.14	68.30	50.88	57.43	161.65	73.75	35.70	18.50	26.44	22.24	37.96	74.67	45.81	32.04	19.02	1	NR_004384	mRNA
A_21_P0000493	53.78	40.44	43.87	45.17	41.09	23.35	41.91	40.23	34.60	27.36	33.32	27.18	20.16	30.33	16.63	20.03	15.26	14.47	9.68	20.01	9.14	22.91	10.39	5.32	1	NR_004388	mRNA
A_21_P0000494	1.69	1.96	1.73	2.04	1.73	2.27	1.99	1.89	2.21	2.21	2.07	2.95	2.25	2.20	34.49	2.16	2.03	1.95	2.03	1.97	2.06	1.93	8.37	0.08	0	NR_004389	mRNA
A_21_P0000495	219.55	105.63	216.37	209.21	222.71	111.07	299.85	290.70	228.26	102.03	69.24	96.63	85.26	107.81	91.61	195.88	98.40	57.34	71.46	135.27	113.91	159.21	79.34	48.83	1	NR_004390	mRNA
A_21_P0000496	1.59	1.88	1.60	1.92	1.57	2.13	1.51	1.63	1.71	2.13	5.04	2.81	2.50	2.24	3.07	2.05	1.92	1.87	1.85	2.89	1.95	1.78	0.91	0.38	0	NR_004395	mRNA
A_21_P0000497	2.18	1.96	1.74	2.04	1.77	2.25	1.98	2.05	2.20	2.19	6.14	2.87	2.42	2.25	3.59	2.16	2.00	1.94	2.01	2.01	2.05	1.91	1.10	0.08	0	NR_004396	mRNA
A_21_P0000498	3.65	1.96	2.70	2.07	3.79	2.23	5.40	7.47	4.42	2.18	2.05	2.79	2.28	2.14	3.22	2.18	2.00	1.96	1.96	2.02	2.15	1.90	1.55	0.10	0	NR_004397	mRNA
A_21_P0000499	1.80	2.08	2.04	2.92	2.16	5.28	1.67	2.91	1.96	2.39	3.39	3.11	2.59	2.57	3.50	6.29	2.12	2.09	2.18	2.19	3.66	2.07	0.91	1.58	0	NR_004398	mRNA
A_21_P0000500	118.53	79.17	146.55	132.89	134.60	97.02	160.38	148.72	142.64	88.55	150.25	91.42	106.41	175.80	158.57	102.61	59.48	36.75	39.23	101.22	70.15	92.54	30.00	27.95	1	NR_004399	mRNA
A_21_P0000501	9.03	1.97	1.71	2.08	4.40	2.18	7.39	6.24	7.29	2.19	2.02	2.78	2.25	4.85	3.40	2.20	2.02	1.98	2.01	1.99	2.17	1.93	2.42	0.10	0	NR_004403	mRNA
A_21_P0000502	5297.80	765.99	1571.54	1044.84	784.80	177.39	377.21	639.22	559.70	180.21	58.16	99.91	31.66	155.68	39.51	375.89	187.52	347.28	176.10	505.08	589.17	504.33	1324.01	160.46	1	NR_004407	mRNA
A_21_P0000504	40.87	3.08	22.89	33.43	28.36	4.10	45.10	43.81	35.45	7.27	6.32	6.84	2.36	6.14	7.22	14.86	9.81	8.17	4.92	42.58	25.28	28.87	16.59	13.60	0	NR_023344	mRNA
A_21_P0000507	167.48	38.19	181.60	86.65	62.14	78.84	65.46	63.92	79.97	54.94	32.12	37.00	27.77	75.53	23.09	43.62	22.78	29.64	23.14	45.40	61.01	45.69	46.50	14.10	1	NR_024230	mRNA
A_21_P0000508	119.53	35.01	137.72	76.06	68.41	62.56	57.61	64.11	66.66	158.35	65.52	29.24	26.43	162.14	61.60	62.22	25.82	22.13	17.91	37.21	70.04	39.66	44.06	20.04	1	NR_024243	mRNA
A_21_P0000509	91.48	26.64	97.27	60.30	50.65	39.19	47.37	59.16	57.25	52.11	35.60	24.86	22.50	57.09	34.33	37.93	17.97	23.82	22.02	30.47	51.55	32.18	21.98	11.36	1	NR_024244	mRNA
A_21_P0000511	140.19	55.36	155.41	110.91	115.72	96.64	90.22	88.25	106.48	171.21	102.71	68.83	49.22	138.60	75.29	77.37	37.21	39.96	31.24	57.38	88.23	75.12	35.64	22.57	1	NR_024342	mRNA
A_21_P0000512	151.71	75.99	156.93	113.47	147.93	56.08	149.24	174.78	135.45	60.34	54.75	41.74	41.93	66.87	43.69	53.78	31.49	25.31	33.78	67.44	59.99	64.65	49.84	17.43	1	NR_024343	mRNA
A_21_P0000513	1157.31	194.79	326.70	702.00	644.47	64.18	489.97	523.28	203.01	47.75	54.99	27.28	37.96	91.42	30.00	163.38	243.18	200.40	111.84	437.77	350.03	404.33	333.86	125.49	1	NR_026703	mRNA
A_21_P0000514	86.17	9.80	21.05	94.52	85.34	2.77	52.44	141.74	23.33	2.27	2.25	2.88	2.62	20.98	31.41	26.22	63.77	35.16	23.59	27.21	19.84	43.70	43.61	15.26	0	NR_026704	mRNA
A_21_P0000515	91.85	9.03	50.58	68.93	60.47	18.80	49.59	83.38	39.60	11.26	4.70	4.38	2.42	23.04	5.80	23.44	15.60	15.53	12.61	27.93	27.20	40.13	30.78	9.61	1	NR_026705	mRNA
A_21_P0000520	742.85	604.16	661.48	684.14	575.87	433.74	637.62	501.61	539.46	450.75	581.25	463.59	452.19	639.34	560.27	613.84	475.88	324.81	363.91	620.19	446.56	567.09	94.73	117.94	1		mRNA
A_21_P0000548	7.45	2.04	1.83	7.15	6.92	2.42	5.35	2.24	3.90	13.26	36.09	2.93	2.63	13.91	4.27	7.63	2.75	2.07	2.20	3.69	3.34	2.38	8.78	1.94	0	NM_001256192	mRNA
A_21_P0000563	45.42	13.19	35.73	34.92	49.67	12.77	75.95	72.57	59.37	15.89	8.33	8.39	13.86	30.72	20.01	32.36	14.01	13.90	11.95	15.17	27.74	20.00	22.99	7.86	1	NR_028374	mRNA
A_21_P0000564	1.73	4.04	2.62	2.44	3.88	2.19	2.58	2.89	1.81	14.39	4.10	2.80	3.51	4.54	3.46	12.46	2.55	8.94	2.07	2.03	2.24	1.98	3.05	4.29	0		mRNA
A_21_P0000584	1005.60	163.63	687.97	426.78	262.82	242.56	263.75	450.64	278.84	106.46	63.41	83.81	60.78	234.80	152.29	94.93	71.97	33.68	52.56	146.04	244.68	212.88	258.52	81.39	1	NR_030583	mRNA
A_21_P0000585	1293.76	229.42	393.71	843.31	831.31	160.29	776.54	1108.59	522.75	138.02	109.58	130.25	93.56	260.61	142.34	413.42	273.10	203.49	187.73	904.14	776.93	677.31	401.88	293.05	1	NM_021210	mRNA
A_21_P0000591	27.79	8.20	23.82	10.30	33.44	4.85	18.07	35.64	28.79	2.77	2.76	2.97	3.20	8.76	3.52	5.26	2.23	2.08	7.05	4.16	2.76	4.40	12.32	1.80	0	NR_033309	mRNA
A_21_P0000592	81.96	41.57	81.50	55.26	95.57	27.78	80.46	63.88	73.67	29.72	28.47	25.58	23.90	26.55	12.64	16.58	12.07	9.91	3.22	30.09	19.96	26.08	27.34	9.37	1	NR_033335	mRNA
A_21_P0000593	26.18	13.46	21.83	14.48	39.79	4.25	25.21	35.00	54.45	4.92	4.41	3.07	8.80	12.06	9.00	8.12	2.43	3.07	2.12	8.29	2.17	2.04	15.18	2.87	1	NR_033337	mRNA
A_21_P0000594	1.80	2.07	1.82	2.20	1.67	2.31	1.78	1.72	1.92	2.33	2.09	2.97	2.42	2.41	3.45	2.24	2.16	2.10	2.20	2.20	2.34	2.08	0.49	0.09	0	NR_033346	mRNA
A_21_P0000595	62.20	15.39	60.81	41.23	60.98	15.94	72.86	62.68	73.24	10.47	11.21	14.69	18.95	17.26	8.86	12.65	7.17	4.42	3.98	19.92	14.12	11.82	25.82	5.75	1	NR_033347	mRNA
A_21_P0000598	120.61	27.13	93.41	83.23	105.63	41.56	63.99	92.09	49.98	35.79	36.11	25.62	10.34	37.19	25.29	30.99	18.15	7.21	20.64	41.59	79.28	55.93	34.15	24.87	1	NM_022039	mRNA
A_21_P0000599	53.92	5.96	23.20	24.85	23.82	10.11	31.38	26.37	17.26	2.28	2.17	2.84	2.35	6.53	3.37	5.35	4.05	7.73	2.53	19.88	21.88	19.76	14.87	8.51	0	NM_013446	mRNA
A_21_P0000601	1.72	1.99	1.76	3.25	1.61	2.22	1.59	2.32	1.85	2.23	2.00	2.85	2.40	2.30	3.44	2.19	3.09	2.03	2.10	2.11	2.41	1.97	0.56	0.39	0	NM_001243786	mRNA
A_21_P0000624	13.91	2.07	7.58	9.88	2.19	2.49	2.07	2.25	2.33	2.36	2.33	2.93	2.68	2.43	901.79	2.32	2.19	8.61	3.55	3.13	2.23	2.13	231.81	2.34	0	NM_001243392	mRNA
A_21_P0000650	268.83	43.62	250.87	126.43	81.77	69.49	72.47	88.30	89.29	44.31	29.02	17.23	16.63	51.24	20.58	64.40	34.82	69.68	32.20	63.64	88.28	64.53	77.70	19.80	1	NM_021047	mRNA
A_21_P0000664	1.91	6.25	2.53	2.57	3.90	3.47	6.09	3.19	3.55	9.81	2.19	2.80	2.80	2.45	3.59	6.41	5.54	9.76	2.62	2.13	4.62	2.09	2.09	2.80	0	ENST00000544344	mRNA
A_21_P0000666	3.31	2.39	3.17	2.16	3.55	2.46	2.04	2.13	5.85	6.26	15.52	2.83	2.70	8.23	3.71	4.57	5.19	2.34	7.07	4.46	8.23	2.09	3.55	2.26	0	NM_001271592	mRNA
A_21_P0000669	1.89	2.13	1.89	5.01	1.71	2.46	1.63	1.72	1.94	2.63	2.21	3.27	2.53	2.55	3.66	2.21	2.15	2.15	2.21	2.21	2.32	2.15	0.91	0.06	0	NM_024580	mRNA
A_21_P0000671	155.72	35.72	103.06	89.48	120.54	63.33	99.78	138.74	94.65	41.92	19.04	24.71	22.74	40.83	46.04	64.06	31.32	26.77	21.53	59.03	60.44	75.00	44.53	21.18	1	NM_175617	mRNA
A_21_P0000687	5.92	6.31	4.24	12.06	8.07	2.17	4.95	5.06	1.93	10.26	10.47	2.82	2.30	5.04	6.63	6.53	2.87	7.36	5.57	2.85	2.59	3.43	3.17	1.98	0	NR_037806	mRNA
A_21_P0000703	585.83	245.69	426.39	509.49	1936.40	328.69	2295.28	1831.15	2087.84	251.96	257.82	249.93	648.53	830.00	796.06	407.56	179.11	126.56	162.61	494.07	399.06	543.37	749.27	170.98	1	NM_001204221	mRNA
A_21_P0000717	26.38	2.09	1.89	6.30	9.59	2.43	21.64	12.81	10.73	2.36	2.92	3.12	2.47	7.13	3.72	2.33	2.42	14.49	2.18	8.90	5.16	8.41	7.53	4.61	0	NM_001206987	mRNA
A_21_P0000813	1.67	19.58	1.72	2.02	2.64	2.21	5.55	2.08	2.09	2.17	2.07	2.77	2.53	3.20	3.50	3.29	1.93	1.92	1.98	1.97	2.03	1.87	4.49	0.51	0	NM_001297550	mRNA
A_21_P0000967	1.86	2.17	1.81	2.14	9.20	2.48	8.96	3.13	9.10	2.32	3.66	2.80	2.77	2.42	3.62	2.71	2.14	2.10	2.11	3.24	3.43	2.08	2.74	0.59	0	ENST00000546128	mRNA
A_21_P0001015	12.41	4.37	7.90	8.62	6.39	2.43	16.56	11.27	15.39	7.01	3.37	3.21	3.04	2.62	3.55	4.47	2.07	4.66	2.74	6.28	10.87	2.37	4.74	3.08	0	ENST00000617309	mRNA
A_21_P0001057	14.36	2.86	11.38	10.87	14.89	28.74	16.63	15.95	11.54	3.98	5.06	2.98	2.66	7.45	5.44	9.47	2.08	2.04	2.10	4.82	6.90	10.96	7.17	3.72	1	XR_247053	mRNA
A_21_P0001110	61.13	16.70	50.91	50.43	101.95	17.64	142.81	131.38	134.01	18.07	8.76	8.60	6.70	38.47	15.95	17.11	12.27	2.62	6.41	30.20	23.35	20.00	49.77	9.64	1	ENST00000450820	mRNA
A_21_P0001124	7.50	1.95	8.67	5.98	6.52	3.33	5.58	4.16	4.92	3.29	2.57	2.81	2.58	2.53	3.48	3.68	2.90	1.98	2.71	4.19	2.06	1.92	2.04	0.89	0	XR_246317	mRNA
A_21_P0001185	1.85	2.10	1.85	2.27	1.69	2.42	1.62	1.73	1.92	2.50	2.13	3.15	2.45	2.46	3.52	2.25	2.16	2.17	2.24	2.27	2.32	2.12	0.54	0.07	0	XR_425049	mRNA
A_21_P0001214	19.00	16.27	18.78	15.65	20.54	15.55	19.04	23.73	15.95	24.10	22.93	10.64	22.82	23.63	24.68	20.39	24.06	16.44	16.81	8.31	11.19	9.98	4.14	5.78	1	ENST00000449188	mRNA
A_21_P0001267	33.74	37.71	39.53	38.59	79.11	16.22	100.04	74.83	78.45	21.76	23.50	33.54	14.73	14.71	19.42	28.82	19.07	7.22	13.50	42.49	18.76	16.48	27.70	11.53	1	ENST00000475078	mRNA
A_21_P0001271	20.86	8.86	19.78	11.54	28.00	5.04	27.82	29.17	37.05	6.16	3.61	3.05	4.39	11.62	6.14	5.59	7.01	8.61	6.58	5.82	2.18	11.52	11.27	2.87	0	ENST00000477916	mRNA
A_21_P0001336	67.66	46.90	52.51	47.37	46.00	65.63	54.61	45.80	49.23	66.90	64.92	70.80	78.30	103.72	63.05	50.17	36.21	17.72	23.74	62.95	21.34	29.30	15.65	16.61	1	ENST00000479252	mRNA
A_21_P0001371	24.42	9.09	43.75	20.75	44.66	9.93	44.33	46.30	53.13	8.74	2.00	2.69	2.47	2.79	4.51	10.36	2.11	3.64	2.02	10.62	9.73	13.05	19.57	4.61	0	NM_001290209	mRNA
A_21_P0001374	31.74	9.29	32.68	23.71	28.63	11.98	28.44	32.04	28.70	15.18	13.33	9.84	16.49	27.11	20.90	18.59	9.07	5.67	15.47	19.61	14.88	14.48	8.59	4.99	1	ENST00000584793	mRNA
A_21_P0001415	10.53	2.22	14.46	6.90	5.32	4.29	5.07	4.04	5.95	2.50	2.03	2.89	2.28	4.63	3.66	3.35	1.97	1.93	2.00	1.96	6.28	1.89	3.41	1.63	0	XR_247053	mRNA
A_21_P0001451	1.73	1.95	1.75	2.05	1.92	2.26	1.87	2.11	2.06	2.21	2.18	2.82	2.57	2.34	3.47	2.19	1.99	2.00	2.06	2.01	2.05	1.93	0.45	0.08	0	XR_425119	mRNA
A_21_P0001482	9.93	4.72	9.98	13.12	11.55	4.60	5.06	16.27	14.18	2.21	2.05	2.92	2.25	2.47	3.57	4.17	1.99	1.93	2.00	8.72	5.38	1.91	4.98	2.60	0	ENST00000568701	mRNA
A_21_P0001541	2.61	2.10	1.85	2.24	1.74	2.31	1.72	1.76	1.97	2.35	2.16	2.93	2.45	2.49	3.64	2.21	2.12	2.12	2.22	2.12	2.36	2.11	0.51	0.09	0	XR_246371	mRNA
A_21_P0001551	4.62	1.94	1.72	2.03	2.01	2.23	1.93	1.94	2.14	2.70	2.04	2.87	2.33	2.21	3.64	2.14	1.97	1.92	1.99	1.98	2.03	1.89	0.78	0.08	0	XR_426728	mRNA
A_21_P0001593	61.02	25.95	51.60	62.57	79.66	26.56	82.71	117.96	65.49	17.01	14.74	11.32	5.17	29.68	18.42	62.34	6.93	7.33	6.73	33.88	35.59	32.71	32.77	20.82	1	XR_425046	mRNA
A_21_P0001700	3.39	2.08	1.81	2.21	1.72	2.47	1.70	1.73	4.26	2.48	2.16	3.28	2.62	2.61	3.59	6.13	2.80	2.07	4.23	2.17	3.94	3.96	0.77	1.42	0	ENST00000369466	mRNA
A_21_P0001706	2316.60	437.39	1229.16	1490.53	1120.23	548.30	843.60	1531.42	658.38	526.62	360.84	430.29	201.19	653.75	538.36	696.84	296.12	130.90	247.63	490.41	773.03	1007.58	574.19	318.75	1	ENST00000502767	mRNA
A_21_P0001734	9.69	2.27	11.54	7.68	15.23	2.27	15.34	23.16	14.66	2.27	2.03	3.31	2.40	2.33	3.44	2.84	2.08	2.07	2.14	3.04	3.13	4.69	6.74	0.93	0	NM_001286997	mRNA
A_21_P0001763	5.59	2.00	1.85	2.17	6.64	2.37	5.49	2.40	2.26	2.33	7.29	3.04	2.66	2.54	3.76	2.24	3.79	3.65	2.12	2.06	2.25	2.09	1.82	0.77	0	XR_247111	mRNA
A_21_P0001764	7.22	8.91	5.67	3.57	24.69	6.50	25.74	25.59	24.91	10.96	13.86	3.03	4.63	21.47	6.37	3.41	2.44	2.13	6.31	3.20	12.91	4.10	8.96	3.78	0	ENST00000451123	mRNA
A_21_P0001788	1.63	1.90	2.73	2.00	1.81	2.17	1.71	4.49	1.91	2.18	1.96	2.83	2.28	2.17	3.60	2.03	1.87	2.20	24.10	1.91	3.36	1.86	0.78	8.29	0	XR_245005	mRNA
A_21_P0001799	1.87	2.12	3.64	2.28	9.80	7.09	16.24	10.43	15.77	2.47	2.16	3.21	5.70	6.72	3.56	5.54	3.26	2.17	2.66	6.31	4.35	5.92	4.84	1.66	0	XR_425512	mRNA
A_21_P0001804	10.91	1.88	4.62	1.96	9.30	2.11	10.52	11.22	6.94	2.12	2.00	2.73	2.37	2.21	3.40	2.11	1.91	1.91	1.92	1.97	2.00	1.83	3.72	0.09	0	XR_249063	mRNA
A_21_P0001886	57.94	14.04	47.38	29.05	18.05	12.56	18.57	22.96	17.08	5.35	2.00	2.87	2.26	8.60	3.66	8.65	7.39	2.23	3.33	5.77	18.25	22.14	16.55	7.59	1	ENST00000619740	mRNA
A_21_P0002176	20.27	7.74	20.52	18.49	34.33	17.64	37.45	48.85	46.93	7.29	9.58	2.88	8.92	10.09	6.40	21.98	5.70	4.06	7.52	10.43	32.75	13.36	15.11	10.31	1	ENST00000476839	mRNA
A_21_P0002192	119.47	36.85	116.80	87.67	93.78	52.29	80.74	137.79	97.78	29.73	26.13	18.09	16.85	34.61	23.46	41.04	22.82	7.46	17.36	34.54	58.90	60.01	41.82	20.21	1	XR_244980	mRNA
A_21_P0002212	190.22	81.46	138.80	158.52	329.08	129.49	291.89	241.59	257.95	110.74	69.59	84.20	99.30	122.70	102.68	121.50	60.51	36.28	63.39	134.69	81.76	96.51	82.55	35.08	1	XR_245000	mRNA
A_21_P0002218	1.80	2.06	3.14	4.15	1.65	2.34	1.59	2.12	1.87	2.34	2.07	3.03	2.39	2.37	3.54	2.23	2.10	2.13	2.20	2.21	2.26	2.06	0.73	0.07	0	ENST00000496970	mRNA
A_21_P0002257	1.64	1.91	1.70	2.04	1.58	2.16	1.65	1.79	1.86	2.15	1.95	2.79	2.37	2.86	3.57	2.10	2.33	1.95	1.99	1.99	2.05	3.84	0.56	0.68	0	ENST00000610384	mRNA
A_21_P0002294	397.29	164.94	280.44	326.18	301.28	193.25	360.70	440.54	313.06	160.68	132.88	151.30	151.98	266.92	190.61	240.92	138.46	111.55	97.20	199.15	186.62	201.78	99.45	52.99	1	ENST00000590687	mRNA
A_21_P0002314	11.56	2.00	5.36	3.04	11.31	2.22	13.41	16.52	7.86	2.24	2.01	2.84	2.39	3.37	3.43	2.20	2.05	2.03	5.52	2.11	2.23	1.98	4.88	1.30	0	NM_001290030	mRNA
A_21_P0002354	11.54	3.49	9.72	5.71	18.09	16.40	20.59	22.52	18.91	12.08	5.52	3.31	6.72	10.88	7.11	8.68	2.15	2.16	8.13	2.22	5.54	6.68	6.40	2.90	0	XR_249308	mRNA
A_21_P0002375	1.84	2.07	1.85	2.26	4.02	2.36	9.78	11.66	11.65	4.35	11.13	3.11	2.82	2.44	4.54	2.17	2.11	5.02	2.18	2.16	3.70	2.10	3.86	1.15	0	ENST00000445534	mRNA
A_21_P0002378	1.86	2.10	1.86	2.28	3.67	2.41	1.60	6.88	1.89	3.29	2.14	3.16	2.43	2.45	3.60	2.24	2.14	2.17	2.23	2.23	2.31	2.12	1.31	0.07	0	XR_109991	mRNA
A_21_P0002428	4.41	1.90	5.57	3.15	1.75	2.18	4.03	3.82	2.88	2.15	2.05	2.74	8.05	2.27	4.58	3.84	2.54	1.91	1.95	2.10	2.01	1.84	1.72	0.71	0	ENST00000423797	mRNA
A_21_P0002475	1.89	2.11	1.89	2.31	1.69	2.42	1.59	2.06	1.93	2.68	2.21	3.22	2.58	2.53	3.65	2.17	2.12	2.13	2.18	2.18	2.33	2.14	0.56	0.07	0	NM_001164315	mRNA
A_21_P0002586	1.83	2.05	3.14	2.12	2.09	2.35	1.90	2.14	2.17	2.33	3.08	2.98	2.64	2.34	3.47	2.27	2.14	2.12	2.20	2.18	2.14	2.06	0.50	0.07	0	ENST00000238831	mRNA
A_21_P0002595	1.87	2.12	1.86	2.28	3.80	2.49	1.67	1.73	1.95	2.52	2.18	3.28	2.53	2.56	3.60	2.21	2.15	3.59	2.22	2.24	2.29	2.12	0.66	0.53	0	NM_001198593	mRNA
A_21_P0002604	68.37	18.47	60.96	64.72	45.10	25.22	39.45	58.96	35.45	23.50	15.43	15.26	8.92	14.97	25.22	32.02	12.92	5.16	10.56	26.11	27.59	35.87	20.38	11.80	1	ENST00000618807	mRNA
A_21_P0002605	1.83	2.06	7.54	2.16	1.97	2.41	2.14	2.04	2.45	2.33	2.22	3.11	2.35	2.68	3.69	2.85	2.32	2.08	2.16	2.11	2.22	2.09	1.41	0.28	0	XR_425445	mRNA
A_21_P0002622	1.67	1.93	2.04	2.06	1.57	2.19	1.63	1.72	1.84	2.19	1.96	2.85	2.32	2.22	3.62	2.09	2.15	1.98	2.03	2.00	2.06	1.90	0.53	0.08	0	ENST00000472844	mRNA
A_21_P0002653	1.64	1.90	1.70	4.14	1.72	2.18	1.85	2.02	2.04	2.15	2.03	2.75	2.50	2.25	3.51	2.10	1.90	1.90	1.95	1.95	2.01	1.84	0.70	0.08	0	ENST00000435504	mRNA
A_21_P0002709	1.65	1.93	1.63	2.03	1.52	2.23	1.53	1.57	1.72	2.16	2.05	2.78	2.36	2.34	3.05	2.12	1.96	1.91	1.89	2.04	2.09	1.85	0.46	0.11	0	ENST00000491329	mRNA
A_21_P0002710	5.01	1.92	1.72	3.33	2.84	2.21	1.86	2.09	2.04	5.07	2.48	2.76	4.24	2.30	3.48	3.53	1.93	1.94	1.99	1.97	2.04	1.87	1.11	0.59	0	ENST00000489729	mRNA
A_21_P0002783	10.62	1.97	4.65	2.27	1.89	2.27	2.00	2.03	2.63	10.17	4.86	2.90	2.39	6.13	3.61	9.09	2.03	1.95	2.02	2.01	218.71	1.92	2.88	81.51	0	XR_431648	mRNA
A_21_P0002954	1.62	3.89	1.67	1.98	2.04	7.44	4.25	6.87	1.75	4.07	10.36	2.70	2.38	4.43	3.44	5.47	1.90	1.91	1.93	3.49	2.02	7.74	2.53	2.30	0	XR_110051	mRNA
A_21_P0003027	5.22	6.06	4.89	7.86	20.20	12.07	11.60	10.11	15.51	31.16	29.79	4.85	10.81	29.23	14.14	30.28	8.41	8.08	18.47	10.64	24.70	13.12	9.24	8.59	0	XR_171034	mRNA
A_21_P0003061	4.21	1.89	2.08	1.97	1.97	2.13	2.78	6.67	6.30	2.13	2.05	2.73	2.48	2.26	3.45	2.91	1.90	1.92	1.95	1.91	1.98	1.84	1.55	0.38	0	ENST00000481679	mRNA
A_21_P0003101	1.71	1.97	1.75	2.30	1.78	2.36	2.02	2.03	6.53	2.21	2.10	2.91	2.38	2.25	213.58	2.19	2.04	1.95	2.03	2.02	2.07	1.93	54.53	0.08	0	ENST00000414047	mRNA
A_21_P0003137	51755.30	663.02	1814.12	49648.96	34581.02	2847.45	29509.96	43562.73	10237.76	2907.68	1405.97	2694.86	927.92	10628.48	653.07	7879.76	12558.15	11154.20	6309.98	37345.17	60790.40	32491.80	19626.54	20299.54	1	NM_001190470	mRNA
A_21_P0003267	1.80	2.04	1.82	2.21	3.14	2.31	1.53	2.06	1.84	2.48	3.99	25.71	2.47	4.31	3.59	2.19	2.03	2.09	3.27	2.11	2.24	2.06	6.04	0.44	0	ENST00000419960	mRNA
A_21_P0003268	1.65	1.92	1.71	2.02	1.66	2.20	1.88	3.34	2.07	2.15	2.00	2.85	2.32	2.19	3.64	2.11	1.94	1.91	1.98	1.96	2.01	1.87	0.59	0.08	0	ENST00000478780	mRNA
A_21_P0003309	33.88	9.07	39.36	29.22	40.55	23.85	65.39	36.37	43.55	22.11	12.71	11.01	12.02	19.26	9.63	30.94	9.53	12.04	8.86	15.44	19.82	13.94	16.09	7.65	1	NM_001290027	mRNA
A_21_P0003568	457.89	465.87	400.03	492.28	788.16	438.64	740.58	560.50	739.62	433.46	445.53	369.64	494.67	609.99	472.24	503.27	383.25	314.85	395.46	695.08	582.69	612.86	132.26	139.32	1	NM_018088	mRNA
A_21_P0003570	9.57	1.96	4.64	9.30	19.81	8.28	11.36	12.98	10.98	10.66	18.00	5.43	6.51	15.68	16.82	17.98	6.40	5.38	6.64	7.25	11.75	1.94	5.15	5.20	0	XR_425708	mRNA
A_21_P0003588	15.68	10.72	18.41	13.98	34.72	9.53	23.42	18.03	15.76	10.51	15.52	11.68	7.83	9.91	238.26	14.25	10.49	11.60	10.24	18.75	14.60	19.41	57.93	3.75	1	ENST00000478425	mRNA
A_21_P0003670	10.19	1.87	11.76	6.50	2.90	2.17	4.37	2.97	5.02	3.94	6.62	2.68	2.48	15.89	5.32	2.59	1.86	1.89	1.92	1.91	2.54	1.81	4.05	0.34	0	XR_109853	mRNA
A_21_P0003706	19024.58	4141.52	8592.38	12566.04	6612.29	3029.96	5963.97	10255.65	4368.41	2965.02	2389.23	2885.81	1594.05	3873.04	3614.67	6306.90	3158.20	1771.11	2687.67	3555.05	5770.35	6801.74	4737.66	1970.68	1	ENST00000623933	mRNA
A_21_P0003711	9.66	7.35	2.60	2.20	4.52	2.30	2.87	7.49	8.90	26.50	10.67	7.70	3.91	21.44	3.58	12.03	4.29	9.13	10.26	2.98	13.85	1.94	7.09	4.69	0	ENST00000382882	mRNA
A_21_P0003735	12.82	1.95	6.87	4.91	3.11	4.60	4.47	5.31	11.60	2.17	2.06	2.79	2.33	2.43	3.09	2.15	1.97	1.93	1.92	2.05	3.10	1.87	3.37	0.43	0	ENST00000507759	mRNA
A_21_P0003863	18.94	3.89	12.84	3.00	3.53	6.96	4.22	3.19	6.17	4.19	2.05	2.79	2.33	2.10	3.10	7.07	1.97	1.92	8.24	2.03	3.84	3.30	4.66	2.59	0	XR_425808	mRNA
A_21_P0003892	506.47	96.57	270.51	322.60	234.83	98.11	207.18	357.74	174.65	86.05	55.95	60.12	38.60	109.88	73.96	188.12	104.34	41.06	72.35	113.72	153.83	175.83	135.98	54.28	1	ENST00000507759	mRNA
A_21_P0003906	4.17	2.08	2.75	2.18	2.08	2.48	8.94	2.17	2.44	2.36	6.49	2.99	2.68	3.10	3.56	2.31	2.31	2.10	2.23	2.20	2.25	2.12	1.92	0.08	0	ENST00000504237	mRNA
A_21_P0003924	31.93	31.15	39.29	57.75	255.74	43.86	322.78	267.50	277.74	38.53	36.99	11.35	90.55	119.60	79.57	47.84	36.58	18.92	19.82	47.08	48.96	40.81	108.64	12.90	1	ENST00000612030	mRNA
A_21_P0003939	20.86	3.43	14.72	10.96	14.68	2.54	17.38	26.83	21.93	4.98	3.89	3.05	5.60	10.93	3.45	7.32	6.37	2.12	2.22	2.24	4.78	4.56	8.02	2.12	0	XR_241812	mRNA
A_21_P0003986	1.81	6.44	2.01	7.12	13.02	2.19	3.75	1.94	2.25	14.67	11.55	2.81	2.38	12.89	8.21	15.10	1.92	7.03	1.96	2.55	8.61	10.07	4.75	4.97	0	NM_001278094	mRNA
A_21_P0004035	3.68	2.06	2.73	2.18	2.57	2.41	4.37	9.55	2.81	2.35	2.24	3.11	2.50	2.95	3.71	2.30	2.42	2.13	2.17	2.67	2.26	2.26	1.85	0.18	0	ENST00000509602	mRNA
A_21_P0004082	1.75	2.01	3.30	2.70	1.58	2.29	3.26	5.16	7.01	2.22	2.09	2.81	2.84	2.17	3.27	3.62	2.04	2.95	5.26	2.85	2.24	1.97	1.42	1.16	0	ENST00000521116	mRNA
A_21_P0004137	1.77	2.03	1.95	2.15	1.61	2.23	1.63	2.68	1.84	2.26	2.06	2.84	2.26	2.29	3.48	2.25	2.10	2.05	2.12	2.07	2.29	2.03	0.49	0.10	0	XR_241812	mRNA
A_21_P0004190	6.52	2.09	1.86	4.98	5.06	2.70	3.48	5.07	12.80	8.36	3.90	3.09	3.54	2.38	3.67	2.32	2.31	2.07	2.16	5.32	2.22	2.09	2.85	1.18	0	XR_245297	mRNA
A_21_P0004239	1.83	2.43	1.84	2.25	1.66	2.36	1.58	1.71	1.87	2.39	2.10	3.09	2.40	2.39	3.58	2.23	2.11	4.65	2.21	5.05	2.28	2.08	0.55	1.31	0	ENST00000612030	mRNA
A_21_P0004295	2.23	2.08	1.87	3.37	2.02	2.44	2.16	9.08	2.48	5.74	3.74	3.04	2.54	5.87	3.60	10.11	5.02	2.08	4.97	2.18	2.23	2.11	1.99	2.97	0	ENST00000515533	mRNA
A_21_P0004302	3.61	2.01	4.19	4.81	2.05	2.36	2.21	3.26	2.21	5.35	7.30	2.89	3.83	3.17	44.28	8.72	5.80	5.36	2.15	4.13	6.20	2.02	10.62	2.37	0	ENST00000513418	mRNA
A_21_P0004344	1.84	2.10	1.84	2.24	1.72	2.46	1.67	1.73	1.95	2.46	2.16	3.23	2.55	2.56	3.53	2.18	2.14	2.12	2.20	2.23	2.28	2.10	0.55	0.06	0	ENST00000522256	mRNA
A_21_P0004548	53.60	10.39	46.74	31.19	29.48	21.23	28.91	42.49	78.18	8.47	8.01	7.19	9.36	17.45	9.89	9.35	3.35	2.12	7.20	5.69	16.99	14.66	20.85	5.59	1	XR_427665	mRNA
A_21_P0004596	1.62	1.89	1.69	3.55	13.25	2.16	6.48	8.29	9.63	2.13	2.04	2.76	2.42	2.21	3.56	2.08	1.89	1.90	1.94	1.94	1.99	2.62	3.53	0.26	0	ENST00000616994	mRNA
A_21_P0004641	5301.82	1332.97	2701.87	3510.76	2667.54	1196.41	2717.52	3328.46	2155.68	1063.12	938.83	1034.34	874.29	1536.13	1512.64	1640.04	1028.49	639.52	879.57	1510.91	1852.03	2163.94	1251.85	554.38	1	NM_001198815	mRNA
A_21_P0004657	1.84	2.05	2.39	2.43	6.39	2.52	10.14	8.31	5.33	2.39	2.91	3.11	2.50	2.47	5.31	2.30	2.41	2.13	2.16	6.15	8.93	4.61	2.54	2.63	0	ENST00000622616	mRNA
A_21_P0004681	1.72	1.96	4.11	2.03	8.15	2.23	8.95	2.19	8.67	2.22	2.20	2.88	2.57	2.30	3.43	2.18	2.01	2.02	2.07	2.03	2.03	1.94	2.60	0.07	0	NM_001010852	mRNA
A_21_P0004695	6.90	3.37	4.93	2.07	1.88	2.35	2.03	1.94	2.89	2.27	2.15	3.00	2.31	2.24	3.50	2.17	2.13	2.00	2.26	1.98	2.15	1.99	1.37	0.11	0	ENST00000435483	mRNA
A_21_P0004702	4.83	2.09	2.28	2.19	2.04	2.43	2.13	2.08	2.46	2.36	2.25	3.33	2.47	2.45	3.72	2.33	5.42	6.92	2.18	2.15	2.26	2.14	0.77	1.98	0	XR_426112	mRNA
A_21_P0004716	134.12	38.33	121.67	93.49	97.25	41.59	69.44	127.91	50.67	19.60	19.29	23.34	12.69	26.54	25.39	55.36	25.97	11.67	32.63	50.41	76.36	75.99	43.58	24.77	1	ENST00000612554	mRNA
A_21_P0004718	515.00	102.04	241.76	386.64	381.57	121.84	401.21	487.51	357.58	94.16	78.55	81.65	87.84	149.44	134.93	224.92	65.69	46.46	73.83	133.92	166.68	215.37	161.69	72.90	1	NM_001290221	mRNA
A_21_P0004859	1838.12	391.93	1129.68	1476.28	1003.61	452.54	885.64	1433.13	756.97	349.78	233.98	284.60	149.98	447.04	416.48	565.48	219.99	121.78	248.11	442.82	684.67	785.55	522.90	252.16	1	NM_001197234	mRNA
A_21_P0004860	104790.95	24519.08	43412.58	66624.16	41950.81	25161.73	42831.48	49346.14	30975.26	19156.94	12597.12	16753.55	7257.46	25275.52	19200.60	29406.75	12255.69	9443.22	13987.74	25388.38	43501.00	48759.24	24896.96	15510.73	1	NM_001197234	mRNA
A_21_P0004862	11.29	3.28	12.02	2.93	6.74	4.08	1.67	1.85	1.86	5.48	3.27	2.72	2.43	3.20	3.83	9.96	3.18	5.92	1.95	5.76	6.72	2.58	3.23	2.81	0	XR_427901	mRNA
A_21_P0004931	1967.16	415.87	957.60	1376.82	1102.14	339.95	729.39	1805.81	624.95	310.53	200.66	303.08	85.36	293.23	340.02	642.35	219.95	92.26	260.04	364.18	672.42	905.94	594.90	294.02	1	XR_245585	mRNA
A_21_P0004997	122.35	32.43	99.43	83.19	69.08	49.82	62.11	105.95	61.68	32.75	24.52	26.77	9.86	19.09	19.54	54.84	22.50	9.18	29.29	37.99	75.83	47.64	35.39	22.12	1	XR_241967	mRNA
A_21_P0004998	2.57	1.91	4.47	2.01	16.31	2.17	16.24	6.75	14.79	2.14	1.96	2.83	2.29	2.17	3.68	10.11	6.38	2.79	3.45	3.94	4.90	1.85	5.49	2.77	0	XR_241966	mRNA
A_21_P0005026	15.29	3.38	11.52	13.28	96.76	7.25	124.85	99.07	123.28	8.23	3.79	5.43	32.24	17.60	15.85	15.88	60.66	5.61	2.54	10.63	3.79	8.71	46.31	20.46	0	XR_242019	mRNA
A_21_P0005093	8.20	4.70	13.77	9.82	15.97	5.71	20.33	17.45	20.02	21.04	9.66	6.48	4.20	26.28	4.29	12.74	8.29	2.08	3.43	7.99	7.83	4.64	7.23	3.61	0	XR_428063	mRNA
A_21_P0005115	12799.78	2959.41	6238.73	8036.23	6535.92	3039.79	6118.42	8684.59	4686.57	2650.59	2196.81	2106.01	2315.97	4120.23	3053.50	3829.49	2032.09	1409.55	1913.35	3783.40	5599.95	5720.01	3051.70	1758.92	1	NM_001257357	mRNA
A_21_P0005162	3.87	2.18	1.81	2.13	1.90	2.38	2.13	4.10	2.73	3.37	3.35	3.08	2.30	9.22	3.68	2.27	2.24	3.04	2.12	2.07	2.18	2.05	1.82	0.34	0	XR_426000	mRNA
A_21_P0005185	107.22	89.17	88.10	111.43	131.33	109.34	159.09	141.56	138.09	95.96	104.50	110.17	134.04	215.37	182.49	109.33	79.29	52.29	56.56	84.51	41.84	60.71	35.81	23.14	1	XR_428063	mRNA
A_21_P0005186	1.62	1.88	301.58	4.03	1.54	2.16	1.56	1.62	1.83	2.28	2.54	2.79	2.43	2.21	3.45	1.94	1.83	1.91	1.95	1.90	2.05	1.87	77.28	0.07	0	XR_428063	mRNA
A_21_P0005219	11.29	13.75	5.57	6.32	16.21	18.44	18.80	15.83	17.84	38.13	32.07	16.19	37.42	43.63	27.29	23.01	10.21	7.11	4.02	5.45	11.61	6.52	11.75	6.43	1	ENST00000442800	mRNA
A_21_P0005250	1.72	1.97	1.76	4.16	9.50	2.28	9.71	7.78	8.55	2.21	2.12	2.87	2.48	2.29	141.28	2.18	2.03	2.70	2.03	2.03	2.07	1.93	35.51	0.26	0	XR_242321	mRNA
A_21_P0005370	656.62	385.52	460.95	555.88	926.41	617.22	732.37	626.13	664.29	906.23	769.02	527.06	548.75	1224.07	572.80	599.20	308.75	223.01	345.62	895.70	1014.47	822.91	211.86	316.37	1	ENST00000461424	mRNA
A_21_P0005384	1.88	2.11	1.89	4.75	26.53	18.74	9.41	6.81	2.67	3.75	2.25	3.22	2.77	2.60	3.64	4.62	2.09	2.06	4.94	2.11	4.64	2.83	7.13	1.35	0	XR_426184	mRNA
A_21_P0005423	1.84	2.01	1.85	2.12	2.21	2.41	1.96	4.39	4.49	4.95	2.17	2.90	2.85	2.57	3.63	2.20	2.31	2.07	2.06	2.13	2.19	2.07	1.05	0.09	0	XR_426238	mRNA
A_21_P0005461	8322.15	9798.59	10365.18	11211.28	13679.56	10060.56	16447.30	14727.29	16758.54	10567.83	10454.57	9772.05	9606.63	11745.04	10729.10	9726.92	8438.35	4716.47	5496.44	8922.93	7430.90	7868.66	2573.41	1815.03	1	XR_426123	mRNA
A_21_P0005474	1.67	1.94	1.72	2.03	1.68	2.23	3.43	2.84	4.05	2.17	2.40	2.89	2.29	2.19	3.66	3.63	1.97	1.93	2.00	1.96	6.44	1.89	0.74	1.71	0	XR_428085	mRNA
A_21_P0005517	1.77	2.01	1.79	2.12	1.97	2.39	2.07	7.54	2.38	2.31	2.20	3.06	2.34	2.30	3.57	2.24	2.24	6.00	3.53	2.04	2.21	2.30	1.43	1.44	0	ENST00000618028	mRNA
A_21_P0005563	731.79	173.89	600.59	673.03	416.70	194.48	392.13	696.37	339.67	162.84	96.43	123.86	94.49	202.62	159.89	241.73	103.19	53.52	110.18	223.84	342.81	357.18	233.85	119.83	1	XR_242268	mRNA
A_21_P0005597	6.60	2.07	1.85	12.59	11.94	2.35	15.92	31.74	27.76	10.25	9.02	3.82	5.38	16.44	3.61	5.95	2.08	3.17	2.19	2.17	12.70	4.91	9.13	3.82	0	XR_428085	mRNA
A_21_P0005598	1.86	2.06	3.81	2.16	2.06	2.45	4.42	2.24	2.42	3.44	2.28	19.75	2.64	5.02	3.51	2.30	2.21	2.08	2.27	2.17	2.21	2.08	4.46	0.09	0	XR_108752	mRNA
A_21_P0005716	1.89	2.55	5.15	7.33	6.76	3.93	7.48	6.07	12.49	2.44	2.79	5.31	6.55	15.15	3.54	3.47	4.55	2.16	6.26	6.32	7.19	2.12	3.72	2.07	0	ENST00000520273	mRNA
A_21_P0005747	1.71	1.97	1.70	2.08	1.56	2.20	1.70	1.61	1.75	4.48	2.04	2.79	2.25	2.19	3.35	5.88	2.02	1.98	2.00	2.01	2.18	1.93	0.79	1.46	0	ENST00000523572	mRNA
A_21_P0005817	1.65	1.91	2.82	2.00	1.68	2.24	1.99	2.13	2.78	2.20	5.12	3.43	2.26	2.16	3.55	2.07	2.56	1.93	1.98	1.91	2.04	3.98	0.92	0.75	0	XR_426301	mRNA
A_21_P0005852	731.99	135.17	373.84	463.66	376.47	168.84	297.96	529.19	242.77	154.15	108.11	103.75	40.08	183.49	155.29	229.91	77.11	33.73	71.68	166.19	292.48	355.43	191.04	122.24	1	ENST00000521040	mRNA
A_21_P0005910	39.22	12.02	46.69	24.76	22.85	45.99	34.39	23.73	20.02	35.60	10.56	6.61	2.72	277.41	7.62	16.06	4.37	6.52	11.08	7.56	24.43	17.84	67.02	7.21	1	ENST00000524079	mRNA
A_21_P0005957	5.64	1.94	3.43	2.20	8.54	2.38	7.26	11.00	2.32	2.30	2.20	2.94	2.53	2.31	3.29	2.13	2.15	2.04	2.04	4.49	2.22	2.00	2.79	0.91	0	XR_250430	mRNA
A_21_P0006010	224.56	53.97	113.04	209.67	206.75	49.92	221.45	288.35	196.22	55.03	38.47	37.29	30.10	65.33	69.57	101.58	44.24	21.29	32.01	57.51	92.23	138.79	89.18	42.54	1	ENST00000614608	mRNA
A_21_P0006011	12.40	2.95	15.23	12.22	4.33	2.93	17.75	15.59	13.80	4.28	2.23	3.11	2.37	4.18	3.70	2.32	2.33	2.08	2.16	6.66	2.23	3.63	5.83	1.68	0	ENST00000622281	mRNA
A_21_P0006012	37.44	3.18	32.87	22.22	9.13	7.88	8.97	8.69	13.91	4.21	2.23	3.07	2.59	7.97	3.70	2.26	3.05	2.15	2.14	10.22	19.21	4.18	11.06	6.42	0	ENST00000611126	mRNA
A_21_P0006013	2.51	2.07	1.87	8.87	4.17	2.48	2.13	7.21	4.17	2.35	2.29	2.97	2.67	2.46	3.52	2.31	2.26	2.10	2.17	2.40	2.24	2.11	2.02	0.11	0	ENST00000617090	mRNA
A_21_P0006048	105.80	36.87	76.46	67.61	85.65	33.51	110.77	105.94	114.34	31.32	20.16	29.93	15.02	39.53	22.95	52.40	19.49	21.71	29.37	46.38	51.33	47.45	36.93	14.30	1	ENST00000565320	mRNA
A_21_P0006074	10.05	2.04	1.81	2.60	7.11	2.34	8.10	9.33	4.07	2.32	2.32	2.97	2.63	2.35	3.48	3.56	2.12	2.11	2.19	2.20	3.79	2.05	2.87	0.75	0	ENST00000621296	mRNA
A_21_P0006297	11.56	4.08	8.43	19.47	16.34	4.90	13.22	10.63	11.69	11.86	9.38	2.88	2.69	6.92	3.69	9.95	5.85	2.14	2.19	6.16	11.45	2.12	5.05	3.85	0	ENST00000474602	mRNA
A_21_P0006338	669.97	306.23	710.82	583.50	623.27	502.47	718.40	869.23	773.21	380.43	311.04	255.69	240.80	369.23	292.10	455.94	261.30	149.39	215.19	333.62	309.03	356.18	211.83	100.00	1	XR_426463	mRNA
A_21_P0006341	1.65	2.59	1.70	2.01	1.63	2.20	1.85	1.81	2.04	2.16	2.00	2.87	2.26	2.17	3.65	2.09	1.93	2.76	1.98	1.93	2.01	3.20	0.53	0.50	0	ENST00000478913	mRNA
A_21_P0006375	6.22	6.97	9.63	11.05	22.16	27.81	22.64	28.12	25.89	6.51	5.74	2.86	23.27	12.45	9.24	7.59	5.64	3.21	2.01	16.21	6.69	5.28	9.11	4.63	0	NM_199001	mRNA
A_21_P0006471	12.15	6.99	10.41	13.68	15.56	7.30	16.98	11.49	17.28	4.17	10.62	2.92	5.72	3.38	6.40	8.80	2.14	2.09	2.17	5.07	13.17	5.86	4.84	4.16	0	ENST00000620118	mRNA
A_21_P0006496	38.50	8.78	31.83	19.78	22.95	8.51	26.72	25.40	31.54	8.59	5.18	70.30	6.23	6.05	10.57	4.77	1.84	3.26	5.45	13.22	10.87	5.62	17.48	4.11	0	NM_001098411	mRNA
A_21_P0006503	1.82	2.06	2.10	2.24	1.64	2.35	1.56	1.69	1.86	2.44	2.11	3.08	2.42	2.40	3.61	2.19	2.08	2.13	2.19	2.17	2.99	2.08	0.55	0.32	0	ENST00000617377	mRNA
A_21_P0006521	3.26	2.09	3.28	2.26	6.29	5.68	6.69	2.59	2.34	13.38	14.23	3.11	5.24	7.83	3.53	7.94	9.20	2.16	3.20	4.81	12.95	4.55	3.84	3.81	0	XR_247293	mRNA
A_21_P0006544	1.81	2.08	1.82	2.21	1.68	2.32	1.62	1.73	1.93	2.34	2.09	2.99	2.43	2.42	3.44	2.24	2.16	2.11	2.21	2.22	2.34	2.09	0.50	0.09	0	XR_426541	mRNA
A_21_P0006563	6.41	6.42	9.08	10.56	27.86	5.65	35.42	35.43	32.97	10.69	6.51	9.91	6.40	12.15	7.32	12.31	9.05	5.97	5.97	9.24	6.28	9.07	11.56	2.35	0	ENST00000617377	mRNA
A_21_P0006564	14.31	8.81	11.71	5.34	18.41	12.31	7.62	9.21	8.63	22.10	35.49	8.73	13.91	33.55	7.95	31.58	12.84	10.36	11.95	2.14	9.89	12.95	9.23	8.95	0	NR_003255	mRNA
A_21_P0006580	800.67	148.91	275.74	497.13	381.36	92.61	275.33	604.38	303.29	92.35	66.34	69.50	43.83	135.74	117.60	170.29	70.97	37.73	46.55	147.98	251.31	323.10	225.03	108.16	1	NM_001257291	mRNA
A_21_P0006583	16.59	15.86	16.60	10.18	32.64	10.39	30.60	23.97	28.43	9.61	5.66	13.67	9.50	10.69	3.45	9.15	5.09	3.19	5.98	7.21	2.10	9.38	9.08	2.79	0	ENST00000555168	mRNA
A_21_P0006626	18.49	6.72	15.88	12.47	25.86	2.41	28.53	31.09	29.89	3.77	7.21	3.15	3.99	4.56	3.49	4.36	2.14	2.11	2.20	6.60	4.94	7.49	10.91	2.23	0	ENST00000621606	mRNA
A_21_P0006983	1.59	2.90	5.69	4.78	2.98	2.24	4.78	1.77	3.52	4.29	5.57	2.78	2.41	2.14	3.22	5.01	2.30	2.36	3.26	2.22	2.12	7.99	1.34	2.19	0	ENST00000609683	mRNA
A_21_P0006990	7.67	3.10	2.83	4.21	8.10	6.40	10.28	11.22	9.11	5.75	6.41	2.78	3.98	6.23	3.57	9.42	5.67	1.94	5.85	1.98	54.89	3.90	2.74	19.11	0	ENST00000608660	mRNA
A_21_P0007097	30.73	13.03	15.09	8.17	12.61	9.59	11.93	16.82	5.35	10.18	21.37	6.01	4.77	11.67	7.60	25.50	8.95	12.20	5.03	10.73	14.99	9.22	6.80	6.55	0	ENST00000466271	mRNA
A_21_P0007145	2479.74	585.53	1253.35	1790.42	1833.38	486.12	1905.76	2309.28	1782.08	403.66	276.51	307.22	356.61	741.85	684.05	603.76	271.89	194.95	230.81	618.42	915.30	1027.31	791.62	335.19	1	ENST00000413292	mRNA
A_21_P0007168	284.96	117.43	303.49	226.60	207.09	126.37	180.44	372.77	182.41	86.70	58.76	74.53	70.98	155.57	94.43	133.80	86.55	54.88	77.70	140.21	128.18	126.25	94.80	33.25	1	ENST00000617529	mRNA
A_21_P0007180	15.54	11.58	9.11	15.10	37.67	8.05	39.95	28.95	34.82	14.01	14.98	6.65	12.63	11.92	9.19	20.88	6.44	7.16	6.31	9.16	10.77	7.69	11.35	5.15	0	NM_001293172	mRNA
A_21_P0007201	1.66	1.93	1.71	2.06	1.71	2.17	1.61	1.79	1.83	2.17	1.96	2.77	2.41	2.25	3.47	2.13	1.94	1.97	2.01	2.03	2.11	1.89	0.49	0.09	0	ENST00000533358	mRNA
A_21_P0007218	360.24	24.96	111.36	365.77	352.02	64.16	347.96	496.01	105.62	70.78	19.11	40.59	21.85	123.09	19.26	147.37	173.12	83.17	61.66	481.29	400.17	213.34	165.10	159.16	1	ENST00000463943	mRNA
A_21_P0007300	4.90	2.08	3.32	2.32	1.81	2.40	1.75	1.90	3.13	2.31	2.23	2.81	2.55	2.39	3.52	3.96	1.98	2.13	2.15	3.01	2.34	2.05	0.82	0.72	0	XR_424296	mRNA
A_21_P0007324	126.45	95.84	119.02	110.14	96.46	75.83	114.48	96.27	105.60	77.94	64.59	57.82	51.53	78.12	52.75	80.68	51.38	37.08	37.96	74.79	59.39	66.20	24.67	17.07	1	XR_424228	mRNA
A_21_P0007334	68.80	12.92	27.32	42.67	49.82	17.00	93.46	67.24	32.58	16.60	13.48	5.13	14.96	11.72	7.61	22.72	17.73	1.93	11.05	20.21	33.97	43.25	26.75	13.77	1	ENST00000444572	mRNA
A_21_P0007338	2599.84	2734.77	2531.80	2801.91	3232.69	2943.49	3247.01	2672.83	3107.17	2621.22	2634.29	2452.44	3017.71	3077.01	2683.56	2377.95	2154.19	2086.45	2158.56	3134.46	3112.04	3067.52	259.64	495.21	1	ENST00000532428	mRNA
A_21_P0007430	1.63	1.90	1.66	1.95	1.69	2.13	1.61	1.77	1.78	2.15	2.09	2.82	2.49	2.21	3.30	2.10	1.93	1.92	1.94	1.96	1.96	1.83	0.48	0.08	0	ENST00000527059	mRNA
A_21_P0007459	224.91	106.32	169.95	203.88	202.63	111.69	248.63	273.63	257.73	81.13	70.25	61.34	73.38	103.70	90.77	156.39	105.58	60.13	71.20	128.02	116.37	125.17	76.58	33.55	1	NM_001195637	mRNA
A_21_P0007464	68.71	17.38	53.15	66.65	65.32	26.96	77.08	103.98	101.69	15.45	10.17	17.45	17.04	32.17	18.39	14.65	12.45	1.95	10.75	32.01	31.76	40.84	32.52	14.21	1	ENST00000625158	mRNA
A_21_P0007483	1.66	1.93	1.65	2.03	1.53	2.19	1.55	1.58	1.71	2.16	2.03	2.78	2.31	5.87	3.19	2.14	1.97	1.92	1.92	2.00	2.09	1.86	1.10	0.10	0	ENST00000539019	mRNA
A_21_P0007531	6.34	1.95	8.60	2.65	21.63	11.84	12.16	11.26	8.59	22.01	44.73	7.79	7.69	17.59	4.64	10.75	1.98	6.99	5.00	7.02	8.58	4.50	10.77	2.87	0	XR_242921	mRNA
A_21_P0007547	11.71	2.57	5.37	6.59	9.33	2.18	8.34	13.23	11.51	2.21	1.99	2.79	2.38	5.20	3.44	2.18	2.98	2.00	2.06	8.44	2.20	3.05	3.96	2.32	0	XR_171951	mRNA
A_21_P0007641	100.73	77.59	143.70	110.48	163.15	21.47	341.19	87.71	354.06	28.23	19.78	20.95	18.03	16.86	13.75	31.51	81.67	20.81	13.44	43.37	30.94	25.90	111.62	22.45	1	XR_424417	mRNA
A_21_P0007653	2.53	1.91	3.04	2.37	9.71	2.18	1.80	13.18	19.81	2.14	2.26	2.82	2.32	4.99	3.64	5.28	7.39	2.62	2.48	1.95	2.00	1.97	5.23	2.12	0	ENST00000620193	mRNA
A_21_P0007739	11978.44	3587.01	6472.42	14976.10	7725.32	2818.96	7218.50	9975.46	6026.39	3025.77	2956.60	2785.30	2119.53	4220.79	3587.09	4293.48	2738.36	1284.12	2868.35	3560.19	4199.88	5389.73	3828.59	1327.87	1	ENST00000615716	mRNA
A_21_P0007770	5.43	3.89	9.15	4.72	3.76	2.37	5.11	6.08	2.13	2.90	7.55	4.57	4.33	18.28	3.63	2.90	1.93	1.91	3.11	1.92	2.52	10.46	3.97	3.09	0	ENST00000321694	mRNA
A_21_P0007814	7.27	8.80	4.04	9.49	11.05	3.66	18.93	14.36	19.17	11.83	17.92	4.53	4.76	7.51	8.13	14.32	10.43	8.31	4.69	8.33	10.14	2.10	5.36	3.99	0	ENST00000613771	mRNA
A_21_P0007830	3.02	5.99	9.38	2.07	1.59	2.16	3.15	2.63	2.14	2.19	3.15	2.76	2.38	2.26	3.44	5.45	1.98	2.36	6.58	2.03	2.16	1.92	1.98	1.95	0	NM_173600	mRNA
A_21_P0007831	1.72	1.98	1.69	2.12	1.56	2.28	1.58	1.60	1.78	2.20	2.08	2.80	2.30	2.13	3.17	2.19	2.01	2.25	1.97	2.07	2.93	4.97	0.46	1.08	0	NM_173600	mRNA
A_21_P0007832	141.32	86.84	85.74	95.32	92.24	43.71	102.36	91.64	90.67	46.93	47.60	39.76	45.75	51.77	35.09	59.81	52.72	34.02	25.23	53.51	34.47	45.98	30.86	12.66	1	NM_173600	mRNA
A_21_P0007833	28.50	13.66	30.03	25.80	62.59	15.49	67.68	70.20	84.18	14.81	11.06	22.00	17.33	30.72	19.92	21.66	22.79	11.67	14.49	18.71	19.72	12.41	24.16	4.48	1	NM_173600	mRNA
A_21_P0007880	1.63	1.91	1.69	2.01	1.58	2.17	1.74	1.77	12.26	2.15	1.96	2.83	2.29	2.17	3.64	2.07	1.89	1.92	3.02	1.94	2.00	1.86	2.67	0.41	0	XR_171965	mRNA
A_21_P0007887	4.24	2.11	5.46	2.26	5.32	3.16	1.67	1.73	3.99	8.02	10.75	3.26	2.54	16.89	4.56	11.48	21.87	2.14	3.03	3.31	9.94	4.31	4.10	7.10	0	ENST00000549004	mRNA
A_21_P0007895	13.54	3.43	4.02	6.04	10.95	3.68	17.07	18.21	7.70	5.16	5.77	2.73	10.91	18.14	3.48	6.34	7.19	5.45	4.84	6.30	9.16	10.85	5.67	2.13	0	ENST00000539956	mRNA
A_21_P0008046	2.64	1.96	6.25	2.06	1.86	3.21	2.44	2.14	2.22	2.22	7.32	2.84	2.54	2.31	3.51	5.95	2.01	1.96	2.67	2.03	2.07	2.74	1.60	1.44	0	ENST00000394457	mRNA
A_21_P0008068	2.07	3.43	2.67	8.02	7.47	2.42	2.39	4.79	2.98	2.34	4.63	3.10	2.45	2.42	3.65	2.29	2.37	2.13	4.36	2.09	6.45	2.11	1.85	1.68	0	ENST00000622486	mRNA
A_21_P0008071	2.11	4.30	3.73	5.66	3.77	3.44	17.15	11.14	13.03	2.36	4.34	2.98	3.75	3.10	65.27	4.33	2.23	2.16	5.70	4.70	5.73	2.13	15.98	1.65	0	ENST00000618134	mRNA
A_21_P0008099	123.84	41.28	145.63	114.71	104.40	54.29	151.04	158.02	166.44	41.37	37.80	35.74	22.49	52.70	36.65	75.18	35.24	28.75	39.14	66.54	84.77	70.19	53.09	22.20	1	ENST00000325089	mRNA
A_21_P0008224	5.13	2.08	1.86	2.20	2.21	2.48	2.05	4.26	2.31	2.37	2.34	2.95	2.67	4.42	3.58	2.32	2.19	2.17	2.25	2.22	2.23	2.14	1.01	0.06	0	ENST00000612143	mRNA
A_21_P0008246	1.85	2.04	3.28	2.17	2.07	2.39	4.82	2.19	2.29	2.60	2.21	3.05	4.70	2.58	3.76	2.27	2.44	2.12	2.12	2.33	2.24	2.12	0.95	0.12	0	ENST00000620494	mRNA
A_21_P0008276	82.82	30.72	86.35	78.55	104.84	44.27	119.41	135.76	127.00	34.29	27.69	22.71	18.59	40.19	19.00	33.33	27.99	13.46	11.69	35.54	43.81	47.32	42.23	13.81	1	XR_245766	mRNA
A_21_P0008460	14.93	3.81	10.89	2.91	23.03	5.68	18.61	20.95	24.41	4.23	2.27	2.95	2.62	5.12	89.47	11.08	3.60	2.07	2.15	8.72	10.71	4.03	22.03	3.99	0	ENST00000557577	mRNA
A_21_P0008461	8459.32	1154.26	2741.59	4559.24	2376.88	794.22	1974.93	3365.53	1345.41	751.62	432.28	698.58	210.60	995.63	962.36	1225.78	392.00	374.93	534.33	999.05	1627.63	2281.19	2144.42	711.40	1	ENST00000557581	mRNA
A_21_P0008475	3644.77	554.20	1425.35	2219.27	1556.48	678.92	1136.34	2092.44	1088.14	504.19	362.20	436.14	164.16	832.09	597.36	489.41	199.82	109.11	188.72	733.14	1315.54	1443.33	925.93	549.59	1	XR_248017	mRNA
A_21_P0008504	20.93	11.44	28.30	24.10	38.33	13.67	31.53	23.67	34.92	17.72	7.41	13.79	2.36	8.43	7.50	18.42	2.08	1.97	4.87	14.03	18.42	16.18	10.99	7.58	1	XR_424482	mRNA
A_21_P0008509	44.73	29.68	32.02	34.77	33.15	19.53	31.09	35.39	33.85	20.12	21.04	17.19	6.65	16.14	5.81	20.45	14.68	8.39	10.58	19.55	12.98	17.84	11.20	4.58	1	ENST00000533625	mRNA
A_21_P0008513	9.63	2.12	15.16	2.30	5.51	2.50	10.19	6.06	15.22	7.03	2.22	3.35	2.62	2.62	3.73	2.15	2.11	3.34	2.13	10.93	5.51	2.17	4.56	3.28	0	XR_247997	mRNA
A_21_P0008557	8.21	3.40	6.70	7.60	18.05	2.18	14.02	29.57	4.61	2.16	1.97	2.84	2.27	2.16	3.63	6.46	1.89	6.28	1.97	2.02	2.00	1.86	7.77	2.16	0	XR_243166	mRNA
A_21_P0008580	14059.33	12613.55	15088.90	15069.08	14347.22	14991.69	15415.81	14317.57	14235.53	15428.63	14329.33	14873.87	13835.09	18227.80	15496.98	11952.19	9157.69	6747.86	7555.63	14524.21	11937.76	13341.17	1208.27	2960.05	1	XR_243177	mRNA
A_21_P0008654	1.61	1.88	9.66	1.98	7.21	2.13	12.16	15.65	5.23	2.12	1.98	2.70	2.49	2.23	3.49	2.08	1.86	1.89	1.92	1.92	2.58	4.46	4.38	0.95	0	ENST00000615095	mRNA
A_21_P0008686	1.80	1.92	1.72	2.02	2.26	2.21	1.88	2.08	2.08	2.17	2.08	2.76	2.54	2.28	3.49	2.13	1.93	1.93	1.98	1.97	2.02	1.87	0.44	0.08	0	ENST00000619812	mRNA
A_21_P0008692	16.10	1.97	5.11	2.10	5.95	2.19	3.76	7.02	4.07	2.21	1.99	2.80	2.38	2.28	3.44	3.48	2.62	2.00	2.06	2.07	2.20	2.58	3.64	0.53	0	ENST00000611654	mRNA
A_21_P0008695	9.05	1.98	1.77	4.85	4.08	2.24	2.81	10.89	8.39	2.51	2.10	4.25	2.58	4.60	3.48	2.01	1.94	2.01	2.05	2.02	2.21	2.00	2.84	0.08	0	ENST00000622345	mRNA
A_21_P0008700	85.37	68.20	107.66	105.33	137.15	61.20	176.50	167.42	179.72	47.17	54.75	44.18	61.31	79.50	63.04	115.57	81.05	54.49	56.23	75.46	58.10	61.86	47.76	21.77	1	XR_109231	mRNA
A_21_P0008759	3.66	2.02	1.80	2.19	2.84	5.55	6.58	6.28	5.56	11.57	10.54	3.98	7.13	9.21	3.60	9.36	12.55	3.46	4.81	2.31	8.67	2.73	3.09	3.94	0	NM_024776	mRNA
A_21_P0008784	1179.15	349.96	644.80	902.17	1181.56	340.91	1547.76	1446.89	1428.29	322.55	270.44	293.35	411.75	487.31	464.96	422.08	187.19	116.83	161.83	455.95	437.40	551.59	478.09	172.73	1	ENST00000557545	mRNA
A_21_P0008789	1.84	2.03	1.88	2.15	2.07	2.37	1.94	2.03	2.24	2.34	2.19	3.02	2.74	2.60	3.77	2.24	2.43	2.11	2.10	2.11	2.22	2.10	0.51	0.12	0	ENST00000616660	mRNA
A_21_P0008821	2.34	5.76	4.39	2.24	10.43	3.90	10.95	11.82	4.47	8.15	9.14	3.16	18.08	15.01	14.66	10.39	3.80	2.14	2.22	5.21	2.72	2.11	5.07	3.00	0	XR_430888	mRNA
A_21_P0008831	1.80	2.06	3.61	5.10	1.65	2.26	5.61	4.40	3.16	2.30	3.88	2.88	3.58	2.35	3.50	6.14	2.14	2.08	4.50	2.12	2.34	2.07	1.19	1.62	0	ENST00000615095	mRNA
A_21_P0008856	3.52	1.88	1.66	1.96	1.65	2.37	1.62	1.77	1.75	2.13	2.04	2.76	2.43	2.21	3.37	2.10	1.91	1.91	1.93	3.54	7.40	1.83	0.60	2.06	0	ENST00000560626	mRNA
A_21_P0008862	11641.40	2049.60	5444.12	7246.62	4367.48	1403.64	3491.01	5626.68	2314.53	1357.74	673.81	1355.39	352.46	1948.01	1726.41	1452.95	478.61	411.42	535.16	1894.64	3088.48	4242.32	3044.50	1471.58	1	ENST00000559267	mRNA
A_21_P0008863	5.64	2.39	4.95	2.17	1.64	2.26	1.61	2.64	5.84	2.29	2.06	2.90	2.38	2.36	3.44	2.23	2.12	2.07	2.16	3.53	2.31	2.05	1.38	0.53	0	ENST00000559008	mRNA
A_21_P0008873	12.91	1.91	11.16	4.85	1.57	4.52	6.61	4.75	5.33	6.40	1.96	2.83	2.30	2.46	3.63	2.06	1.89	1.94	1.99	1.95	2.02	2.04	3.34	0.06	0	NM_001243722	mRNA
A_21_P0008875	1.86	2.05	1.85	2.16	3.83	2.45	4.78	2.26	2.37	3.29	11.34	2.93	3.26	10.89	9.50	2.30	2.18	2.10	2.17	2.17	2.21	2.08	3.35	0.07	0	ENST00000624327	mRNA
A_21_P0009009	84.72	39.59	95.01	84.22	68.71	33.96	77.46	71.53	81.38	31.71	21.80	23.73	13.90	28.43	20.67	33.76	23.12	11.40	18.28	28.67	32.50	35.25	28.93	8.91	1	ENST00000596416	mRNA
A_21_P0009030	3424.15	742.79	3431.10	2110.17	1386.47	2078.67	1212.75	1590.68	1812.21	984.82	340.82	644.94	420.02	1075.43	749.50	377.16	294.68	91.00	262.75	1544.62	2376.71	1587.80	969.05	890.86	1	NM_001242473	mRNA
A_21_P0009057	2322.60	593.84	1388.72	1568.57	1451.44	588.97	1260.60	2171.80	1078.18	450.08	364.43	430.88	260.67	541.26	504.92	1097.12	576.48	359.79	533.82	654.51	716.70	932.75	667.67	249.24	1	ENST00000558842	mRNA
A_21_P0009092	2.27	2.10	1.84	2.24	1.72	2.44	1.66	1.73	1.95	3.07	3.38	3.19	2.53	7.90	3.50	4.92	2.15	2.81	2.21	5.49	2.30	2.10	1.55	1.44	0	ENST00000570769	mRNA
A_21_P0009099	1.83	3.99	1.84	2.25	1.65	2.37	1.58	1.70	1.87	2.42	4.77	4.33	2.41	2.40	3.59	2.22	3.12	2.15	2.21	2.20	2.28	2.09	1.05	0.36	0	XR_243451	mRNA
A_21_P0009110	4.68	1.93	10.11	2.06	9.68	3.89	5.18	4.05	3.59	12.46	14.45	2.77	6.68	14.52	3.76	10.72	6.01	3.94	4.48	2.51	3.94	1.89	4.43	2.94	0	ENST00000611381	mRNA
A_21_P0009117	3.36	2.08	1.81	2.32	1.79	2.42	1.74	1.88	1.99	2.30	2.23	2.81	2.53	2.35	3.45	2.19	1.98	2.13	2.14	2.13	2.35	2.05	0.53	0.12	0	ENST00000568509	mRNA
A_21_P0009122	2.35	2.09	4.41	2.22	3.74	2.31	2.92	1.75	1.98	2.36	2.15	2.95	2.48	2.52	3.63	2.19	2.39	2.53	2.21	2.12	2.35	2.11	0.74	0.16	0	ENST00000566628	mRNA
A_21_P0009151	1.81	2.08	1.82	2.21	1.72	2.44	1.68	2.33	1.95	2.44	2.15	3.22	2.60	2.59	3.53	2.14	2.11	2.09	2.16	2.20	2.24	2.06	0.53	0.06	0	ENST00000571914	mRNA
A_21_P0009153	23.04	16.51	18.32	24.73	44.40	25.27	45.29	33.17	41.26	40.65	31.69	18.66	38.94	43.02	25.41	21.35	12.97	8.59	14.37	27.78	18.26	26.58	10.29	7.14	1	XR_424817	mRNA
A_21_P0009266	1.79	2.07	1.81	2.19	1.72	2.42	1.68	1.73	1.95	2.42	2.14	3.18	2.62	2.60	3.52	2.12	2.09	2.08	2.15	2.18	2.23	2.05	0.55	0.06	0	ENST00000612725	mRNA
A_21_P0009299	8.30	3.57	11.21	3.28	9.36	13.22	7.86	11.17	7.58	10.06	8.88	2.88	2.97	11.85	4.80	7.79	1.96	3.87	6.79	2.03	2.13	6.77	3.51	2.58	0	XR_111668	mRNA
A_21_P0009302	1.80	2.03	4.92	2.09	2.44	3.29	1.84	2.09	3.98	2.31	2.31	2.98	2.64	4.36	3.43	2.24	3.69	2.09	2.17	2.15	2.10	2.02	0.97	0.59	0	NM_001282540	mRNA
A_21_P0009320	6674.22	1530.49	5283.98	5140.80	3201.50	1893.21	2497.37	5063.98	2477.12	1318.24	782.81	1045.65	452.48	1402.17	1019.00	2033.83	971.02	620.80	990.64	1717.27	2506.17	2514.07	1968.09	772.55	1	XR_424825	mRNA
A_21_P0009321	5.89	3.99	8.53	3.90	10.18	7.13	11.94	10.96	15.60	2.19	2.12	4.34	10.14	7.37	4.95	5.58	2.02	2.93	2.02	1.99	6.03	3.84	3.90	1.72	0	XR_424823	mRNA
A_21_P0009385	2.14	1.91	1.69	2.01	3.71	2.17	1.82	1.89	2.00	2.14	3.05	2.80	2.36	2.19	3.61	3.33	1.90	3.17	1.96	2.21	4.47	1.84	0.63	0.99	0	ENST00000578070	mRNA
A_21_P0009405	83.44	12.64	27.86	37.56	65.46	16.48	59.32	74.91	32.34	14.75	7.02	8.58	2.45	24.69	20.89	14.11	2.33	2.16	6.23	36.19	53.94	51.68	26.09	22.99	1	XR_424817	mRNA
A_21_P0009419	162.73	138.01	138.77	154.60	332.01	135.80	309.80	348.03	361.59	114.53	89.32	71.90	102.59	131.57	108.43	186.07	137.84	81.09	102.72	182.11	135.72	156.99	101.83	38.87	1	NM_001272086	mRNA
A_21_P0009427	49.41	46.30	59.92	69.47	246.99	36.81	294.93	240.23	332.86	24.53	27.06	25.00	72.32	73.44	98.00	46.13	48.30	22.13	19.54	46.38	58.23	50.31	107.24	14.76	1	ENST00000584544	mRNA
A_21_P0009481	138.64	106.32	143.45	126.03	177.18	58.71	172.25	131.12	141.13	57.50	59.26	46.94	59.26	63.44	63.69	44.67	32.02	18.81	22.57	80.33	43.18	58.35	46.37	21.43	1	NM_004163	mRNA
A_21_P0009571	1.84	2.96	1.87	2.18	3.49	2.41	2.04	2.08	4.57	2.35	2.24	3.10	2.52	2.49	3.72	2.30	2.43	2.14	2.16	2.11	2.26	3.54	0.77	0.50	0	ENST00000580323	mRNA
A_21_P0009574	65.32	11.15	59.39	33.21	18.31	14.29	18.02	21.91	29.35	7.21	3.84	84.23	3.58	11.49	5.65	6.46	4.37	6.64	2.21	2.19	11.64	4.11	24.76	3.29	1	ENST00000581862	mRNA
A_21_P0009609	4.94	2.75	5.21	4.82	1.76	3.68	1.71	2.71	1.85	2.15	2.60	2.78	2.49	5.30	3.43	3.18	1.92	4.10	3.84	3.57	37.28	5.11	1.28	12.76	0	ENST00000254442	mRNA
A_21_P0009676	4.80	2.04	2.58	2.17	4.31	3.29	2.07	5.68	2.42	2.34	2.74	3.10	2.79	2.59	3.64	2.28	2.47	2.11	3.78	2.08	2.25	4.27	1.07	0.89	0	ENST00000591622	mRNA
A_21_P0009685	3.63	1.92	2.58	10.43	1.82	2.22	1.86	2.09	2.05	2.18	2.10	2.76	4.26	2.30	3.48	2.14	1.93	1.94	1.99	1.97	5.87	1.88	2.17	1.47	0	NM_174909	mRNA
A_21_P0009691	1.64	1.92	4.10	2.01	1.62	2.19	2.96	1.83	2.02	2.15	1.99	2.86	2.28	2.17	3.66	2.09	1.92	1.92	2.31	1.94	2.00	1.87	0.72	0.15	0	ENST00000622720	mRNA
A_21_P0009735	149.94	50.71	223.20	135.29	106.44	104.70	77.77	118.22	108.38	76.29	33.00	33.58	20.24	60.84	46.25	42.38	29.01	11.75	23.98	93.98	118.53	96.41	54.08	42.43	1	XR_430169	mRNA
A_21_P0009749	1.63	1.88	1.68	1.98	1.72	2.15	1.92	2.00	4.14	2.13	2.02	2.71	2.52	2.26	3.48	2.09	1.88	1.90	1.94	3.09	1.99	1.83	0.70	0.45	0	ENST00000593292	mRNA
A_21_P0009750	5.44	3.78	3.47	5.05	1.54	5.38	1.56	1.61	2.42	2.75	5.23	2.77	2.30	2.15	3.28	5.47	4.71	6.20	5.96	2.35	2.19	1.85	1.43	1.91	0	ENST00000595893	mRNA
A_21_P0009769	1.65	1.92	1.70	2.05	4.08	5.66	2.09	1.79	1.84	2.15	1.95	2.78	2.39	3.38	3.52	2.11	1.92	1.96	4.10	2.01	2.07	1.87	1.12	0.80	0	ENST00000588094	mRNA
A_21_P0009779	71.48	61.54	78.24	73.58	96.49	65.59	116.19	90.95	116.16	64.49	78.36	68.62	95.62	147.69	110.51	100.66	80.09	57.66	43.48	64.23	28.95	45.24	24.76	24.27	1	XR_244021	mRNA
A_21_P0009818	1.77	1.97	1.83	2.16	2.22	2.34	1.86	2.12	2.19	2.31	2.20	2.99	2.74	2.57	3.65	2.20	2.37	2.16	2.10	2.02	2.24	2.07	0.50	0.12	0	XR_253948	mRNA
A_21_P0009873	40.68	17.48	41.05	25.66	23.37	20.84	24.44	28.06	45.05	19.31	7.09	6.83	2.66	30.62	16.74	12.16	10.21	4.72	5.18	15.38	7.39	17.52	12.63	4.95	1	XR_109592	mRNA
A_21_P0009917	73676.10	14532.39	34116.95	42742.31	34167.75	12085.99	30840.95	45421.67	23038.82	10587.82	7995.81	8545.44	4604.96	17707.90	12444.24	18989.75	10256.56	5363.16	6840.39	14472.45	25109.40	27244.49	18854.03	8648.11	1	XR_244203	mRNA
A_21_P0009932	1.79	2.06	2.62	4.39	4.73	2.33	4.95	3.45	2.24	5.48	8.25	2.97	2.42	2.84	7.52	5.43	2.13	2.10	3.52	2.21	2.31	2.06	1.99	1.26	0	ENST00000487210	mRNA
A_21_P0009943	3.22	6.07	3.02	6.96	9.35	7.32	6.41	5.58	2.15	16.45	17.60	3.04	8.08	38.94	12.55	11.06	6.61	6.48	11.78	4.63	7.93	7.18	9.32	2.58	0	ENST00000623256	mRNA
A_21_P0009983	1.72	1.96	1.75	2.34	3.27	2.27	3.91	6.36	2.18	2.67	3.93	3.26	2.57	4.46	3.49	8.65	1.99	1.97	5.39	2.83	5.91	1.92	1.24	2.61	0	ENST00000616333	mRNA
A_21_P0009993	9.33	3.33	7.53	3.74	8.87	2.59	2.00	1.71	3.29	2.32	2.10	2.91	2.35	2.39	3.50	2.26	2.16	2.10	2.19	2.15	2.36	2.09	2.53	0.10	0	XR_109592	mRNA
A_21_P0010032	62.10	12.53	60.21	29.34	24.15	11.50	17.42	29.27	30.29	15.09	10.33	10.12	9.03	24.66	10.65	15.37	8.79	11.95	11.14	21.93	22.36	10.79	17.01	5.51	1	ENST00000615955	mRNA
A_21_P0010088	132013.19	54591.95	101771.33	119033.46	74284.36	44455.58	61186.78	89541.79	44478.83	40079.90	27035.84	39378.76	15905.26	44130.08	43780.97	56650.15	30798.13	20126.81	28190.28	47021.07	71722.23	82175.66	34128.67	23351.23	1	ENST00000595203	mRNA
A_21_P0010118	4.34	4.58	2.33	10.83	2.40	2.19	1.60	2.68	1.84	2.18	1.97	2.80	2.40	2.25	3.48	2.34	4.66	1.99	2.13	2.05	2.13	1.91	2.28	0.98	0	ENST00000615120	mRNA
A_21_P0010220	50.38	8.37	56.81	24.67	22.61	10.20	26.87	34.56	39.21	9.27	2.16	3.21	5.92	7.87	3.47	10.16	6.99	4.98	2.21	9.64	20.00	7.11	17.92	5.66	0	ENST00000623794	mRNA
A_21_P0010221	32.10	17.55	35.74	27.87	58.95	17.28	73.44	48.82	64.37	9.90	15.22	11.09	11.21	14.21	10.54	11.72	3.16	4.29	2.73	15.96	17.33	14.05	21.68	6.33	1	ENST00000622592	mRNA
A_21_P0010236	1.76	2.02	1.75	2.16	1.60	2.26	4.88	2.40	1.82	2.24	3.24	2.83	2.24	2.23	3.40	2.25	2.08	2.03	2.07	2.06	2.27	2.00	0.85	0.11	0	XR_254026	mRNA
A_21_P0010304	1.62	1.88	3.50	1.97	1.63	2.10	1.64	1.81	1.77	3.05	3.43	2.70	2.41	4.81	3.45	6.04	2.96	6.04	6.00	1.89	2.00	1.82	0.95	2.10	0	NM_052997	mRNA
A_21_P0010449	1.74	1.97	1.76	2.07	1.94	2.29	1.92	2.16	2.13	2.23	2.19	2.83	2.59	2.35	3.48	2.20	2.01	2.01	2.07	2.03	2.08	1.95	0.45	0.08	0	XR_172388	mRNA
A_21_P0010473	7.07	9.42	8.44	5.06	25.92	15.64	28.51	19.98	24.33	8.83	2.94	3.39	4.30	7.55	5.31	6.77	7.85	6.11	2.16	4.15	3.50	2.10	8.77	2.28	0	XR_249026	mRNA
A_21_P0010474	12.73	5.83	12.63	3.46	28.89	3.10	15.63	25.59	23.64	5.03	6.71	2.95	11.30	9.73	4.15	5.93	2.21	2.04	2.05	1.98	2.22	2.00	8.58	1.46	0	XR_249026	mRNA
A_21_P0010488	3.45	3.29	1.83	2.69	2.33	2.29	2.50	1.71	1.93	2.33	4.49	2.94	2.38	2.41	3.50	7.42	2.29	2.10	4.48	2.16	2.37	2.38	0.75	1.99	0	ENST00000381215	mRNA
A_21_P0010489	6.25	3.83	27.83	13.76	17.86	5.48	20.96	6.24	12.55	17.92	15.11	8.68	5.92	10.99	5.64	18.84	9.90	7.74	8.08	4.62	11.22	11.31	6.96	4.45	0	NM_183238	mRNA
A_21_P0010490	3.73	2.06	1.85	2.19	2.19	2.50	3.04	2.20	2.30	2.35	2.29	2.89	2.71	2.42	3.59	2.30	2.19	2.15	2.20	2.19	2.23	3.27	0.54	0.40	0	ENST00000623919	mRNA
A_21_P0010491	11.90	2.07	4.75	2.18	4.71	2.48	3.26	3.95	2.40	2.36	2.26	2.97	2.72	2.51	3.55	2.29	2.31	2.10	2.15	2.20	2.31	2.12	2.46	0.09	0	ENST00000623227	mRNA
A_21_P0010492	18.58	1.91	18.25	11.36	9.00	30.59	3.05	19.40	11.77	2.17	2.19	2.81	2.51	9.40	3.42	2.89	1.94	1.96	2.00	3.29	5.96	1.87	8.65	1.48	0	ENST00000624368	mRNA
A_21_P0010493	4.85	2.09	1.84	2.21	3.29	2.32	6.65	1.73	1.97	2.37	2.13	3.00	2.48	4.22	3.54	2.20	2.15	2.11	2.21	2.17	2.35	2.25	1.36	0.08	0	ENST00000623892	mRNA
A_21_P0010496	5.39	1.90	3.80	6.49	5.90	5.97	6.24	13.38	10.82	3.47	4.42	2.88	2.38	4.51	3.29	2.05	1.99	1.93	1.97	4.11	11.54	1.92	3.11	3.57	0	NR_003255	mRNA
A_21_P0010506	35.80	23.85	35.13	38.58	101.03	26.09	106.95	115.18	114.86	19.85	25.40	26.88	21.21	46.53	11.37	67.49	36.51	20.16	28.61	52.58	29.91	41.60	38.26	16.09	1	NM_003820	mRNA
A_21_P0010514	7420.88	1505.63	4093.95	5931.54	3912.80	1520.13	3195.21	5901.27	2467.83	1354.94	918.71	1192.07	489.77	1794.95	1617.82	2409.07	1130.44	451.97	905.38	1559.81	3066.44	3299.18	2123.20	1105.96	1	ENST00000544155	mRNA
A_21_P0010517	105.71	67.57	120.76	87.44	115.68	58.41	105.26	95.66	103.62	70.03	52.96	69.79	40.53	165.23	76.87	46.91	33.92	22.36	31.06	51.09	51.72	51.75	31.91	11.99	1	ENST00000490966	mRNA
A_21_P0010519	17598.42	7159.31	14158.78	19781.89	10648.21	5698.80	10519.68	14470.02	8192.29	6220.13	4485.62	5176.76	3453.74	6325.45	5895.71	8508.77	4673.61	2381.18	4440.91	6950.98	10682.69	10898.80	5038.63	3273.77	1	ENST00000497359	mRNA
A_21_P0010520	13.03	6.47	16.48	11.51	19.29	5.10	7.65	11.87	8.12	10.05	11.08	9.69	2.50	7.24	3.48	12.24	6.03	37.31	8.83	5.50	14.37	20.71	4.58	11.16	0	ENST00000544155	mRNA
A_21_P0010521	43.41	23.47	59.57	40.21	66.98	24.23	86.30	95.69	82.26	21.44	22.50	18.87	15.98	28.71	19.95	38.30	32.26	21.11	19.88	40.95	48.75	45.10	27.67	11.30	1	ENST00000481055	mRNA
A_21_P0010536	192.56	186.65	201.74	207.01	346.47	109.82	369.93	293.84	404.93	94.21	115.08	98.58	231.95	276.23	337.81	78.63	69.55	40.06	49.24	112.52	67.03	113.53	103.35	28.52	1	NM_018284	mRNA
A_21_P0010537	1.86	2.08	1.87	2.17	1.99	2.43	2.16	2.13	2.48	2.34	5.32	3.07	2.47	2.40	3.64	5.96	2.31	2.07	2.16	2.16	2.23	2.10	0.89	1.43	0	ENST00000394662	mRNA
A_21_P0010543	9.44	1.92	2.88	2.13	2.26	4.83	4.06	9.55	8.41	2.30	2.22	2.92	3.04	2.46	3.36	2.13	2.23	2.12	2.06	1.98	2.24	2.02	2.72	0.10	0	XR_250827	mRNA
A_21_P0010547	48.67	29.45	49.81	43.24	62.91	28.45	68.92	54.40	67.38	28.80	20.63	23.41	22.38	24.50	17.24	36.88	28.31	20.35	29.08	40.82	23.02	29.33	18.09	7.19	1	ENST00000456220	mRNA
A_21_P0010548	8.65	2.10	1.85	2.23	6.33	2.31	5.36	7.90	6.95	4.34	3.94	6.22	6.83	3.03	3.62	3.04	2.13	2.12	2.51	2.13	3.41	2.11	2.27	0.53	0	ENST00000456752	mRNA
A_21_P0010552	5.32	3.94	3.89	4.32	4.36	4.47	1.63	3.35	1.97	12.92	5.53	8.63	3.61	9.70	4.09	8.64	2.12	3.30	5.10	2.15	6.94	3.63	3.02	2.48	0	NM_001012421	mRNA
A_21_P0010557	1891.66	351.99	1007.95	1267.42	790.82	463.50	590.56	1085.62	482.16	399.32	238.89	302.18	116.57	477.02	370.71	470.23	205.09	99.29	191.20	456.89	676.35	775.53	475.15	257.16	1	ENST00000449715	mRNA
A_21_P0010558	10.38	1.98	56.00	18.70	14.58	11.12	10.77	20.85	1.85	9.03	9.60	2.85	2.40	7.15	5.84	15.38	4.65	2.24	7.67	8.99	8.43	7.60	13.43	4.09	0	NM_001198834	mRNA
A_21_P0010566	22.66	9.42	13.47	15.40	16.40	5.73	6.98	31.67	6.49	6.54	3.97	2.73	3.62	12.49	10.38	13.82	1.98	1.92	1.96	8.08	8.99	9.75	7.92	4.74	0	ENST00000434461	mRNA
A_21_P0010569	1.68	1.92	1.69	2.06	2.03	2.37	1.95	2.01	2.31	2.29	2.18	2.92	3.71	2.27	3.25	2.10	2.39	2.01	2.02	1.96	2.19	1.97	0.57	0.16	0	ENST00000435735	mRNA
A_21_P0010578	1.81	2.08	1.83	2.21	1.68	2.29	1.66	1.71	1.93	2.33	2.11	2.93	2.36	2.41	3.51	2.25	2.16	2.10	2.20	2.15	2.37	2.10	0.50	0.10	0	XR_431358	mRNA
A_21_P0010586	3.37	2.05	2.52	3.36	1.64	2.26	7.09	2.84	8.10	2.30	2.07	2.88	2.34	3.81	3.48	2.25	2.14	2.07	2.28	2.13	2.33	2.06	1.84	0.11	0	NM_144625	mRNA
A_21_P0010595	13.54	2.06	2.67	2.67	4.00	2.50	2.10	7.01	2.39	2.35	2.29	2.93	2.73	2.48	5.15	4.04	2.24	2.12	2.17	8.13	8.41	2.12	3.01	2.88	0	NM_183420	mRNA
A_21_P0010596	10332.86	3323.85	5799.19	7942.08	6714.88	2834.96	7232.22	8459.29	5980.96	2698.07	2305.42	3067.36	2342.26	3621.20	3253.67	4404.14	2335.49	1473.29	2140.50	3388.75	5055.08	5181.94	2595.84	1491.65	1	ENST00000453464	mRNA
A_21_P0010601	6.14	23.41	11.10	7.37	7.16	5.65	5.79	5.92	8.45	9.95	7.17	6.28	4.02	11.01	7.92	8.91	4.25	4.10	3.83	3.95	3.55	5.73	4.59	1.90	0	NM_014675	mRNA
A_21_P0010602	24.90	12.41	20.58	17.32	14.06	10.26	34.94	12.13	30.58	12.69	14.40	7.08	2.52	13.47	11.41	27.86	13.29	8.89	13.16	14.72	12.48	9.86	8.62	6.31	1	NM_014675	mRNA
A_21_P0010603	10.50	1.97	3.29	100.27	1.74	2.27	5.49	3.39	2.23	2.27	2.20	2.94	2.29	4.33	3.67	8.70	2.23	1.95	2.03	2.00	2.42	1.93	25.09	2.50	0	ENST00000457096	mRNA
A_21_P0010605	3.36	2.10	1.84	3.28	1.72	2.49	1.70	1.73	1.95	2.52	2.18	3.30	2.58	2.60	3.61	2.16	2.11	2.11	2.24	2.20	2.24	2.08	0.66	0.07	0	ENST00000443127	mRNA
A_21_P0010606	2.41	3.38	3.52	2.18	2.18	2.43	2.03	2.70	2.30	4.38	4.05	2.91	2.69	2.27	3.71	2.26	2.17	2.13	2.20	2.23	2.21	2.12	0.75	0.05	0	ENST00000602765	mRNA
A_21_P0010615	1.67	1.91	1.71	2.01	1.81	2.19	1.81	2.05	1.98	2.17	2.09	2.75	2.55	2.30	3.47	2.13	1.92	1.94	1.99	1.95	2.01	1.87	0.47	0.08	0	ENST00000431943	mRNA
A_21_P0010616	52.15	27.24	65.51	58.90	101.47	31.86	135.82	123.12	141.53	33.47	47.13	17.35	18.15	28.35	21.25	38.78	20.61	27.83	20.12	50.17	42.94	49.79	43.91	12.92	1	ENST00000563752	mRNA
A_21_P0010617	5.09	1.94	2.83	2.04	3.08	2.33	1.87	2.11	2.06	3.90	2.36	10.75	2.57	2.33	3.47	2.17	1.96	1.98	2.03	1.99	7.06	2.75	2.25	1.88	0	ENST00000437410	mRNA
A_21_P0010647	160.97	107.74	130.25	167.61	385.39	133.71	629.07	442.24	522.08	70.43	88.14	71.74	188.59	163.39	156.33	155.05	71.19	39.79	59.48	142.29	75.39	114.54	177.02	43.74	1	NM_001012419	mRNA
A_21_P0010655	172.93	49.77	88.68	106.37	152.16	33.83	136.02	238.24	107.76	13.15	17.08	17.41	19.73	29.73	22.25	93.31	41.34	12.03	63.92	75.55	32.47	107.40	69.92	34.19	1	ENST00000427962	mRNA
A_21_P0010658	11.22	1.94	1.68	4.27	5.25	2.83	6.91	7.50	1.87	2.14	2.04	2.72	6.76	2.27	3.46	2.11	2.62	1.92	1.95	4.14	1.99	13.50	2.79	4.25	0	NM_001195388	mRNA
A_21_P0010673	25.22	1.93	26.38	9.32	7.07	2.22	9.06	2.47	12.09	2.17	2.05	2.81	2.47	2.25	21.19	3.99	1.95	1.92	1.98	1.98	2.03	1.87	8.80	0.77	0	ENST00000617077	mRNA
A_21_P0010681	2.18	3.56	2.03	3.27	4.05	2.18	4.89	1.77	3.60	2.19	7.82	2.79	2.40	2.26	3.46	8.46	3.30	3.87	5.15	4.77	2.14	3.11	1.55	2.06	0	ENST00000431838	mRNA
A_21_P0010693	70.09	32.24	55.26	48.69	58.76	35.46	74.79	76.29	79.55	42.05	39.25	39.54	46.15	54.51	48.73	76.23	56.74	29.33	35.85	33.44	26.95	29.12	15.50	18.47	1	NM_001271733	mRNA
A_21_P0010698	125.82	86.61	117.79	139.12	181.48	90.36	268.38	230.25	247.78	100.59	76.16	62.85	73.45	94.87	79.80	150.52	88.83	52.19	74.01	110.16	90.84	107.07	67.93	31.03	1	ENST00000447201	mRNA
A_21_P0010715	2.57	2.09	2.00	2.23	1.72	2.47	1.69	1.73	1.95	2.47	2.22	3.26	2.79	2.59	3.56	2.15	2.11	3.39	2.16	2.20	2.24	2.07	0.55	0.47	0	AK310315	mRNA
A_21_P0010726	7.05	4.76	4.71	2.18	2.69	6.38	9.14	6.12	3.24	3.93	4.65	3.09	2.58	2.53	3.75	7.57	7.38	4.75	2.16	5.11	7.49	5.27	1.98	1.98	0	XR_425012	mRNA
A_21_P0010727	10.27	1.89	12.43	10.38	1.72	2.16	1.79	6.61	1.97	2.14	2.02	2.72	2.52	2.26	3.48	4.53	1.88	1.90	4.60	2.94	2.80	2.89	3.71	1.11	0	ENST00000489479	mRNA
A_21_P0010728	17.59	3.17	13.66	17.73	8.46	7.69	15.32	11.49	9.30	29.75	31.57	14.27	9.51	37.22	8.09	21.37	4.68	10.47	4.44	2.08	19.87	6.45	9.84	7.76	0	NM_001244910	mRNA
A_21_P0010731	21337.54	6399.90	12285.10	16167.33	14940.23	5461.17	14344.91	16266.47	10641.41	5491.26	4342.88	4928.06	3565.20	6821.15	6065.40	7106.74	3976.33	1870.39	2750.47	7197.38	9619.94	10207.92	5563.36	3293.97	1	ENST00000452528	mRNA
A_21_P0010732	1969.07	349.45	824.86	1332.39	994.14	378.69	1004.87	1394.27	849.57	292.47	219.96	278.45	186.51	494.84	448.13	402.59	178.59	83.79	154.09	416.52	657.59	863.55	525.19	285.99	1	ENST00000422062	mRNA
A_21_P0010744	4893.85	472.63	1047.04	1450.85	2239.23	649.19	2197.25	2246.93	1034.75	534.56	315.53	160.33	440.04	1489.30	463.89	850.71	213.32	460.93	383.84	1135.95	1565.85	1627.36	1227.42	571.65	1	NM_022551	mRNA
A_21_P0010748	21.41	1.93	7.10	9.96	2.43	3.63	4.11	7.78	1.85	5.25	4.40	2.77	2.45	2.24	3.48	6.97	4.64	1.96	11.37	2.45	8.99	5.47	5.03	3.41	0	NM_207366	mRNA
A_21_P0010752	3.91	2.09	1.84	2.21	1.71	2.32	1.68	1.73	1.97	2.37	2.69	2.99	2.48	3.78	3.54	2.20	2.15	2.11	3.31	2.41	10.62	2.11	0.75	3.14	0	ENST00000447500	mRNA
A_21_P0010756	5.74	1.89	7.49	2.70	8.02	5.78	4.70	10.48	6.73	2.14	2.07	2.76	2.48	7.03	10.12	6.79	2.85	5.58	6.83	2.65	2.89	4.52	2.94	1.85	0	NM_178134	mRNA
A_21_P0010757	1.69	1.95	1.73	2.04	1.77	2.24	6.46	3.13	2.18	2.19	2.08	2.84	2.46	2.26	3.56	2.16	1.99	1.93	2.00	2.00	2.05	1.90	1.20	0.08	0	AY696295	mRNA
A_21_P0010768	139.11	24.12	104.68	82.52	127.62	33.87	117.70	148.06	139.00	18.75	17.15	21.44	5.82	37.90	20.64	32.93	23.07	11.29	19.40	40.62	41.28	49.49	54.35	13.72	1	XR_430630	mRNA
A_21_P0010771	6990.61	1390.70	2914.24	4459.42	2882.94	844.80	2751.53	4133.66	2172.16	871.40	1591.75	911.40	414.99	1454.74	1068.52	1414.69	698.28	514.18	703.38	1267.58	1696.67	2335.92	1775.95	651.76	1	NM_001012421	mRNA
A_21_P0010775	21.57	1.96	15.59	11.24	12.74	4.50	11.11	9.08	3.41	3.21	7.42	2.78	2.36	5.61	3.44	10.15	2.63	1.99	4.21	9.38	8.54	7.99	5.75	3.38	0	NM_001178056	mRNA
A_21_P0010776	57.47	26.20	70.00	49.34	113.54	26.45	111.73	128.75	125.59	16.40	15.45	18.26	24.14	40.56	20.08	30.12	24.26	13.84	17.89	34.02	35.26	26.51	42.87	8.00	1	NM_001178056	mRNA
A_21_P0010798	5.59	2.06	8.43	2.86	2.02	2.43	3.44	3.86	5.09	2.33	2.26	2.99	2.58	8.46	3.55	2.30	2.24	2.19	2.15	2.17	2.21	2.26	2.13	0.05	0	ENST00000566597	mRNA
A_21_P0010812	8.07	4.01	1.68	8.49	3.81	2.42	4.76	3.06	3.84	5.85	2.54	2.70	2.44	2.34	3.47	5.36	3.85	3.26	4.82	1.95	6.70	3.49	2.05	1.56	0	ENST00000422642	mRNA
A_21_P0010816	1.78	2.02	1.79	2.13	1.98	2.39	2.07	2.01	2.39	2.31	2.20	3.06	2.35	2.31	3.57	2.24	2.25	2.06	2.12	2.04	2.21	2.06	0.47	0.09	0	ENST00000420453	mRNA
A_21_P0010819	1.88	2.08	1.87	2.18	2.06	2.47	2.14	2.19	2.47	2.36	2.28	3.01	2.62	2.46	3.56	2.32	3.24	2.09	2.16	2.19	2.24	2.11	0.44	0.41	0	ENST00000420453	mRNA
A_21_P0010820	2.11	4.39	1.84	4.45	5.91	2.42	2.13	3.45	2.43	5.20	2.82	3.62	2.56	5.21	3.54	12.98	3.50	2.87	2.13	2.52	2.19	2.06	1.30	3.98	0	ENST00000406795	mRNA
A_21_P0010835	6.34	2.07	1.86	2.17	14.74	5.09	2.12	2.24	2.43	16.03	7.36	4.98	2.66	15.11	3.51	2.65	2.23	2.73	2.28	2.19	2.23	4.03	5.14	0.66	0	XR_111078	mRNA
A_21_P0010857	8.30	2.01	5.76	2.71	2.12	2.32	3.08	5.55	2.00	2.23	2.11	2.81	2.31	2.16	3.21	2.22	2.61	2.01	2.01	2.10	6.30	4.91	1.84	1.73	0	ENST00000440192	mRNA
A_21_P0010866	1.85	2.01	1.85	2.13	2.04	2.43	1.98	2.05	2.26	2.33	5.71	2.90	2.83	4.19	3.61	3.13	2.30	4.00	2.07	2.81	2.20	2.08	1.08	0.72	0	ENST00000361085	mRNA
A_21_P0010867	1548.80	259.22	753.85	857.10	744.47	380.83	625.68	1201.09	534.24	270.16	183.59	193.49	134.52	382.64	277.39	288.80	135.79	76.52	132.42	392.26	599.80	549.24	407.81	210.09	1	ENST00000435805	mRNA
A_21_P0010869	2.56	1.89	5.06	1.98	1.65	2.22	1.84	1.76	2.06	2.20	2.01	2.86	2.28	2.15	3.50	2.03	1.91	1.89	1.95	1.89	2.02	1.91	0.87	0.06	0	ENST00000443534	mRNA
A_21_P0010870	5.42	6.21	1.65	8.84	4.81	2.38	4.53	6.87	1.97	7.41	20.78	2.75	2.32	6.22	3.33	13.31	5.62	7.84	4.98	1.93	6.77	1.84	4.72	3.92	0	NM_001169106	mRNA
A_21_P0010881	902.93	100.38	266.18	339.85	407.75	129.18	406.17	469.96	195.26	126.52	94.12	44.35	87.07	288.30	121.49	161.35	42.67	75.00	72.78	229.16	313.58	285.52	222.83	109.70	1	ENST00000447680	mRNA
A_21_P0010899	96.99	10.76	20.83	30.45	49.01	14.73	47.92	71.40	29.96	2.32	2.33	6.98	2.62	23.14	64.31	15.84	3.54	8.25	8.91	27.38	37.45	25.21	28.75	12.31	1	ENST00000414870	mRNA
A_21_P0010918	1.99	2.98	1.82	2.20	1.67	2.29	1.65	1.71	1.92	2.33	2.09	3.10	2.37	2.40	3.49	2.25	2.16	2.17	2.20	2.16	2.36	2.09	0.55	0.09	0	NM_152666	mRNA
A_21_P0010939	341.74	243.21	296.31	248.98	362.68	101.41	286.33	223.24	273.26	105.89	103.70	98.19	81.27	78.31	74.56	45.68	42.70	19.82	14.87	116.56	68.60	85.08	105.52	36.41	1	NM_139173	mRNA
A_21_P0010940	1.65	1.91	2.88	2.03	2.08	2.18	1.63	1.68	1.84	2.21	1.96	2.84	2.32	2.20	3.60	2.04	1.88	1.95	2.00	1.95	2.04	1.89	0.54	0.07	0	NM_001100874	mRNA
A_21_P0010942	17.06	4.57	17.22	6.96	30.11	5.62	39.78	31.11	56.42	8.11	7.74	3.07	7.27	13.49	5.89	13.03	10.77	4.08	5.95	12.33	4.47	8.68	15.62	3.71	0	NM_001146157	mRNA
A_21_P0010961	6.49	2.04	8.36	3.00	2.11	2.49	2.06	2.15	2.32	3.79	2.25	2.89	2.78	2.50	3.54	2.26	2.24	2.10	2.13	2.18	2.23	2.11	1.81	0.07	0	ENST00000526488	mRNA
A_21_P0010976	17.40	3.80	8.46	6.42	10.87	7.35	5.47	12.96	5.64	9.86	2.24	19.50	2.76	8.36	3.56	6.72	2.30	2.09	2.72	5.01	10.54	3.90	5.13	3.04	0	ENST00000533230	mRNA
A_21_P0010977	14.24	14.03	14.79	115.82	15.66	11.09	21.92	26.95	20.53	17.25	20.85	15.60	24.31	25.14	26.10	15.69	14.07	5.69	13.59	14.00	13.96	14.49	25.44	3.33	1	NM_001220494	mRNA
A_21_P0010979	115.07	85.24	115.86	127.64	193.32	77.77	268.11	227.64	231.24	74.90	65.25	64.74	72.87	54.42	59.60	119.94	75.71	36.38	49.17	98.96	81.46	91.76	71.98	28.75	1	ENST00000619960	mRNA
A_21_P0010986	7.09	1.88	3.33	1.98	3.05	2.16	1.67	3.92	1.90	2.64	2.14	2.81	2.33	2.16	3.51	3.63	1.84	1.89	4.51	4.55	7.64	2.78	1.35	2.02	0	NM_001025204	mRNA
A_21_P0010987	2.21	1.95	3.36	2.05	2.10	7.52	1.60	1.68	1.76	2.18	1.99	2.75	2.29	7.04	3.45	2.18	2.00	1.96	2.01	1.97	2.15	3.19	1.85	0.44	0	NM_001282456	mRNA
A_21_P0010997	3061.78	627.12	1564.98	2110.66	1334.63	568.65	1309.04	2025.59	1021.15	604.45	473.09	437.28	249.53	871.88	627.41	1207.53	567.32	240.42	380.91	557.79	1093.46	1177.65	784.69	403.39	1	ENST00000532168	mRNA
A_21_P0010998	1.65	1.91	1.68	2.01	1.57	2.12	1.60	31.08	1.73	2.14	1.98	2.73	2.31	2.21	3.43	2.14	1.95	1.93	1.96	1.93	2.08	1.87	7.50	0.10	0	ENST00000527511	mRNA
A_21_P0011002	1.74	5.19	2.87	2.14	6.40	4.49	6.26	7.09	1.82	6.10	8.62	2.93	6.85	6.15	3.50	11.73	3.61	3.45	2.06	2.12	9.01	2.00	2.18	3.91	0	XM_005271621	mRNA
A_21_P0011006	26.19	6.65	26.06	15.60	22.57	4.57	26.11	26.60	24.09	5.94	2.17	3.20	2.47	7.18	3.63	2.82	2.14	2.16	2.23	14.26	14.21	2.44	10.44	5.80	0	ENST00000419556	mRNA
A_21_P0011007	4.43	2.70	7.05	2.14	3.23	2.49	6.21	8.24	3.51	3.31	2.23	3.27	2.53	9.38	3.56	4.82	2.76	2.04	2.13	2.14	4.84	2.05	2.31	1.30	0	NM_001206626	mRNA
A_21_P0011014	20.33	3.82	18.86	12.24	35.10	4.40	30.28	46.75	47.56	2.12	11.55	2.72	2.43	16.62	3.52	6.02	2.44	1.90	5.27	3.28	5.33	1.82	15.90	1.78	0	ENST00000527217	mRNA
A_21_P0011016	16.15	1.92	4.53	3.32	7.14	9.10	17.64	10.96	2.52	2.18	2.13	2.79	2.54	3.11	3.46	2.15	1.95	1.97	2.01	4.80	7.75	5.20	5.20	2.28	0	ENST00000532441	mRNA
A_21_P0011025	1.77	2.04	3.58	2.16	2.90	2.24	4.83	5.57	6.41	2.28	2.05	2.86	2.34	2.34	3.46	2.24	2.12	2.06	3.48	2.12	2.31	2.04	1.41	0.51	0	ENST00000419895	mRNA
A_21_P0011026	4.34	2.08	1.82	2.23	4.17	2.36	8.13	6.65	9.03	2.35	2.09	10.86	2.43	5.54	3.46	2.25	2.15	2.13	2.22	2.25	2.32	2.09	2.91	0.08	0	ENST00000529938	mRNA
A_21_P0011035	5.37	3.19	8.26	1.99	1.72	2.16	1.79	2.01	2.30	2.14	2.03	2.72	2.52	2.26	3.48	2.10	1.88	1.90	1.94	5.08	5.10	5.00	1.74	1.66	0	XR_242910	mRNA
A_21_P0011043	13490.09	2361.10	6254.97	9485.23	6232.03	2002.15	4533.27	8613.73	3429.00	1899.12	1266.69	1598.09	468.93	2528.63	2374.08	3370.43	1313.02	628.65	1232.11	2430.37	4410.90	5336.61	3692.39	1768.50	1	ENST00000545069	mRNA
A_21_P0011047	138.53	23.71	59.62	75.40	91.86	30.08	106.60	120.52	63.89	16.79	13.35	2.78	10.21	37.63	13.61	36.32	23.15	17.60	18.48	55.26	64.74	55.24	44.18	19.70	1	ENST00000539977	mRNA
A_21_P0011052	48.10	14.50	36.88	34.99	40.07	31.51	52.74	42.95	35.47	23.64	23.76	16.41	30.36	37.01	23.61	24.51	12.62	15.95	10.86	28.82	33.38	25.23	11.00	8.57	1	ENST00000488396	mRNA
A_21_P0011055	5.51	2.07	1.86	2.18	4.24	2.50	2.11	2.24	4.67	2.35	2.30	2.94	3.22	2.47	3.51	2.31	2.23	3.07	2.18	2.20	2.24	2.12	1.09	0.33	0	NM_173591	mRNA
A_21_P0011061	22.65	17.34	24.24	22.27	114.70	15.08	148.56	122.09	126.80	6.38	16.58	10.29	23.70	27.94	25.41	28.84	17.33	12.15	10.52	24.59	16.77	18.04	50.57	6.49	1	ENST00000554821	mRNA
A_21_P0011062	10.46	4.38	16.55	12.64	46.35	8.71	34.32	42.28	51.87	8.03	2.04	6.43	3.90	7.25	4.78	5.99	4.39	2.08	3.08	3.83	5.98	3.54	17.19	1.45	0	ENST00000554108	mRNA
A_21_P0011065	30.17	1.97	7.58	8.33	7.72	2.29	19.96	14.39	5.66	2.22	2.32	2.84	2.57	5.18	31.26	7.49	2.01	1.97	2.04	6.26	9.34	4.56	9.93	2.99	0	ENST00000550242	mRNA
A_21_P0011081	14.31	1.95	23.61	5.70	4.14	2.91	3.21	2.53	2.01	2.21	2.18	2.84	2.56	2.32	3.46	2.19	4.43	2.01	2.06	15.45	3.95	1.93	5.99	4.90	0	NM_001099653	mRNA
A_21_P0011085	2.86	1.91	9.71	3.46	5.79	2.17	1.76	1.77	3.84	2.15	1.96	2.84	2.28	2.17	3.65	2.07	1.89	1.92	1.97	1.93	2.37	1.86	2.09	0.18	0	ENST00000540982	mRNA
A_21_P0011099	3.20	4.39	2.98	2.22	3.75	2.37	5.14	1.73	5.71	2.37	2.12	3.06	2.47	2.96	3.45	2.83	2.17	2.13	2.22	2.24	2.34	2.10	1.14	0.25	0	ENST00000541353	mRNA
A_21_P0011105	13.73	10.67	15.33	16.81	22.97	9.86	18.37	17.46	17.75	17.56	27.13	11.12	25.42	11.62	23.37	33.27	15.46	13.03	16.85	13.16	19.53	6.72	5.47	8.26	1	ENST00000616042	mRNA
A_21_P0011106	1161.45	314.57	1115.20	1013.57	837.96	446.72	639.19	1113.19	675.17	374.28	237.52	271.79	120.27	418.22	296.24	460.01	222.43	143.95	219.06	443.74	642.20	533.14	361.47	186.69	1	ENST00000616042	mRNA
A_21_P0011109	3485.76	300.82	795.05	1143.44	1745.97	388.12	1615.44	2214.94	809.43	403.95	292.94	172.48	332.35	970.55	343.51	591.11	172.56	268.38	253.23	833.91	924.45	1130.12	924.66	377.25	1	NM_001030	mRNA
A_21_P0011112	1.84	2.38	3.99	2.38	3.19	10.63	2.16	2.08	2.47	2.33	5.57	3.85	2.39	2.75	3.69	6.95	2.32	6.49	2.16	4.94	3.38	2.09	2.22	2.08	0	ENST00000514503	mRNA
A_21_P0011121	1.69	1.96	1.74	2.10	22.44	2.22	3.80	1.72	1.83	2.21	1.98	3.24	2.34	2.25	3.59	2.13	1.95	2.01	2.07	2.05	2.11	1.93	5.23	0.07	0	ENST00000427890	mRNA
A_21_P0011126	2.24	6.43	1.72	2.07	1.57	2.19	1.63	1.73	1.84	2.19	2.75	2.85	2.33	2.22	3.61	2.10	1.92	1.98	2.03	2.06	2.06	1.90	1.22	0.08	0	NM_138459	mRNA
A_21_P0011133	7102.93	1019.04	2599.07	4111.60	3417.13	1113.93	2478.12	4571.71	1714.35	931.16	737.37	852.96	333.85	1330.28	1111.08	1834.18	724.22	350.01	594.42	1219.70	1956.08	2414.15	1867.44	784.80	1	NM_199254	mRNA
A_21_P0011135	121.55	53.66	126.36	113.49	189.01	82.20	260.41	226.94	231.49	91.34	73.15	69.49	84.65	158.89	106.99	124.61	103.55	32.94	82.96	78.16	65.83	89.11	65.66	28.90	1	NM_001416	mRNA
A_21_P0011142	9221.88	4439.91	6813.98	7945.88	8373.08	4705.83	9781.11	9722.88	9011.59	5001.27	4818.89	4647.18	4838.65	8648.82	6801.91	5727.10	3627.82	1840.01	2296.44	4363.54	3799.23	5076.90	2078.42	1401.86	1	NM_139207	mRNA
A_21_P0011144	1.74	2.00	1.69	2.18	1.60	2.38	1.60	1.85	2.70	2.22	2.14	2.79	2.41	2.12	3.05	2.19	1.98	2.00	1.97	2.14	2.25	1.94	0.44	0.12	0	ENST00000428983	mRNA
A_21_P0011147	33.72	2.89	36.28	13.46	10.57	7.58	6.90	8.01	12.59	3.55	1.95	2.72	2.41	3.62	3.45	6.67	4.84	1.93	1.97	5.90	5.48	5.80	10.83	1.92	0	ENST00000400311	mRNA
A_21_P0011148	1241.54	313.31	912.82	2105.88	1095.16	373.79	1002.32	1255.24	685.86	360.16	286.03	274.71	166.24	448.10	364.57	474.20	180.69	100.34	240.28	446.41	762.52	811.71	537.57	278.48	1	ENST00000400311	mRNA
A_21_P0011170	9.23	3.79	8.25	2.45	10.74	5.26	11.52	5.62	11.44	7.66	11.83	3.39	4.17	5.79	3.44	12.18	3.71	5.74	4.30	2.13	3.77	2.01	3.33	3.48	0	ENST00000444553	mRNA
A_21_P0011175	4.92	2.09	1.89	2.19	2.04	2.44	2.13	2.10	2.47	2.36	2.26	3.10	2.52	2.47	3.69	2.34	2.41	2.11	2.18	2.18	2.26	2.14	0.79	0.11	0	NM_138423	mRNA
A_21_P0011180	1.84	1.96	1.75	2.04	1.91	4.06	1.81	2.04	2.00	2.22	2.20	2.86	2.56	2.32	3.45	2.19	2.00	2.02	2.07	2.02	7.25	1.94	0.66	1.97	0	ENST00000457591	mRNA
A_21_P0011186	1.78	2.01	1.80	2.10	1.95	2.35	2.06	3.14	3.89	2.27	2.20	2.90	2.57	2.36	3.51	4.63	2.10	3.06	2.09	2.09	2.13	1.99	0.63	0.97	0	ENST00000606619	mRNA
A_21_P0011209	71.02	51.05	73.85	152.19	111.85	36.27	100.87	74.37	120.23	22.57	46.93	30.78	20.52	23.18	22.16	21.99	17.90	9.83	13.41	24.33	11.90	25.60	41.57	6.31	1	ENST00000416576	mRNA
A_21_P0011210	2.10	2.97	5.36	5.12	13.40	2.32	11.48	9.97	12.30	2.24	2.18	3.83	2.58	2.34	26.61	8.46	4.02	1.99	5.74	6.21	7.12	4.36	6.80	2.15	0	ENST00000444553	mRNA
A_21_P0011219	12.09	3.71	16.94	10.22	24.07	16.63	12.96	15.15	20.01	12.01	8.74	6.61	9.46	15.16	242.12	23.43	8.59	10.45	8.17	9.41	19.11	16.34	59.35	6.01	0	ENST00000434100	mRNA
A_21_P0011230	24.18	21.62	27.46	17.33	48.05	9.83	65.21	41.33	55.43	9.77	15.27	3.07	9.63	25.48	11.21	10.95	9.80	7.21	4.75	19.97	11.57	17.22	18.66	5.34	1	ENST00000606973	mRNA
A_21_P0011239	1.67	1.94	1.70	2.04	1.57	2.14	1.60	1.68	1.75	2.17	1.99	2.74	2.29	2.23	3.44	2.17	1.98	1.95	1.99	1.96	2.13	1.90	0.50	0.10	0	XM_006720346	mRNA
A_21_P0011242	153.87	23.73	75.50	72.28	68.26	52.83	83.70	92.08	60.72	29.34	17.02	21.03	15.79	53.66	25.25	18.02	9.19	9.08	11.36	42.20	55.83	53.48	37.35	21.26	1	XR_424499	mRNA
A_21_P0011252	1.76	2.02	1.77	2.14	1.61	2.22	1.63	1.75	1.84	2.26	2.05	2.83	2.28	2.30	3.48	2.24	2.10	2.04	2.11	2.07	2.29	2.02	0.49	0.10	0	ENST00000605130	mRNA
A_21_P0011259	6.89	2.05	7.15	3.84	2.11	3.81	2.02	4.93	2.36	2.35	2.24	3.10	2.54	2.50	3.72	2.29	2.43	2.14	2.16	2.11	6.57	6.94	1.68	2.22	0	ENST00000560510	mRNA
A_21_P0011260	15.21	2.02	17.15	12.65	10.75	7.64	6.19	16.45	4.23	2.26	5.65	2.89	2.40	2.33	3.43	7.62	2.36	5.18	3.64	2.18	9.80	4.44	5.56	2.80	0	ENST00000618272	mRNA
A_21_P0011262	7.57	2.07	5.90	8.67	2.17	2.49	2.09	2.25	2.35	2.35	2.32	2.93	2.68	2.44	3.52	2.32	2.19	2.14	2.21	2.19	2.23	2.12	2.13	0.06	0	NM_001270940	mRNA
A_21_P0011275	15.94	6.80	14.31	15.28	12.21	10.15	11.10	7.54	7.60	19.81	26.47	2.76	18.10	10.15	11.68	27.84	5.53	15.00	8.93	11.78	21.49	8.93	5.93	7.92	0	ENST00000619210	mRNA
A_21_P0011276	20.44	1.88	18.94	3.74	9.01	5.68	3.64	8.00	5.37	5.84	7.89	2.71	2.47	10.69	7.52	2.95	1.89	4.91	1.94	4.93	7.23	7.30	5.54	2.29	0	ENST00000619210	mRNA
A_21_P0011280	336.43	152.09	221.96	279.77	884.79	149.93	725.85	872.21	955.50	163.78	144.00	107.71	308.40	326.93	278.37	219.23	80.60	57.17	106.46	279.54	226.24	275.29	302.57	93.99	1	ENST00000229465	mRNA
A_21_P0011288	1.71	1.95	1.73	2.03	2.43	2.22	1.77	3.84	1.96	3.56	5.56	2.86	2.56	2.30	3.43	2.17	2.00	2.01	2.06	2.02	2.69	1.92	1.05	0.26	0	NM_012102	mRNA
A_21_P0011295	40.75	27.25	39.42	35.38	35.33	27.56	49.00	33.21	41.88	22.13	17.64	21.72	37.13	31.79	65.72	18.70	6.11	2.91	7.51	15.15	14.79	13.23	12.00	5.73	1	ENST00000429926	mRNA
A_21_P0011306	4779.46	770.89	1941.30	2835.87	2085.64	895.38	2101.34	2728.32	1497.67	744.00	522.75	646.27	489.20	905.85	1144.18	1063.85	454.80	256.52	442.10	864.76	1539.87	1916.81	1178.17	617.15	1	NM_004710	mRNA
A_21_P0011307	46.03	30.31	30.86	40.04	28.47	18.31	25.53	32.20	29.09	14.46	23.19	19.56	49.12	57.40	64.50	24.84	15.08	11.87	10.84	22.50	23.09	29.27	14.62	7.05	1	ENST00000567075	mRNA
A_21_P0011309	450.82	93.52	203.78	313.36	261.22	75.15	241.05	398.18	223.88	79.82	70.10	51.42	36.34	87.57	74.81	108.72	72.09	66.11	53.48	93.22	163.97	181.35	133.31	49.51	1	ENST00000570209	mRNA
A_21_P0011311	65.54	5.70	67.72	28.32	21.15	15.44	20.84	23.35	34.17	14.79	7.22	4.81	6.28	10.83	11.55	15.53	6.28	7.08	11.50	17.34	23.49	7.16	19.87	6.46	1	ENST00000624918	mRNA
A_21_P0011312	133.16	43.36	126.76	76.67	75.46	52.07	71.89	61.59	71.56	50.53	53.12	34.78	46.50	84.15	55.33	35.67	21.01	17.22	17.03	36.23	48.56	35.66	28.35	11.97	1	ENST00000624918	mRNA
A_21_P0011314	1303.80	217.59	560.96	959.87	671.41	267.37	487.01	1000.91	391.69	180.92	115.97	168.76	82.67	228.09	190.44	435.36	174.19	94.52	167.09	281.04	387.85	444.17	374.18	142.00	1	NM_001301268	mRNA
A_21_P0011331	829.55	203.87	365.35	529.86	667.32	262.18	741.27	666.45	608.80	245.14	320.13	251.08	150.24	300.48	259.65	534.39	324.11	156.03	238.05	404.58	366.24	538.73	223.02	142.53	1	NM_001897	mRNA
A_21_P0011332	36.57	17.68	41.20	34.68	38.18	23.51	47.46	46.61	53.77	19.08	20.11	22.05	14.79	30.14	10.92	19.80	12.60	11.63	9.96	23.24	20.82	16.07	13.28	5.11	1	ENST00000567704	mRNA
A_21_P0011343	15.44	2.19	10.25	4.08	7.69	2.20	1.74	4.22	5.17	5.94	11.81	2.84	3.42	2.51	6.35	12.67	1.97	1.98	2.03	2.38	12.36	1.90	4.02	5.11	0	XM_006709989	mRNA
A_21_P0011347	46.21	8.60	54.65	35.89	68.36	17.39	84.21	89.88	84.58	24.84	14.92	8.42	19.23	28.73	24.15	28.19	19.65	6.30	10.54	18.15	28.96	26.11	28.86	8.80	1	ENST00000455737	mRNA
A_21_P0011355	9.47	17.60	11.71	10.85	10.53	2.21	9.97	4.14	7.23	2.20	5.62	2.84	4.38	4.49	3.43	7.82	3.23	5.70	8.28	7.71	8.07	3.54	4.44	2.19	1	NM_001282493	mRNA
A_21_P0011362	21.59	7.24	22.28	9.84	9.30	7.46	6.82	13.31	8.43	12.73	19.15	4.72	9.01	18.34	4.65	21.83	1.92	7.11	7.60	8.91	19.28	7.18	5.98	7.22	0	NM_001282484	mRNA
A_21_P0011365	3.39	2.08	1.82	2.22	1.67	2.35	1.61	1.73	1.91	2.34	2.09	3.03	2.43	2.41	3.45	2.24	2.15	2.13	2.21	2.24	2.32	2.08	0.58	0.08	0	ENST00000564702	mRNA
A_21_P0011382	1.82	3.33	7.72	7.26	7.83	3.16	4.34	5.95	1.97	3.35	2.14	2.99	2.49	2.85	3.56	8.27	6.10	5.78	2.21	3.52	4.11	2.10	2.10	2.25	0	ENST00000354771	mRNA
A_21_P0011387	50.07	16.19	41.19	38.89	30.79	16.42	58.95	30.52	47.83	34.10	37.02	8.77	14.66	49.96	20.39	34.40	9.31	6.83	11.58	19.10	36.53	26.43	15.22	12.10	1	ENST00000560500	mRNA
A_21_P0011391	1.82	2.04	1.85	2.18	2.11	2.41	2.04	2.08	2.37	2.34	2.24	3.09	2.49	2.45	3.67	2.29	2.39	2.13	2.16	2.84	2.26	2.11	0.48	0.25	0	NM_001005735	mRNA
A_21_P0011393	5.93	2.06	11.26	2.22	2.18	2.33	1.66	1.68	2.09	2.27	2.13	2.84	4.22	2.25	3.39	3.68	4.29	2.07	2.11	2.75	2.33	2.04	2.48	0.89	0	ENST00000507787	mRNA
A_21_P0011394	1.88	2.12	3.01	2.30	1.70	2.44	1.61	1.72	5.10	2.51	2.16	3.21	2.46	2.48	3.61	2.24	2.16	2.17	2.24	2.25	2.32	2.14	0.90	0.06	0	ENST00000524476	mRNA
A_21_P0011398	2436.46	831.97	1918.11	2939.80	1680.12	362.09	2071.42	3180.09	1583.93	395.95	304.35	307.30	112.29	371.88	468.13	1653.71	588.79	224.22	788.67	763.01	1938.02	2085.66	1054.08	730.58	1	ENST00000622062	mRNA
A_21_P0011402	1719.35	373.54	883.82	1122.29	1171.31	440.09	1077.23	1413.19	849.98	428.74	328.47	315.50	251.80	661.26	516.66	526.40	246.80	94.60	166.49	423.30	673.40	757.12	450.59	254.61	1	ENST00000569536	mRNA
A_21_P0011406	14866.53	7623.10	10097.86	11876.48	8406.52	8259.87	7344.23	9925.09	5962.45	7851.19	7244.21	7938.30	7417.07	8100.32	8562.19	5626.52	4118.60	3407.27	4145.56	7232.06	8585.41	8146.15	2199.41	2104.39	1	ENST00000560059	mRNA
A_21_P0011412	4.04	3.34	1.67	3.67	6.12	5.11	8.40	4.44	3.54	7.81	71.81	2.69	3.92	7.42	3.45	34.75	20.72	12.73	2.58	3.07	13.12	3.22	17.44	11.80	0	ENST00000425045	mRNA
A_21_P0011415	11868.47	3914.03	6612.08	14899.30	6363.46	2559.87	6145.57	7766.77	4519.55	2758.70	2564.95	2407.54	2020.19	3680.99	2847.16	4137.97	2307.13	1582.28	3206.52	3636.46	4231.87	5340.49	3746.86	1260.61	1	XR_429663	mRNA
A_21_P0011419	10.97	2.81	9.96	3.52	7.84	2.32	5.44	4.45	9.20	3.82	5.96	2.82	2.29	4.62	3.26	7.67	2.04	2.03	5.26	3.02	9.20	5.20	2.89	2.78	0	NM_000296	mRNA
A_21_P0011427	11.83	2.82	1.64	2.77	3.65	3.53	1.55	4.31	1.69	2.14	2.01	2.76	2.32	2.15	3.27	2.53	1.94	1.91	3.97	1.95	2.03	1.84	2.51	0.77	0	XM_005255122	mRNA
A_21_P0011433	17.58	1.92	3.34	2.04	7.28	2.13	1.61	9.17	1.79	2.16	1.97	2.72	2.36	2.24	3.45	2.14	1.96	1.94	1.99	6.69	7.13	5.79	4.31	2.45	0	NM_001139457	mRNA
A_21_P0011439	32.75	13.46	45.75	34.75	31.11	18.80	36.77	42.48	24.86	11.25	12.31	3.67	2.33	11.89	10.05	32.38	16.93	5.28	8.93	18.51	24.06	33.44	14.22	10.81	1	NM_018206	mRNA
A_21_P0011446	15939.16	5738.51	9055.59	15125.08	9521.84	4911.91	8855.07	12255.39	7213.85	4467.89	3957.79	4035.12	3553.23	5750.81	5074.50	5760.20	3512.21	2255.31	3354.65	5578.50	8107.13	8387.39	4034.54	2378.69	1	ENST00000565194	mRNA
A_21_P0011450	19.85	2.13	14.77	11.14	6.11	4.43	4.57	7.81	10.08	3.18	2.12	3.11	2.45	2.45	3.48	2.25	4.17	2.15	2.23	2.79	5.97	2.11	5.30	1.46	0	ENST00000494075	mRNA
A_21_P0011456	7992.98	3385.13	5709.19	7378.12	5026.83	2989.93	4905.80	6413.77	3926.57	3121.65	2714.63	2862.98	2198.62	3920.67	3390.87	4256.41	2322.65	1623.87	2577.21	3848.73	5481.61	5281.12	1780.25	1496.49	1	NM_003561	mRNA
A_21_P0011465	30.50	18.03	26.77	31.88	47.67	12.89	73.84	78.63	79.99	9.20	5.40	10.23	7.18	29.53	7.05	18.27	11.42	8.80	6.77	20.15	20.60	20.10	26.73	5.96	1	NM_015092	mRNA
A_21_P0011466	9.23	1.91	5.10	2.03	2.52	2.17	1.70	1.77	1.89	2.15	1.95	2.81	2.32	2.19	3.62	3.26	1.89	1.94	1.98	1.96	2.02	1.86	1.96	0.50	0	ENST00000570151	mRNA
A_21_P0011468	40.82	7.71	18.38	16.03	22.33	9.40	26.90	28.55	28.83	3.63	1.99	2.70	2.42	10.35	4.91	7.91	2.18	1.90	1.93	13.88	16.46	16.01	12.15	6.78	0	NM_004667	mRNA
A_21_P0011471	1.79	2.05	3.66	2.22	1.64	2.34	1.66	4.60	1.87	2.26	2.14	2.83	2.30	2.23	3.33	2.25	2.06	2.06	2.09	2.11	2.31	2.02	0.82	0.11	0	ENST00000562687	mRNA
A_21_P0011474	24.98	17.42	28.22	25.65	91.91	10.16	133.19	104.08	135.76	8.70	8.54	6.75	28.22	21.22	20.89	22.82	23.24	2.13	9.46	14.81	16.59	13.11	46.50	7.42	1	NM_001005735	mRNA
A_21_P0011476	15.76	5.18	25.91	16.08	26.57	2.24	33.46	42.32	48.15	2.13	3.09	2.74	2.46	4.51	7.84	4.78	4.06	1.92	1.95	4.09	9.32	11.65	15.73	3.70	0	NM_001005735	mRNA
A_21_P0011478	5.01	1.97	4.86	2.08	4.26	2.20	2.41	1.62	4.76	2.19	2.03	5.65	2.25	2.19	3.36	3.03	2.83	1.97	2.00	2.00	2.17	1.93	1.38	0.46	0	ENST00000565156	mRNA
A_21_P0011490	96.86	50.70	55.21	79.29	192.85	36.73	210.31	240.25	234.34	31.74	29.88	18.88	20.91	70.05	21.10	41.34	25.06	17.43	24.70	49.05	46.51	55.62	82.85	14.59	1	ENST00000567330	mRNA
A_21_P0011492	5848.88	1457.87	3270.27	4465.98	5113.75	1647.70	5637.23	6191.23	4928.24	1780.96	1556.81	1705.74	828.37	1789.55	1588.88	2637.96	1631.87	856.23	1323.98	1707.13	2452.35	2733.83	1941.27	715.89	1	XM_006721147	mRNA
A_21_P0011496	41.09	32.37	38.73	38.06	58.39	35.96	79.88	71.62	69.44	34.26	45.12	40.42	31.68	35.71	29.54	38.51	36.55	19.07	19.03	38.56	26.30	32.06	16.22	8.63	1	NM_001025195	mRNA
A_21_P0011501	603.99	156.30	413.79	494.59	383.71	163.81	382.47	569.75	243.52	132.84	110.24	147.81	95.09	185.36	180.65	233.54	85.35	46.10	91.14	186.01	288.30	302.62	174.22	103.56	1	ENST00000624936	mRNA
A_21_P0011503	18.04	20.88	28.94	29.05	54.32	28.81	61.46	56.87	63.50	14.49	20.04	6.66	10.66	19.89	17.81	29.20	23.84	11.18	12.70	17.62	17.04	15.04	19.21	6.38	1	ENST00000595170	mRNA
A_21_P0011505	1.90	3.18	4.26	7.46	3.36	2.39	2.04	5.92	2.37	4.40	3.10	3.03	2.38	2.30	3.50	5.90	2.22	4.18	2.10	2.02	2.21	2.04	1.54	1.51	0	ENST00000565421	mRNA
A_21_P0011509	3.38	2.07	2.50	2.25	3.17	2.34	4.59	3.29	6.50	2.62	5.01	3.66	2.57	2.46	5.38	3.54	2.53	2.10	5.03	2.13	2.30	2.10	1.33	1.10	0	ENST00000574727	mRNA
A_21_P0011515	3.42	1.90	2.79	1.99	2.40	2.15	1.74	1.96	1.89	2.15	2.07	2.75	2.50	2.28	3.46	6.00	1.91	1.93	2.21	1.92	1.99	1.85	0.53	1.53	0	ENST00000411576	mRNA
A_21_P0011517	16.52	5.29	20.23	13.35	17.64	37.97	19.77	25.46	15.37	7.16	10.40	7.51	2.34	9.81	4.56	16.96	4.17	2.02	2.20	9.05	5.60	3.86	9.33	5.28	1	NM_000526	mRNA
A_21_P0011524	1.88	3.64	1.85	2.18	3.31	3.74	1.97	2.19	2.30	2.41	2.37	3.02	4.64	2.31	3.55	2.30	2.21	2.16	2.26	2.27	2.20	2.13	0.84	0.06	0	XM_006726714	mRNA
A_21_P0011529	18.45	16.97	25.88	17.66	64.36	23.99	84.91	79.79	78.79	13.41	21.58	14.41	27.95	32.95	32.08	32.88	20.89	17.70	15.96	23.73	16.98	15.97	25.99	6.13	1	NM_001272043	mRNA
A_21_P0011533	6073.32	930.47	2614.64	3742.97	2642.39	881.58	1931.30	3314.47	1416.95	884.35	629.87	697.13	389.97	1471.31	1066.51	1259.69	581.68	275.74	377.39	1295.53	2145.79	2339.93	1543.08	828.42	1	ENST00000536958	mRNA
A_21_P0011535	101.03	33.42	116.06	97.92	84.63	47.58	101.90	122.23	112.71	39.16	40.86	39.64	35.03	73.53	45.22	68.10	38.14	24.04	34.18	53.22	59.28	49.72	33.75	15.34	1	ENST00000584386	mRNA
A_21_P0011537	6.13	1.88	4.09	3.64	8.19	3.27	4.14	3.00	2.42	7.10	5.56	2.71	2.60	7.15	4.97	15.11	2.97	7.13	4.71	6.00	7.54	4.07	1.97	4.02	0	ENST00000578883	mRNA
A_21_P0011544	9.01	3.98	2.91	2.15	5.07	2.30	7.00	2.52	3.73	2.86	6.43	2.81	12.27	2.19	3.83	6.26	6.07	2.16	8.13	6.51	5.23	3.66	2.92	1.98	0	ENST00000565120	mRNA
A_21_P0011577	200.32	179.80	195.07	175.90	340.52	137.80	289.66	348.60	345.89	117.25	131.47	94.53	143.42	160.75	139.96	110.67	87.03	63.95	64.08	154.09	98.31	117.70	87.44	31.92	1	NM_002270	mRNA
A_21_P0011578	57.02	17.83	98.12	51.42	30.66	37.57	34.29	55.75	31.98	102.42	11.80	12.61	4.66	13.03	8.44	45.77	9.93	10.17	15.72	24.56	54.42	21.33	30.56	17.50	1	ENST00000577449	mRNA
A_21_P0011582	15.28	4.46	7.60	10.97	10.05	3.14	11.37	22.07	10.94	2.35	2.16	2.92	2.43	3.11	3.64	2.22	2.12	2.12	2.22	2.12	4.22	2.11	5.87	0.79	0	ENST00000582878	mRNA
A_21_P0011586	4.54	2.01	4.00	7.82	4.58	2.16	4.65	7.27	7.73	2.23	1.97	8.55	2.42	2.14	3.28	1.89	1.79	1.83	1.87	1.83	5.99	2.73	2.39	1.55	0	ENST00000422957	mRNA
A_21_P0011588	11.32	2.05	8.91	2.18	5.85	2.63	6.43	4.89	6.61	13.25	9.50	4.92	4.93	2.29	10.91	13.38	5.58	3.89	7.34	2.16	6.18	2.04	3.61	3.90	0	NM_001242704	mRNA
A_21_P0011590	5.38	2.86	5.86	9.26	1.77	2.80	9.91	4.11	5.89	7.04	7.76	3.87	2.35	8.68	6.20	4.74	2.29	3.64	2.24	4.70	8.45	2.62	2.60	2.19	0	ENST00000453355	mRNA
A_21_P0011593	399.79	308.63	357.07	361.35	368.42	233.52	375.48	383.68	386.25	223.45	245.76	234.79	236.15	312.22	264.50	267.84	209.16	134.77	163.76	342.32	248.95	292.03	66.76	72.81	1	ENST00000358337	mRNA
A_21_P0011600	51.78	14.97	52.49	30.29	35.52	15.35	33.67	66.67	26.59	18.33	7.43	10.40	5.42	34.67	7.77	23.39	12.58	1.91	11.88	24.21	26.08	23.08	18.66	8.97	1	ENST00000578759	mRNA
A_21_P0011602	1.64	1.89	1.69	1.98	1.78	2.15	1.98	1.97	1.89	2.14	2.06	2.73	2.51	2.27	3.46	2.11	1.90	2.71	1.96	1.92	1.99	1.84	0.47	0.30	0	NM_032582	mRNA
A_21_P0011603	1.61	1.89	2.75	2.00	2.16	2.13	1.68	1.86	1.88	2.12	1.95	2.72	3.64	2.21	3.51	2.08	1.87	1.90	1.94	3.15	2.02	2.06	0.62	0.45	0	NM_016627	mRNA
A_21_P0011609	15174.28	3688.25	8074.93	10549.61	7772.50	3191.69	6277.92	10841.51	4174.87	2562.24	1416.92	1425.56	712.70	2617.87	2810.37	4319.02	1299.66	463.64	1767.90	4719.93	7458.67	7439.40	4231.29	2862.15	1	XM_005275830	mRNA
A_21_P0011612	156.37	64.75	126.23	132.66	127.93	58.21	166.84	178.56	153.08	37.85	24.95	31.77	24.84	44.64	50.09	79.53	37.99	29.74	36.75	56.00	105.99	71.64	57.65	27.65	1	NM_173628	mRNA
A_21_P0011616	34.11	9.62	47.05	29.89	37.96	20.80	28.05	50.52	42.45	9.08	5.58	5.64	4.17	12.10	6.53	12.03	9.20	2.03	3.76	9.46	15.07	20.67	16.61	6.41	1	ENST00000420951	mRNA
A_21_P0011617	1.68	1.94	1.67	2.05	1.54	2.20	1.61	2.70	1.72	2.17	2.03	2.78	2.28	2.14	3.24	2.16	6.18	2.98	1.94	2.00	2.12	1.88	0.48	1.56	0	ENST00000454535	mRNA
A_21_P0011620	1.67	1.94	1.68	2.04	1.55	2.17	3.95	1.61	1.72	2.16	4.06	2.77	2.27	2.17	3.34	2.30	2.30	8.19	1.96	1.97	2.12	1.89	0.82	2.31	0	ENST00000578883	mRNA
A_21_P0011635	3.45	2.05	1.75	5.30	2.52	2.44	1.68	1.79	1.94	2.26	2.20	2.79	2.48	19.86	3.18	2.20	1.98	3.03	2.05	2.16	4.29	2.17	4.56	0.84	0	ENST00000414432	mRNA
A_21_P0011649	38.07	19.70	31.99	20.35	23.88	11.35	24.08	10.32	17.14	7.50	13.45	7.53	6.88	8.00	16.44	9.42	5.80	2.82	2.93	9.87	5.26	6.52	9.40	2.80	1	ENST00000417918	mRNA
A_21_P0011654	595.49	171.29	477.06	475.89	343.68	245.00	290.78	663.30	257.43	170.77	96.80	132.33	73.53	206.56	196.67	278.88	117.05	73.03	136.11	243.74	312.90	390.60	181.48	116.18	1	NM_001277324	mRNA
A_21_P0011656	691.07	579.86	653.65	640.80	669.55	382.30	697.97	613.54	721.93	330.58	277.63	218.13	254.88	311.96	242.27	299.02	257.41	166.79	174.58	418.33	285.58	344.17	197.61	89.50	1	ENST00000534258	mRNA
A_21_P0011658	3.07	3.67	4.41	5.80	5.29	2.16	1.61	1.68	1.78	2.19	2.00	2.77	2.28	2.59	3.45	2.37	2.02	2.71	2.03	1.99	2.18	1.94	1.31	0.28	0	ENST00000507941	mRNA
A_21_P0011660	1.64	1.91	1.70	2.01	1.64	2.18	1.83	1.89	2.02	2.14	1.98	2.81	2.34	2.19	3.62	2.10	1.91	1.91	1.96	1.95	2.00	1.85	0.51	0.08	0	XM_005258387	mRNA
A_21_P0011667	44.08	28.51	42.12	44.70	63.26	31.46	58.42	81.33	68.11	47.37	47.22	32.94	35.99	64.21	42.27	56.29	31.77	21.52	26.23	23.15	42.92	26.96	15.19	12.60	1	XM_005272464	mRNA
A_21_P0011675	1.73	1.99	2.96	2.11	1.58	2.21	1.61	2.64	1.78	2.22	2.04	2.80	2.24	2.23	3.43	2.23	2.05	2.00	2.05	2.02	2.22	1.97	0.52	0.10	0	ENST00000431702	mRNA
A_21_P0011678	8286.96	3613.38	7054.16	8495.48	6318.78	3850.35	6978.59	8855.56	6361.56	3865.41	3332.54	3545.80	3151.66	5521.72	4566.79	4935.22	2951.14	1497.79	2439.24	3511.30	3982.55	4723.11	2031.13	1237.87	1	NM_004077	mRNA
A_21_P0011681	279.74	85.55	238.29	280.85	208.73	82.43	131.95	295.70	171.32	61.53	46.25	51.77	13.62	84.08	62.55	107.31	52.40	22.33	47.71	102.24	173.69	177.43	97.52	61.21	1	ENST00000344519	mRNA
A_21_P0011686	1.85	2.08	1.86	2.26	1.66	2.36	1.55	1.68	1.88	2.56	2.15	3.12	2.51	2.45	3.61	2.51	2.08	2.13	3.16	2.16	6.15	2.11	0.57	1.48	0	NM_001277403	mRNA
A_21_P0011688	4.94	2.06	8.34	2.33	1.85	2.42	1.97	1.97	4.14	2.30	3.79	2.77	2.66	2.42	3.52	3.15	2.62	2.13	2.13	2.10	2.32	2.83	1.69	0.41	0	ENST00000531821	mRNA
A_21_P0011700	10.09	4.73	11.68	4.22	13.78	8.81	13.29	23.55	20.36	3.16	5.07	2.80	7.68	9.66	4.06	6.16	2.26	4.89	3.01	2.07	5.47	7.00	6.22	1.97	0	XM_006723031	mRNA
A_21_P0011712	199.46	14.27	56.86	66.19	118.44	17.43	114.76	153.53	45.01	15.03	5.47	7.40	20.42	56.02	16.20	37.76	8.47	15.91	16.25	49.13	55.72	33.09	59.79	17.99	1	ENST00000423096	mRNA
A_21_P0011714	12838.87	7764.95	9792.77	12629.48	9272.35	6877.21	9348.95	9364.84	8128.83	7021.96	6132.12	6121.79	5744.01	8211.96	6948.87	8418.08	5729.21	3900.16	5275.26	8022.05	8881.88	9445.23	2176.91	2109.91	1	NM_024318	mRNA
A_21_P0011715	49.74	15.76	34.09	42.01	48.61	23.98	46.72	48.77	42.24	33.17	23.01	17.34	11.44	38.48	18.11	41.49	32.87	15.90	17.01	21.64	39.01	40.33	13.54	11.29	1	NM_001195605	mRNA
A_21_P0011718	2.26	1.89	1.60	1.96	1.51	2.17	5.17	1.56	1.69	3.11	5.57	2.78	2.43	2.08	3.01	2.07	1.92	1.87	1.84	2.00	2.00	1.79	1.24	0.10	0	NM_001193628	mRNA
A_21_P0011721	1.81	2.06	1.78	2.27	17.46	3.30	17.49	16.73	11.03	2.28	2.18	2.83	2.38	4.46	3.33	8.25	2.36	2.09	2.59	2.14	2.90	2.03	6.19	2.25	0	ENST00000589038	mRNA
A_21_P0011727	19.78	4.75	24.44	16.06	25.53	9.86	26.50	32.46	27.07	8.34	1.96	2.84	3.41	7.96	3.64	15.62	9.69	9.61	10.61	7.62	11.02	9.57	10.71	2.49	0	AK128109	mRNA
A_21_P0011730	83.72	77.79	99.01	64.73	82.55	35.64	90.07	47.15	70.51	28.84	51.13	59.15	21.82	37.58	38.07	30.02	24.65	13.17	20.16	45.55	29.37	36.94	24.18	10.68	1	ENST00000598425	mRNA
A_21_P0011731	66.13	5.94	56.30	25.19	16.95	15.25	15.06	29.65	11.36	6.20	8.05	2.99	2.37	7.59	7.11	15.03	8.32	7.52	4.39	18.28	18.53	19.77	19.10	6.25	1	NM_001267716	mRNA
A_21_P0011733	8.78	1.88	27.77	5.95	5.23	2.31	4.94	8.36	8.02	2.13	2.05	2.79	2.44	15.90	3.28	6.97	3.07	2.18	2.34	4.52	1.96	2.30	6.93	1.83	0	XR_109588	mRNA
A_21_P0011739	9.57	4.19	11.25	5.53	9.38	3.22	2.64	12.29	4.26	8.22	11.38	10.58	2.35	11.13	4.17	8.33	5.36	2.03	3.80	3.38	7.83	9.01	3.66	2.74	0	ENST00000328088	mRNA
A_21_P0011747	2.18	3.41	1.73	2.90	10.26	2.21	17.92	13.75	12.47	2.19	3.71	2.82	5.69	2.30	3.45	2.16	1.97	1.99	2.03	1.99	2.96	1.90	5.18	0.37	0	NM_001288773	mRNA
A_21_P0011748	6.86	1.86	3.24	3.50	7.33	2.15	2.60	3.73	4.55	13.07	12.60	2.77	3.32	16.15	3.42	7.82	1.81	5.19	9.54	2.90	7.37	4.30	4.53	2.80	0	ENST00000434624	mRNA
A_21_P0011750	15.52	3.51	16.79	6.97	7.16	2.40	6.66	5.61	4.66	6.61	7.40	3.03	4.87	7.02	3.74	7.08	6.00	4.42	2.12	2.14	6.51	5.68	4.14	2.03	0	ENST00000455211	mRNA
A_21_P0011752	567.21	246.84	705.27	605.23	394.74	319.97	388.67	565.09	452.87	229.84	113.35	176.92	83.19	174.85	173.06	239.43	135.93	52.17	165.13	266.80	477.95	442.74	197.09	157.44	1	ENST00000606252	mRNA
A_21_P0011759	60.16	25.79	59.57	40.42	71.48	33.53	64.33	61.07	69.45	31.38	35.64	21.89	14.80	34.78	20.59	57.84	20.43	18.67	20.31	29.95	37.95	27.96	19.37	13.87	1	ENST00000602242	mRNA
A_21_P0011762	34.52	7.34	32.39	15.01	26.33	16.13	34.36	47.65	29.08	11.86	10.83	15.00	12.73	23.11	17.24	35.13	7.52	8.22	8.80	8.71	15.54	16.06	11.43	9.86	1	ENST00000599707	mRNA
A_21_P0011771	5.29	2.08	9.20	12.28	11.42	3.83	11.75	17.75	17.38	7.32	4.90	3.12	2.62	25.27	3.75	5.89	2.07	2.09	3.80	2.13	9.93	2.11	6.79	2.98	0	ENST00000473762	mRNA
A_21_P0011772	298.24	139.98	303.74	239.73	250.36	121.56	248.75	287.26	279.63	93.36	80.31	69.18	85.73	134.63	94.93	125.13	85.79	57.19	74.80	121.87	124.38	121.76	91.36	28.37	1	NM_001135163	mRNA
A_21_P0011773	46.61	13.12	48.16	21.77	9.18	10.81	5.17	20.23	8.99	12.68	6.82	6.93	5.12	21.28	12.17	18.58	4.64	7.38	16.05	8.10	23.19	3.99	13.64	7.52	0	ENST00000492393	mRNA
A_21_P0011774	18.93	15.10	23.99	19.20	20.31	22.37	26.73	20.48	21.33	14.69	16.46	13.48	18.79	25.80	22.05	9.67	10.62	7.15	9.30	14.47	8.64	12.27	3.94	2.43	1	ENST00000593461	mRNA
A_21_P0011781	3.82	2.09	6.43	2.18	2.20	2.41	3.94	5.33	4.78	2.73	3.50	3.00	2.70	2.29	3.61	2.93	2.22	3.25	4.84	2.28	2.22	2.14	1.29	0.98	0	NM_001130167	mRNA
A_21_P0011782	4.67	1.94	6.46	2.04	1.53	2.19	3.14	1.59	1.78	2.16	2.03	2.78	2.29	3.44	3.23	2.16	1.98	1.93	1.93	2.00	2.11	2.89	1.33	0.34	0	ENST00000455455	mRNA
A_21_P0011796	26.89	4.45	23.81	17.15	9.16	2.93	12.72	12.32	4.84	2.29	2.13	2.85	2.28	2.28	3.45	8.35	2.10	6.07	3.10	4.93	13.74	3.05	8.26	4.06	0	ENST00000342073	mRNA
A_21_P0011802	22527.90	8821.64	16545.48	23649.44	13351.21	8083.67	13101.38	15876.75	10090.49	7583.64	6113.73	7330.25	4847.15	8357.77	8443.17	10066.93	5591.42	3830.19	6295.69	9561.70	13618.48	13349.33	5766.56	3814.28	1	ENST00000454137	mRNA
A_21_P0011807	5.46	2.11	1.85	2.26	15.06	2.44	9.85	13.88	13.57	6.31	2.97	3.18	2.48	2.50	3.51	2.73	2.17	2.16	2.23	2.27	19.09	2.12	4.80	6.36	0	ENST00000622311	mRNA
A_21_P0011808	10.41	7.23	3.99	6.30	4.00	9.77	10.37	2.50	10.92	16.52	18.42	3.82	10.14	11.00	7.54	20.44	8.70	7.69	8.30	14.28	21.91	6.15	4.55	6.46	0	NM_001164315	mRNA
A_21_P0011813	3.26	1.96	1.68	2.07	1.55	2.21	1.58	2.51	1.74	2.18	2.04	2.79	2.27	2.16	3.27	2.19	2.00	1.96	1.97	2.01	2.15	1.91	0.54	0.10	0	NM_032927	mRNA
A_21_P0011814	3.26	2.00	2.48	2.12	1.61	2.20	1.60	1.72	1.84	2.24	2.01	2.82	2.36	2.30	3.44	2.21	2.06	2.02	2.09	2.84	6.34	1.98	0.55	1.59	0	XR_427054	mRNA
A_21_P0011816	56.46	15.82	55.33	32.00	63.40	31.57	57.26	57.31	56.21	20.36	19.49	17.96	15.22	37.03	17.17	31.74	16.82	13.80	12.08	19.90	26.89	14.03	18.75	7.40	1	NM_001007237	mRNA
A_21_P0011837	1.83	2.09	1.84	2.22	8.08	2.29	9.87	11.26	8.68	2.33	2.12	2.92	2.35	2.41	3.55	2.26	2.16	2.11	2.21	2.14	3.61	2.10	3.35	0.55	0	XM_006710138	mRNA
A_21_P0011841	223.24	139.21	191.90	207.39	338.72	141.46	410.28	820.44	541.96	118.89	116.13	87.27	435.71	534.72	405.26	215.00	193.96	96.52	101.88	271.20	194.51	233.05	209.36	65.23	1	NM_000430	mRNA
A_21_P0011842	11.38	3.93	4.95	10.31	12.02	2.33	13.30	12.60	14.18	2.32	2.07	3.00	2.41	2.38	3.46	2.24	2.12	2.11	2.19	5.70	3.88	2.08	4.85	1.39	0	NM_001135650	mRNA
A_21_P0011843	4.70	1.92	5.62	6.40	1.56	4.65	1.58	1.64	1.72	2.15	2.00	2.75	2.28	2.19	3.38	2.16	1.97	1.94	1.95	1.95	2.09	2.42	1.60	0.18	0	ENST00000604870	mRNA
A_21_P0011845	16.29	1.99	1.96	2.14	1.59	2.25	1.56	1.67	2.09	2.32	4.79	8.76	2.37	2.30	3.60	4.42	1.98	2.05	3.61	2.07	2.16	5.60	3.94	1.45	0	ENST00000568484	mRNA
A_21_P0011846	2.43	1.97	1.73	2.73	84.19	2.17	1.61	1.76	1.80	2.21	2.00	2.77	4.84	2.61	3.46	2.20	2.03	1.99	4.49	2.02	2.20	1.95	21.13	0.92	0	ENST00000454927	mRNA
A_21_P0011848	23.56	15.40	29.82	27.19	55.29	6.21	68.21	70.86	82.37	7.54	2.76	11.69	11.64	9.86	7.38	20.09	15.82	6.24	9.06	22.52	10.53	15.76	26.92	5.95	1	XM_005263848	mRNA
A_21_P0011853	19.12	3.29	24.86	12.53	25.65	15.26	43.21	32.51	43.60	9.70	2.22	2.90	4.32	9.34	94.22	6.58	3.83	2.03	4.31	9.73	6.27	4.06	24.09	2.50	1	XR_109894	mRNA
A_21_P0011854	110.48	15.68	86.20	60.34	61.28	41.37	45.73	66.72	51.71	24.02	11.53	14.58	20.78	22.09	268.50	27.64	15.98	8.98	10.20	34.49	52.39	33.89	64.38	15.67	1	ENST00000614994	mRNA
A_21_P0011870	2.47	1.95	4.89	2.07	7.31	2.28	9.35	10.96	7.69	6.91	2.07	2.79	3.68	9.22	4.38	8.85	3.35	3.96	4.59	5.84	3.81	3.52	3.11	1.96	0	NM_001286811	mRNA
A_21_P0011877	3.80	1.98	6.93	3.93	12.53	4.35	19.24	9.95	10.31	7.89	8.94	3.31	8.71	14.41	3.52	14.64	4.33	2.00	8.89	2.38	5.87	1.95	4.82	4.67	0	ENST00000424010	mRNA
A_21_P0011886	1.59	1.85	3.88	1.96	2.00	3.18	4.78	1.62	1.85	3.43	5.16	10.56	11.02	2.81	3.36	8.21	2.02	1.87	4.28	4.78	3.21	3.15	3.00	2.17	0	XM_005275938	mRNA
A_21_P0011887	4.11	3.68	1.84	9.23	7.03	6.55	5.13	1.73	5.06	13.97	15.16	3.10	14.42	9.27	4.39	17.15	10.16	8.57	9.83	2.26	10.43	2.16	4.50	5.20	0	XM_006712906	mRNA
A_21_P0011888	6.49	6.83	8.54	7.68	11.65	3.69	13.45	8.54	16.97	2.12	1.95	2.76	2.40	7.98	3.56	2.08	1.88	1.90	4.32	8.28	3.84	3.55	4.48	2.26	0	XR_241443	mRNA
A_21_P0011897	23.77	3.73	24.06	9.17	9.06	4.23	6.28	10.41	11.78	7.30	6.06	2.93	2.79	2.51	3.46	8.08	2.65	3.21	2.07	3.00	2.24	2.38	6.91	2.11	0	NM_207366	mRNA
A_21_P0011898	60.72	5.93	45.73	23.61	6.09	12.82	10.33	15.55	5.95	6.62	7.10	2.74	4.25	5.97	5.77	12.85	3.63	3.33	2.68	15.85	7.03	11.39	16.78	5.27	0	NM_207366	mRNA
A_21_P0011923	1093.73	379.17	1025.62	1016.55	774.07	497.14	861.08	1077.36	773.83	372.54	278.73	293.85	230.30	478.02	439.55	637.68	336.39	247.27	314.48	517.71	539.85	491.07	318.14	142.20	1	ENST00000467687	mRNA
A_21_P0011927	1.68	1.94	1.71	2.12	1.58	2.54	1.60	3.91	1.77	2.18	2.27	2.75	3.32	2.24	3.45	2.17	1.99	1.96	2.00	1.97	2.15	1.91	0.73	0.10	0	XR_425413	mRNA
A_21_P0011928	250.72	149.00	237.24	246.60	351.73	132.42	401.13	419.54	445.50	108.27	104.78	76.48	49.22	184.19	61.64	191.54	148.86	81.29	115.53	174.86	172.45	186.85	135.47	40.93	1	NM_002567	mRNA
A_21_P0011930	15.49	1.94	24.47	9.57	19.19	3.79	12.56	13.66	12.42	8.39	1.97	2.85	2.34	4.92	3.60	2.67	1.93	1.99	2.04	6.22	4.90	6.69	7.00	2.11	0	ENST00000624935	mRNA
A_21_P0011936	1.77	1.97	1.73	2.09	1.59	2.17	2.03	1.68	3.97	4.00	6.73	2.77	2.29	2.26	3.46	8.75	2.03	2.27	4.43	2.01	2.20	1.95	1.37	2.53	0	ENST00000612359	mRNA
A_21_P0011938	7.70	2.02	1.78	2.53	6.52	2.28	3.65	8.56	4.44	2.48	5.80	3.00	2.67	2.29	3.37	7.29	2.11	2.07	2.14	2.17	2.08	3.79	2.18	1.95	0	NM_025190	mRNA
A_21_P0011940	13.72	2.60	9.49	8.61	7.68	2.34	8.09	6.90	10.43	2.79	3.77	2.87	2.34	2.35	3.53	3.13	3.19	4.58	4.19	4.45	2.37	2.09	3.67	1.00	0	ENST00000611915	mRNA
A_21_P0011945	962.71	140.49	256.52	382.33	474.13	113.10	466.05	500.90	245.96	93.31	59.63	47.00	97.76	236.75	76.97	187.64	59.45	112.25	78.23	287.04	307.15	323.98	247.93	112.98	1	ENST00000427719	mRNA
A_21_P0011964	18.05	1.91	15.50	8.30	5.19	8.63	7.80	7.55	10.82	6.80	2.61	3.61	2.30	5.43	3.33	10.79	4.30	6.02	1.93	5.29	9.21	2.44	4.72	3.30	0	ENST00000444030	mRNA
A_21_P0011965	9.55	2.87	12.86	10.38	16.68	2.30	20.29	17.25	14.16	2.34	5.82	5.93	10.95	12.50	4.06	2.88	9.33	2.10	2.20	7.62	2.37	7.27	5.82	3.11	0	ENST00000444030	mRNA
A_21_P0011967	1.64	1.89	1.68	2.02	1.94	2.16	1.87	1.60	2.89	8.77	3.96	9.22	6.60	11.57	3.41	3.00	2.72	3.41	1.96	1.92	2.09	1.90	3.30	0.61	0	NM_003014	mRNA
A_21_P0011969	1.80	2.06	1.80	2.20	3.45	2.27	1.66	1.68	1.88	2.29	2.10	2.87	2.27	2.32	3.51	2.27	2.13	2.08	2.16	2.10	2.34	2.07	0.58	0.10	0	ENST00000617368	mRNA
A_21_P0011971	1.84	1.99	1.81	2.12	2.05	2.45	2.80	2.05	6.17	2.30	3.46	2.81	6.05	6.54	3.58	2.18	2.19	2.06	2.25	2.12	2.17	2.05	1.67	0.07	0	ENST00000419201	mRNA
A_21_P0012002	44.45	2.82	17.64	9.83	13.18	9.66	16.90	18.18	12.56	3.24	2.19	3.28	2.50	10.26	3.62	5.72	2.16	5.54	2.22	3.65	14.05	12.01	10.85	4.73	0	ENST00000431359	mRNA
A_21_P0012011	299.85	53.02	219.98	212.12	234.70	85.68	248.31	322.71	243.45	39.97	39.00	68.12	38.29	98.89	71.76	79.70	32.03	23.61	31.87	76.00	117.01	113.46	104.35	39.24	1	ENST00000454490	mRNA
A_21_P0012013	5.61	2.04	4.95	3.17	5.39	2.40	2.66	2.11	2.41	2.31	2.21	3.09	2.33	2.32	3.64	2.28	2.28	2.06	2.14	2.07	2.21	2.07	1.23	0.10	0	ENST00000471661	mRNA
A_21_P0012018	1.72	1.95	3.82	3.80	7.40	7.33	2.00	9.24	4.59	5.33	6.96	2.97	2.99	7.97	4.40	2.51	2.11	1.99	2.04	2.58	2.17	1.98	2.42	0.25	0	ENST00000431506	mRNA
A_21_P0012019	7.50	2.01	6.16	2.09	1.82	2.33	2.08	4.05	2.33	2.25	2.13	3.01	3.05	2.25	3.68	2.23	2.14	1.99	2.52	2.04	2.12	3.13	1.66	0.40	0	XR_109876	mRNA
A_21_P0012039	109.67	79.03	106.35	98.75	162.48	87.37	183.97	174.33	194.98	77.61	86.98	77.47	108.68	147.53	124.83	86.45	69.67	44.44	53.77	86.31	52.36	69.21	41.00	16.61	1	ENST00000467633	mRNA
A_21_P0012044	1.73	1.99	1.76	2.07	4.70	2.30	3.22	1.97	3.42	2.23	2.10	2.97	2.29	2.23	153.31	2.20	2.09	1.97	3.62	2.02	2.09	2.43	38.95	0.58	0	ENST00000439237	mRNA
A_21_P0012051	20.81	2.07	10.44	7.19	7.52	5.64	2.32	5.91	7.13	8.35	10.30	2.96	3.17	2.38	4.56	12.17	4.54	6.46	5.40	4.31	7.53	7.87	4.79	2.70	0	NM_207366	mRNA
A_21_P0012076	77.93	18.85	37.79	43.71	152.68	31.10	96.56	93.15	76.86	39.74	31.44	19.47	20.23	48.85	35.93	39.75	15.94	6.62	11.24	41.15	48.25	38.81	37.50	16.91	1	XR_425446	mRNA
A_21_P0012082	1.85	2.11	1.85	2.27	1.71	2.45	1.64	1.73	1.94	2.44	2.15	3.20	2.49	2.51	3.52	2.23	2.17	2.16	2.23	2.27	2.71	2.12	0.54	0.20	0	ENST00000614900	mRNA
A_21_P0012090	76.43	16.18	118.36	39.73	38.89	41.65	40.44	50.34	41.90	68.29	9.19	13.17	4.85	17.03	6.52	16.40	8.86	1.91	1.94	18.46	38.83	22.01	31.03	12.97	1	ENST00000449170	mRNA
A_21_P0012095	1.82	2.10	1.81	2.13	6.89	2.37	1.97	2.20	2.20	2.29	2.29	2.91	4.81	2.39	11.73	2.27	3.16	2.09	7.31	2.12	2.14	2.04	2.69	1.93	0	ENST00000437634	mRNA
A_21_P0012105	7612.98	1367.80	2896.67	5114.45	3463.06	881.23	2605.50	4706.59	2017.58	843.46	624.55	738.99	258.07	1105.97	1108.35	1630.57	663.53	376.50	590.75	1300.94	2350.75	2877.13	2088.01	948.12	1	ENST00000440809	mRNA
A_21_P0012113	47.62	18.32	44.98	32.69	26.64	19.70	29.94	43.88	35.83	21.04	18.93	16.99	8.73	25.13	16.97	23.06	11.88	8.39	7.90	12.46	16.74	20.30	11.71	5.83	1	ENST00000431580	mRNA
A_21_P0012114	15.27	4.20	16.55	5.27	25.48	7.41	16.53	18.01	21.22	2.90	2.24	2.84	2.70	3.28	3.68	4.04	2.83	2.12	3.54	7.41	8.11	2.10	8.04	2.47	0	ENST00000431580	mRNA
A_21_P0012115	61.18	29.42	57.84	52.93	127.58	31.71	166.76	172.30	187.61	23.45	26.93	17.93	36.14	61.17	39.63	38.33	24.86	22.53	13.62	38.99	25.47	35.26	59.38	9.41	1	XR_248917	mRNA
A_21_P0012116	628.47	182.08	376.12	434.28	648.41	177.99	703.69	736.90	653.90	136.02	91.08	89.75	100.57	219.44	156.81	175.31	62.00	54.07	66.37	178.51	214.10	243.20	252.98	79.30	1	NM_001193552	mRNA
A_21_P0012133	9.43	2.52	11.79	7.47	5.03	5.69	10.04	24.94	8.56	2.37	2.32	3.02	2.67	2.51	3.60	2.79	2.36	2.10	2.15	2.42	2.25	7.90	5.96	2.11	0	ENST00000486775	mRNA
A_21_P0012134	24.44	3.72	23.66	28.52	37.01	25.26	30.86	31.63	30.43	12.58	9.40	10.82	7.06	23.50	9.11	13.36	2.45	2.13	3.86	7.38	28.86	12.69	10.67	9.47	1	ENST00000340424	mRNA
A_21_P0012139	16.17	3.95	5.77	13.78	11.11	9.87	3.61	13.52	18.77	5.43	3.78	2.97	2.37	2.32	3.56	11.64	3.18	2.09	6.24	2.16	7.37	2.37	5.56	3.61	0	ENST00000433681	mRNA
A_21_P0012170	3.58	1.96	6.40	2.05	5.79	4.43	6.47	4.90	6.72	9.25	13.64	4.76	5.32	8.70	3.61	14.14	5.31	1.94	2.01	4.31	4.33	4.88	3.00	4.13	0	ENST00000624937	mRNA
A_21_P0012174	366.67	61.91	213.70	226.78	218.16	97.91	251.17	298.52	157.75	66.38	45.42	58.99	44.74	96.05	56.31	109.85	66.10	41.04	55.44	182.90	168.03	148.58	104.66	57.49	1	ENST00000450472	mRNA
A_21_P0012188	2.70	1.96	1.75	2.11	1.57	2.22	1.54	1.64	1.81	2.35	3.95	10.87	2.42	2.29	3.56	2.05	1.93	2.01	2.06	2.02	2.14	1.97	2.32	0.07	0	XR_430813	mRNA
A_21_P0012200	1574.94	170.33	463.31	608.93	842.01	186.90	818.17	1014.38	489.52	167.26	101.44	83.50	140.35	383.97	186.05	267.12	73.88	122.40	109.95	408.14	537.53	497.72	425.77	194.12	1	ENST00000320371	mRNA
A_21_P0012216	5.95	2.06	4.67	2.29	6.83	2.42	4.29	1.79	1.94	2.28	3.16	2.80	2.46	2.24	3.26	2.21	2.00	2.09	2.08	2.15	2.33	2.02	1.53	0.12	0	ENST00000625012	mRNA
A_21_P0012220	1706.55	248.74	580.54	928.36	718.23	265.44	652.63	984.06	480.67	241.66	152.99	216.94	98.66	355.89	341.95	234.50	87.27	68.74	97.50	337.58	505.68	628.90	424.99	221.03	1	ENST00000429521	mRNA
A_21_P0012236	5.08	2.09	5.71	4.52	1.72	2.32	1.76	1.73	1.97	2.37	2.13	3.01	2.50	2.52	3.54	2.19	2.15	2.10	2.21	2.51	2.34	2.10	1.27	0.15	0	NM_000267	mRNA
A_21_P0012238	3.30	2.06	1.86	2.18	2.15	2.48	2.09	2.26	2.36	4.19	2.31	2.93	2.68	4.73	3.50	2.31	2.19	2.13	2.20	2.62	2.22	2.11	0.84	0.18	0	NM_006218	mRNA
A_21_P0012249	20.71	17.65	16.93	16.49	63.96	19.99	83.26	74.87	78.73	10.86	12.04	15.63	9.25	32.10	27.12	18.90	15.22	6.72	8.15	23.99	19.23	16.94	27.05	6.20	1	ENST00000438948	mRNA
A_21_P0012250	1.82	2.86	1.83	2.22	1.68	2.36	1.62	2.28	1.93	2.36	3.76	3.04	2.45	2.44	3.44	2.24	3.55	9.87	2.88	2.24	2.34	2.09	0.63	2.81	0	NM_001242313	mRNA
A_21_P0012252	21.61	6.86	15.27	13.49	23.20	17.19	19.15	17.58	19.62	23.34	17.92	15.64	7.00	17.94	25.19	17.02	6.55	12.16	9.26	17.65	17.85	7.08	5.33	5.02	1	ENST00000410028	mRNA
A_21_P0012253	16.28	2.03	16.40	9.64	3.45	5.69	6.97	15.73	8.97	4.45	2.90	2.85	2.78	2.47	3.56	4.37	2.19	2.10	2.13	12.56	7.59	2.10	5.29	4.01	0	ENST00000510112	mRNA
A_21_P0012255	10.92	9.16	13.03	6.89	19.37	5.11	22.51	15.43	5.38	16.61	28.06	8.11	13.52	47.42	10.34	17.21	5.14	6.07	7.72	11.74	20.18	15.53	10.95	5.88	0	XM_006726834	mRNA
A_21_P0012256	27.62	8.94	21.32	19.46	31.37	17.52	26.44	27.53	28.57	26.30	36.96	15.03	22.66	24.81	16.09	22.28	11.49	13.25	18.79	13.72	26.32	18.76	7.15	5.35	1	ENST00000512987	mRNA
A_21_P0012262	40.65	15.66	38.65	32.02	41.93	38.21	34.95	53.66	38.79	12.49	9.46	9.36	6.89	18.00	10.40	9.75	8.93	3.28	4.59	25.94	28.44	30.42	15.41	11.85	1	ENST00000433457	mRNA
A_21_P0012273	6.37	1.99	4.63	2.10	1.59	2.19	1.61	1.73	28.08	2.22	2.02	2.79	2.27	2.25	3.46	2.22	2.05	2.66	2.06	2.02	2.22	1.97	6.69	0.24	0	NM_015678	mRNA
A_21_P0012276	23.77	2.10	15.71	2.29	1.67	6.01	1.57	7.11	3.49	2.58	2.96	3.16	2.51	2.48	3.63	2.18	2.11	2.14	2.20	2.18	4.43	2.13	6.20	0.86	0	NM_014252	mRNA
A_21_P0012278	1.65	1.92	4.01	3.61	1.64	2.21	2.18	1.81	2.06	2.17	2.94	2.88	2.25	2.17	3.64	3.43	2.89	1.92	3.81	1.93	2.01	1.88	0.76	0.82	0	ENST00000434304	mRNA
A_21_P0012279	9422.57	3960.06	5469.10	7496.83	6699.18	2660.69	7706.15	8186.84	7353.13	2578.01	2499.17	2263.69	2625.52	4186.78	3368.53	4678.97	2339.39	1732.72	1880.17	3335.23	3173.44	4374.81	2491.33	1162.62	1	ENST00000457911	mRNA
A_21_P0012280	272.67	74.89	236.54	197.18	173.34	102.14	132.76	181.44	148.63	58.56	31.73	42.37	19.03	80.48	87.25	51.26	27.54	26.72	57.44	72.55	107.52	106.81	77.05	33.48	1	NM_000552	mRNA
A_21_P0012281	32.27	11.57	24.57	20.77	20.80	15.69	28.78	24.54	23.81	22.29	9.38	8.86	13.94	12.61	5.13	11.51	6.94	5.13	14.24	11.58	10.07	9.15	7.96	3.06	1	ENST00000425895	mRNA
A_21_P0012284	146.20	28.35	198.93	95.91	63.77	73.87	58.64	85.44	90.26	34.31	19.06	24.04	7.83	38.27	17.16	37.38	24.80	18.30	19.00	43.59	69.47	35.74	52.78	17.82	1	ENST00000416717	mRNA
A_21_P0012287	73.78	48.39	69.67	76.06	335.20	42.82	400.10	338.43	392.96	31.83	31.62	34.96	60.94	114.48	128.73	69.55	52.39	23.75	22.23	73.63	34.36	51.45	141.79	20.74	1	ENST00000433066	mRNA
A_21_P0012291	504.33	178.84	334.43	421.14	360.95	150.75	306.73	492.88	271.09	148.61	108.10	112.95	69.42	155.90	160.33	229.53	86.92	48.17	87.84	152.87	241.01	293.89	143.83	93.42	1	NM_001185024	mRNA
A_21_P0012294	2832.60	2040.74	2917.42	3128.99	4948.64	2110.23	4727.66	4652.84	5370.45	2208.59	2210.10	1996.15	1983.36	3171.04	2607.48	3121.27	2181.26	1152.90	1734.20	2162.79	1545.03	2080.92	1199.07	621.60	1	ENST00000402176	mRNA
A_21_P0012299	5.93	2.47	14.64	4.73	3.71	8.36	9.78	12.30	10.09	2.26	7.22	2.87	2.62	6.54	5.75	3.14	2.08	2.05	3.49	2.14	6.82	4.02	3.80	1.70	0	ENST00000433633	mRNA
A_21_P0012301	16.49	13.82	15.28	23.85	24.67	17.12	23.98	22.17	27.82	21.52	16.15	15.53	57.59	32.99	24.39	35.15	20.57	12.80	16.44	11.13	6.91	9.30	10.85	9.57	1	ENST00000433633	mRNA
A_21_P0012313	41.46	30.30	47.99	46.34	72.45	21.86	67.18	56.23	69.53	26.20	34.69	18.06	23.19	25.96	21.18	37.50	30.56	21.19	22.39	29.58	21.99	22.03	18.88	6.22	1	ENST00000609229	mRNA
A_21_P0012314	108.88	19.47	120.51	84.67	48.74	45.58	45.16	61.82	51.96	37.24	13.58	17.25	11.67	24.95	11.05	24.75	10.83	13.94	12.20	50.74	56.33	36.39	34.63	18.85	1	ENST00000624001	mRNA
A_21_P0012316	35.25	20.28	23.97	21.29	32.89	12.15	37.20	20.97	25.72	20.02	14.56	13.06	11.55	15.83	11.48	15.83	14.20	5.21	7.35	12.60	10.55	15.13	8.57	4.04	1	NM_001242313	mRNA
A_21_P0012320	2455.09	612.53	1806.47	2208.68	1518.79	734.03	1371.03	2058.79	1054.24	456.12	349.78	475.45	505.75	640.39	552.73	1099.36	457.72	254.93	394.48	724.16	1083.73	1274.79	723.67	401.29	1	ENST00000454268	mRNA
A_21_P0012321	1.85	2.44	1.83	2.15	4.79	2.37	7.72	3.58	2.23	6.69	3.32	3.01	3.55	8.40	3.49	3.15	2.45	5.19	2.23	2.22	3.82	4.08	2.13	1.12	0	ENST00000457193	mRNA
A_21_P0012333	3156.30	799.49	3201.32	1610.70	1697.97	1229.71	1556.83	1580.60	1610.34	932.40	627.99	644.23	594.83	1102.80	706.59	1024.75	560.86	469.86	533.99	1381.58	2202.30	1188.02	826.21	619.07	1	NM_171829	mRNA
A_21_P0012335	1.81	1.95	4.16	2.04	1.81	2.52	1.96	2.10	2.19	8.75	3.06	2.83	2.51	2.29	26.71	2.16	1.99	2.11	2.01	2.01	4.27	1.90	6.40	0.85	0	NM_001277333	mRNA
A_21_P0012336	505.89	431.41	467.25	572.37	1036.59	309.65	1339.21	1072.66	1299.91	308.34	309.72	266.42	419.57	524.83	536.06	621.97	428.64	272.99	290.93	404.72	274.10	346.13	368.64	124.64	1	NM_178311	mRNA
A_21_P0012342	1.73	1.99	5.32	2.08	3.05	7.05	5.53	2.97	3.46	2.26	4.82	3.01	2.27	5.59	4.64	2.93	6.18	1.99	5.70	2.00	5.91	1.99	1.65	2.01	0	ENST00000462210	mRNA
A_21_P0012344	17.77	6.45	20.84	25.57	43.60	10.26	52.95	56.53	61.03	14.12	14.24	3.01	9.39	16.64	9.63	6.89	5.37	4.63	6.81	9.71	15.88	7.76	19.47	3.78	0	ENST00000443839	mRNA
A_21_P0012348	15.34	4.70	13.08	7.65	7.64	7.01	10.06	12.95	14.24	2.20	4.17	2.79	2.40	3.39	3.45	3.95	3.16	3.78	2.53	2.06	2.17	1.99	4.65	0.82	0	NM_145024	mRNA
A_21_P0012349	18.46	8.43	20.31	18.73	24.42	8.26	29.05	42.89	34.96	12.72	12.51	8.96	12.80	11.50	11.11	33.58	24.07	12.98	15.45	17.69	16.07	18.29	10.41	7.00	0	ENST00000456279	mRNA
A_21_P0012353	11.15	12.24	10.92	15.54	35.11	14.15	49.90	47.56	52.92	11.82	14.70	2.80	19.91	18.78	14.67	9.77	11.21	2.84	9.26	17.97	7.74	11.61	16.02	4.56	1	ENST00000612817	mRNA
A_21_P0012355	1.88	2.10	1.85	4.76	2.18	2.39	1.97	2.18	2.34	2.43	2.37	3.02	2.72	2.28	3.56	2.29	2.22	2.15	3.76	2.29	4.82	2.13	0.76	1.06	0	XR_249026	mRNA
A_21_P0012366	159.05	43.06	179.69	131.80	92.99	77.58	104.81	133.85	147.71	47.80	19.88	30.12	17.73	53.36	34.04	40.67	36.21	24.46	24.57	44.05	54.19	47.12	54.77	11.20	1	ENST00000437591	mRNA
A_21_P0012367	398.29	294.63	332.17	368.99	433.40	234.63	460.22	311.28	480.16	253.14	311.27	263.21	270.70	433.86	358.04	337.47	238.98	161.62	196.99	317.61	204.42	280.91	79.55	65.80	1	NM_152536	mRNA
A_21_P0012376	47.84	38.26	48.70	49.98	55.82	58.48	67.86	59.25	69.09	60.89	57.91	62.95	98.38	122.00	101.41	69.72	38.79	32.66	35.69	43.15	26.04	28.19	23.00	14.70	1	NM_001009183	mRNA
A_21_P0012383	2.06	1.89	1.68	2.01	1.67	2.14	1.67	1.85	1.87	2.12	1.94	2.73	2.42	2.21	3.52	2.08	1.88	1.91	1.95	1.96	2.02	1.83	0.48	0.09	0	ENST00000476880	mRNA
A_21_P0012384	384.29	52.64	136.49	255.68	173.41	100.69	199.23	245.14	147.05	89.99	71.23	85.18	31.72	109.95	163.32	118.74	38.58	22.14	54.80	97.75	125.61	163.55	92.57	51.71	1	ENST00000509306	mRNA
A_21_P0012398	7.46	4.83	1.67	2.54	3.63	2.15	2.89	5.19	1.82	2.18	2.14	2.86	2.56	7.65	3.26	8.74	1.96	1.94	1.96	2.00	3.62	1.85	1.92	2.54	0	ENST00000504733	mRNA
A_21_P0012407	1.64	3.05	1.68	1.97	1.71	2.13	1.68	1.86	1.81	2.14	2.06	2.76	2.46	5.73	3.43	2.11	1.91	3.41	1.95	1.92	4.83	2.59	1.06	1.10	0	NM_003758	mRNA
A_21_P0012439	117.62	15.02	131.06	60.22	26.90	17.74	18.31	32.26	20.40	19.62	4.43	12.29	9.32	8.36	8.41	10.54	2.17	5.96	6.52	25.40	42.51	25.51	39.35	14.65	1	NM_014831	mRNA
A_21_P0012441	17.00	2.68	5.60	7.85	9.69	2.33	12.02	7.53	5.42	8.89	2.16	2.93	6.82	2.31	21.08	3.46	2.10	3.06	2.07	5.36	2.11	2.36	5.58	1.20	0	XM_006713432	mRNA
A_21_P0012447	1.68	1.95	2.66	2.07	3.26	2.26	1.95	4.24	3.38	2.18	2.06	2.79	2.34	3.26	3.08	2.15	1.98	1.94	1.92	2.06	2.14	1.88	0.71	0.11	0	NM_053027	mRNA
A_21_P0012448	736.88	210.57	604.76	678.41	501.02	221.87	386.12	721.94	341.15	184.76	121.47	146.02	58.36	174.37	185.70	325.56	157.54	63.79	153.01	242.61	393.06	450.14	236.77	140.67	1	ENST00000493276	mRNA
A_21_P0012452	1.87	2.09	1.84	2.16	2.16	2.37	1.93	2.49	2.31	2.43	2.38	3.04	2.72	2.60	3.51	4.05	5.28	2.24	2.24	3.89	2.19	2.67	0.45	1.20	0	ENST00000474651	mRNA
A_21_P0012473	93.10	62.10	97.31	68.70	214.74	56.77	201.74	154.91	181.28	41.22	37.35	37.29	62.13	74.55	44.19	62.42	33.60	25.87	25.82	82.41	52.96	56.27	61.90	21.10	1	NM_007146	mRNA
A_21_P0012474	2.74	2.08	1.82	2.22	1.68	2.35	1.62	1.73	1.92	2.35	2.10	3.03	2.44	2.42	3.44	2.24	2.16	2.12	2.21	2.24	2.33	2.09	0.51	0.08	0	ENST00000449483	mRNA
A_21_P0012479	1.76	2.01	1.79	2.09	5.74	2.32	6.27	2.06	2.34	2.25	2.14	2.97	2.38	2.28	3.64	46.13	2.12	1.99	2.07	2.06	2.12	1.98	1.38	16.66	0	ENST00000622169	mRNA
A_21_P0012505	164.43	73.57	149.46	150.65	347.99	76.04	361.28	420.87	348.68	75.27	66.00	63.56	178.90	125.40	110.01	126.21	113.19	48.11	54.48	105.08	95.25	143.95	124.53	35.54	1	ENST00000487963	mRNA
A_21_P0012508	5.65	5.48	7.63	9.49	10.87	5.86	13.16	4.01	9.76	7.39	4.80	2.88	7.23	11.19	4.12	5.50	2.16	5.10	2.19	5.51	13.36	2.34	3.03	3.94	0	ENST00000462937	mRNA
A_21_P0012520	5.73	1.92	14.15	2.01	2.29	2.20	5.11	2.96	3.66	2.16	5.50	2.87	2.27	5.09	3.66	3.89	2.06	5.97	1.98	1.94	7.63	1.87	3.09	2.33	0	ENST00000416648	mRNA
A_21_P0012527	18.90	8.40	21.93	13.47	18.86	12.42	12.78	18.67	8.70	27.10	36.00	5.64	10.11	16.56	11.15	22.22	5.04	3.42	15.67	13.63	26.37	5.04	7.97	9.03	0	ENST00000411596	mRNA
A_21_P0012549	4.87	2.08	2.16	5.93	4.40	2.42	5.11	4.32	2.47	2.91	2.24	3.12	2.40	4.01	3.70	2.33	2.36	2.09	2.17	2.14	7.51	2.11	1.24	2.01	0	ENST00000507238	mRNA
A_21_P0012551	4.30	2.16	12.36	2.18	19.59	3.75	30.31	22.24	22.32	2.36	2.28	3.00	2.65	2.47	3.55	8.27	2.64	2.09	2.82	3.28	4.42	3.51	9.68	2.08	0	ENST00000465363	mRNA
A_21_P0012552	5.84	2.07	4.62	32.81	2.19	2.49	4.16	4.72	2.33	2.36	2.33	2.93	2.68	2.42	154.90	2.41	2.19	2.16	2.23	2.20	2.23	2.13	39.40	0.09	0	ENST00000482639	mRNA
A_21_P0012558	1.63	1.90	1.69	2.01	1.59	2.16	1.72	2.65	1.91	2.13	1.95	2.79	2.36	2.19	3.60	8.22	1.89	1.92	1.97	1.96	2.01	1.84	0.53	2.38	0	ENST00000439115	mRNA
A_21_P0012569	59.09	20.55	72.91	40.59	27.70	25.58	32.95	39.13	28.87	10.21	2.56	8.94	9.12	13.24	6.92	21.16	6.56	7.80	9.94	16.15	22.59	15.77	20.12	6.36	1	ENST00000422682	mRNA
A_21_P0012571	10.52	2.70	9.54	2.15	2.53	13.06	3.63	3.04	3.35	2.26	2.01	2.93	2.36	3.76	3.58	2.36	2.00	2.06	2.12	2.11	2.16	2.41	3.50	0.15	0	ENST00000511564	mRNA
A_21_P0012589	1.76	2.03	1.78	2.16	1.64	2.27	1.60	1.73	1.88	2.28	2.04	2.90	2.40	2.34	3.43	2.22	2.10	2.07	2.15	2.16	2.28	2.03	0.50	0.09	0	ENST00000505681	mRNA
A_21_P0012590	1.73	2.04	3.86	2.29	3.33	2.26	4.12	9.65	6.62	2.21	3.86	2.81	2.26	2.17	3.28	2.22	3.57	5.28	2.01	2.06	2.22	1.95	2.10	1.24	0	ENST00000509763	mRNA
A_21_P0012609	18.27	2.09	14.48	11.55	20.75	2.37	14.13	30.34	14.83	2.77	2.30	3.06	2.48	4.74	3.46	2.22	2.17	2.12	2.22	2.23	2.34	3.39	8.73	0.45	0	ENST00000509661	mRNA
A_21_P0012620	67.52	22.61	67.02	58.53	55.54	31.59	53.04	76.52	59.00	28.82	11.45	15.50	3.82	29.90	18.69	22.11	15.04	6.59	15.86	21.85	38.90	28.85	23.48	10.43	1	ENST00000504313	mRNA
A_21_P0012626	60.83	14.03	74.56	32.19	27.95	14.77	34.98	45.32	39.79	16.50	4.90	6.26	5.75	15.66	9.15	11.88	8.46	8.60	11.15	15.93	26.83	12.89	21.12	6.34	1	ENST00000507055	mRNA
A_21_P0012629	5.77	7.28	13.03	9.40	22.67	4.17	20.70	15.57	41.33	6.80	4.76	2.91	4.60	4.10	56.83	6.68	4.47	2.19	2.56	10.32	5.93	6.99	15.53	2.82	0	ENST00000473701	mRNA
A_21_P0012646	59.45	8.03	17.10	26.93	42.99	6.45	46.93	61.12	44.68	12.92	10.70	5.28	10.40	17.33	11.62	17.54	15.31	19.24	11.09	39.21	33.61	26.46	19.94	10.26	0	NM_004905	mRNA
A_21_P0012649	1352.54	417.78	986.33	1244.04	1061.13	481.87	740.96	1311.13	765.17	410.52	252.95	329.71	164.14	420.17	403.70	746.23	299.87	152.03	303.27	456.30	634.13	734.86	406.48	234.96	1	ENST00000513501	mRNA
A_21_P0012651	62.88	26.90	63.83	69.05	81.34	33.78	104.71	106.82	109.21	26.11	14.93	22.98	24.65	40.02	29.19	48.14	15.35	13.98	11.29	26.42	35.92	38.51	33.42	14.21	1	NM_201598	mRNA
A_21_P0012671	1.88	2.03	1.83	2.16	2.13	2.50	2.05	2.14	2.26	2.33	2.24	2.84	2.77	2.45	3.57	2.25	2.18	2.11	2.13	2.16	2.21	2.10	0.45	0.05	0	XM_005263390	mRNA
A_21_P0012678	7.38	2.08	9.87	2.20	6.10	5.85	7.73	3.64	4.33	5.15	4.44	2.97	2.90	2.56	10.04	2.15	2.10	5.55	6.38	3.05	3.34	2.09	2.64	1.76	0	ENST00000432407	mRNA
A_21_P0012751	2.26	1.91	1.68	5.30	4.66	2.11	1.61	2.68	1.76	2.14	1.97	2.71	2.34	2.23	3.45	2.13	4.86	6.58	10.16	1.93	2.08	3.29	1.08	3.05	0	ENST00000514475	mRNA
A_21_P0012755	3.20	1.95	1.73	2.09	1.58	2.20	5.91	1.94	1.84	2.19	1.97	2.84	2.36	3.86	3.56	2.13	2.44	2.00	2.05	7.94	2.11	1.91	1.14	2.21	0	ENST00000513994	mRNA
A_21_P0012766	23.09	2.02	12.54	8.94	23.84	2.27	28.75	35.02	28.52	2.27	2.03	2.90	2.40	3.70	3.44	5.30	2.09	2.07	2.14	2.16	3.33	4.25	12.13	1.29	0	NM_058187	mRNA
A_21_P0012767	14.11	2.12	23.40	7.10	7.42	8.04	11.80	13.23	8.62	2.55	6.32	5.25	2.54	2.58	3.63	7.33	2.50	2.14	2.19	3.83	10.30	5.42	5.80	3.09	0	ENST00000511488	mRNA
A_21_P0012784	1.81	2.05	1.83	2.13	1.91	2.38	4.09	2.04	2.43	2.30	2.19	3.07	2.33	4.08	3.68	2.29	2.25	2.04	2.13	2.09	14.51	2.06	0.79	4.67	0	NM_001195138	mRNA
A_21_P0012802	6.91	2.03	1.74	2.18	11.70	2.30	13.52	14.97	12.75	2.24	2.11	2.82	2.27	2.20	3.31	2.24	2.06	2.04	2.06	5.70	2.28	3.33	5.00	1.35	0	ENST00000513106	mRNA
A_21_P0012815	97.83	25.84	123.05	83.62	80.11	59.73	70.99	112.69	81.25	52.06	19.48	24.51	21.10	37.85	33.07	28.44	14.93	5.54	13.05	43.89	68.11	55.43	34.37	23.64	1	XR_425822	mRNA
A_21_P0012825	1.64	1.91	5.62	3.12	2.89	2.18	1.82	1.84	2.01	2.14	1.98	2.84	2.30	2.18	3.65	5.12	1.91	4.82	1.97	1.94	2.00	1.86	1.02	1.48	0	ENST00000512559	mRNA
A_21_P0012831	4.72	1.89	6.59	7.51	8.86	2.17	15.38	11.88	8.14	2.18	1.96	2.83	2.29	2.68	3.59	2.03	1.87	2.51	1.96	4.07	4.40	4.62	4.13	1.24	0	NM_001130050	mRNA
A_21_P0012834	7.16	2.11	9.30	5.46	5.82	4.72	2.97	2.51	5.79	8.70	12.53	2.74	2.31	7.11	3.45	10.67	2.27	6.58	4.49	4.31	9.26	1.91	3.04	3.36	0	ENST00000513310	mRNA
A_21_P0012840	1.73	1.98	1.76	2.13	2.37	2.24	1.57	1.68	1.82	2.29	2.01	2.93	2.36	2.28	3.61	2.12	1.97	2.05	2.10	2.07	2.14	1.97	0.53	0.07	0	XR_425907	mRNA
A_21_P0012846	22.18	1.88	17.96	18.12	36.80	5.39	37.68	55.45	46.17	4.69	1.96	6.39	2.46	5.76	3.50	6.82	1.86	1.89	1.93	4.95	6.44	3.91	18.02	2.16	0	ENST00000515596	mRNA
A_21_P0012868	2.38	1.91	1.70	2.05	1.55	2.19	1.57	4.28	1.81	3.10	2.00	2.83	2.49	2.26	3.46	1.97	2.87	1.95	1.99	3.15	2.10	4.70	0.76	1.02	0	XR_427818	mRNA
A_21_P0012869	27157.95	7634.55	25348.77	21602.47	10950.89	10565.50	9891.56	20486.53	9564.13	6653.65	2932.78	4437.25	1351.56	4770.81	4767.26	9086.85	4020.79	1745.34	5041.96	7234.25	14177.66	13529.18	8372.22	4726.07	1	ENST00000507037	mRNA
A_21_P0012878	6.79	4.20	6.22	7.68	9.49	5.61	5.36	16.14	9.32	14.44	19.07	2.80	6.40	9.84	3.50	10.86	4.17	6.63	6.50	1.99	6.63	8.35	4.75	2.83	0	NM_024786	mRNA
A_21_P0012880	4901.68	4255.87	4511.62	5414.48	3798.23	4567.81	3699.23	3978.25	3300.05	4501.11	4086.56	4552.28	4072.90	4390.84	4114.70	3404.82	3083.97	2911.45	2942.42	4467.38	4500.59	4423.08	512.28	754.00	1	ENST00000493082	mRNA
A_21_P0012885	581.35	148.13	349.67	403.16	762.72	219.70	875.70	841.73	824.18	156.42	165.59	184.60	229.40	372.17	333.50	202.28	100.89	61.23	97.80	266.29	210.31	294.51	273.33	90.36	1	ENST00000522848	mRNA
A_21_P0012887	17547.80	4235.16	9021.72	12607.45	9051.17	4301.71	9111.88	12354.69	7107.35	4239.73	3386.27	3600.08	2791.39	6501.86	5009.53	6233.58	2965.01	1801.19	2880.75	5402.45	7719.99	8195.82	4233.61	2521.72	1	ENST00000343123	mRNA
A_21_P0012903	5.06	2.00	5.30	2.08	4.20	2.31	2.07	2.01	2.83	2.24	2.12	2.98	2.32	2.25	127.94	2.22	2.11	1.98	2.07	5.27	2.67	4.04	32.32	1.27	0	NM_012141	mRNA
A_21_P0012904	1.68	1.95	2.42	2.07	3.80	2.49	5.19	1.58	3.39	4.55	5.50	2.79	4.62	2.09	3.04	2.14	1.97	1.93	1.91	2.07	2.14	1.87	1.30	0.11	0	XR_425856	mRNA
A_21_P0012910	173.57	52.34	208.63	119.97	130.72	71.47	144.46	158.68	170.94	47.95	37.37	31.40	47.68	59.05	47.14	54.87	34.88	27.56	19.22	70.17	74.08	58.60	60.14	21.40	1	ENST00000492832	mRNA
A_21_P0012911	796.86	727.22	839.63	830.08	822.48	365.57	815.63	679.45	816.02	374.28	340.62	242.16	254.49	295.24	309.17	329.90	284.67	174.86	182.09	415.36	241.24	307.70	253.02	85.30	1	XM_006725462	mRNA
A_21_P0012912	6.88	1.98	8.76	2.06	4.20	4.86	3.06	3.76	3.05	9.66	16.58	3.10	2.58	2.33	3.46	7.38	7.82	2.05	3.59	23.17	5.34	2.53	3.96	7.30	0	NM_001164443	mRNA
A_21_P0012940	2870.45	260.37	553.09	865.55	1232.66	344.23	1344.27	1209.59	584.52	240.29	181.89	132.49	202.79	563.30	188.89	469.91	121.11	213.01	192.26	652.90	721.05	865.14	725.82	293.57	1	ENST00000511991	mRNA
A_21_P0012948	3.28	1.88	1.84	1.99	1.60	2.88	2.61	1.81	1.79	2.13	1.96	3.30	2.42	2.23	3.46	3.42	1.89	1.90	1.94	1.92	2.04	1.83	0.62	0.57	0	ENST00000510435	mRNA
A_21_P0012951	3.16	1.98	1.75	2.13	4.72	2.23	1.59	1.75	2.32	2.68	2.00	2.87	2.39	2.28	3.49	4.62	2.09	2.03	2.09	2.11	2.18	1.96	0.81	0.96	0	ENST00000515596	mRNA
A_21_P0012952	7.96	1.95	8.88	4.64	23.74	2.80	9.16	12.58	8.67	6.54	10.24	147.03	3.73	10.63	26.62	17.44	3.35	3.12	8.50	6.76	10.79	2.69	36.09	5.33	0	NM_001195535	mRNA
A_21_P0012953	10.63	1.92	5.32	2.00	1.82	2.19	1.75	1.97	1.91	2.29	2.13	2.81	2.53	2.29	3.44	2.15	1.95	1.97	2.01	1.97	2.00	1.89	2.30	0.08	0	ENST00000514637	mRNA
A_21_P0012971	19.85	1.89	23.60	2.02	25.68	2.58	19.07	23.15	26.27	2.18	1.98	3.77	2.90	5.51	3.57	4.33	1.88	1.90	1.95	10.61	2.00	6.95	10.33	3.40	0	ENST00000507290	mRNA
A_21_P0012979	2.46	1.96	2.08	2.06	4.59	2.28	1.96	2.16	2.18	2.22	10.85	2.82	2.58	2.33	3.48	3.49	2.00	1.97	2.04	2.02	2.71	1.93	2.26	0.59	0	ENST00000514048	mRNA
A_21_P0012980	1.65	1.92	1.71	2.05	4.00	2.18	1.65	1.75	1.85	2.23	2.89	2.83	2.33	2.21	3.61	2.09	4.62	1.96	2.01	1.99	2.04	1.88	0.72	0.99	0	ENST00000508395	mRNA
A_21_P0012993	33.87	2.08	20.13	16.33	27.87	2.47	20.13	36.06	25.34	5.52	4.77	3.29	2.62	11.13	5.14	4.89	2.08	2.07	2.12	6.45	8.32	9.05	12.08	3.03	0	ENST00000447012	mRNA
A_21_P0013000	9441.07	343.17	941.38	7891.25	6472.22	1389.94	5912.52	8347.79	2049.93	938.52	452.81	559.67	385.96	3626.95	320.20	2052.57	2416.91	1592.14	981.91	6023.48	9683.00	4720.57	3373.59	3111.15	1	ENST00000604257	mRNA
A_21_P0013005	12.93	6.57	9.53	8.04	9.61	4.82	8.97	14.68	14.83	3.09	3.40	4.40	2.80	4.69	3.55	8.86	2.34	2.27	4.61	3.53	2.22	10.13	4.18	3.31	0	NM_001278506	mRNA
A_21_P0013032	1.79	2.05	1.81	2.21	1.64	2.32	1.58	1.72	1.86	2.33	2.06	3.02	2.38	2.35	3.55	2.22	2.08	2.12	2.18	2.19	2.25	2.05	0.53	0.07	0	ENST00000368966	mRNA
A_21_P0013033	1.83	2.08	4.72	2.30	3.26	2.38	6.66	8.84	8.19	2.31	2.20	2.84	2.43	2.34	3.48	2.23	2.04	2.12	2.15	2.13	2.36	2.07	2.31	0.11	0	ENST00000508210	mRNA
A_21_P0013034	1.64	1.90	1.68	2.00	1.58	2.11	1.61	1.73	1.75	2.14	1.97	2.71	2.77	2.22	3.44	3.40	1.93	2.32	39.14	1.92	2.06	1.85	0.53	13.96	0	ENST00000368966	mRNA
A_21_P0013035	2.50	1.95	1.72	2.07	1.59	2.17	1.60	1.77	1.83	2.18	1.97	5.97	2.40	2.26	3.45	2.15	2.33	1.98	3.73	2.05	5.02	1.91	1.10	1.19	0	NM_015578	mRNA
A_21_P0013065	6.40	3.10	5.48	8.67	5.57	3.58	10.20	5.28	2.92	8.61	5.29	2.93	2.25	6.55	4.46	3.45	2.10	2.04	3.47	3.14	10.84	2.02	2.36	3.15	0	ENST00000446953	mRNA
A_21_P0013066	1.84	2.07	1.86	2.17	2.02	2.42	2.13	2.06	2.45	2.34	2.24	3.12	2.39	2.39	3.70	2.32	2.37	2.10	2.17	2.12	2.25	2.12	0.49	0.11	0	NM_001282492	mRNA
A_21_P0013084	4.19	2.07	1.82	3.68	3.82	2.36	1.68	3.96	2.31	2.38	5.42	3.08	2.59	2.58	3.52	3.62	2.11	2.08	6.16	3.15	2.47	2.07	1.04	1.48	0	ENST00000404253	mRNA
A_21_P0013087	7.37	5.50	11.65	5.85	15.63	8.07	7.52	2.85	7.22	16.86	18.36	7.56	11.06	24.24	23.87	14.48	8.26	5.13	4.88	6.36	14.66	8.11	6.71	4.13	0	XR_241856	mRNA
A_21_P0013117	26.50	11.05	29.85	14.28	25.97	13.91	21.95	13.25	19.71	11.42	6.03	23.23	3.72	21.06	10.11	8.58	2.16	2.74	5.11	18.51	16.35	5.77	7.86	6.51	1	ENST00000612111	mRNA
A_21_P0013125	3.64	2.05	4.87	4.53	8.01	4.64	9.40	2.24	2.56	2.34	2.34	3.00	2.66	6.07	3.45	9.23	2.66	4.76	2.20	2.20	3.61	2.06	2.21	2.58	0	NM_001190766	mRNA
A_21_P0013137	15.78	6.06	7.76	8.21	6.90	2.25	5.00	1.82	6.90	4.84	2.04	2.92	2.24	3.59	3.59	3.73	1.98	4.43	2.00	1.93	10.69	1.91	3.62	3.20	0	ENST00000473271	mRNA
A_21_P0013141	1.71	1.93	1.73	2.11	2.19	2.39	1.91	2.12	2.29	2.30	2.22	2.93	2.65	2.76	3.30	2.13	5.46	4.62	2.38	3.99	2.24	2.01	0.45	1.41	0	ENST00000448991	mRNA
A_21_P0013142	2.33	1.92	2.51	4.73	10.06	2.16	11.15	1.80	12.70	2.15	1.95	2.77	2.40	9.98	3.50	5.91	4.27	7.15	3.58	5.93	2.08	3.71	3.96	1.74	0	BC021996	mRNA
A_21_P0013196	32.09	3.02	25.66	5.32	5.96	2.14	2.44	2.70	5.11	2.34	1.98	2.74	2.33	5.40	3.45	2.16	5.57	1.96	2.00	1.98	4.19	3.08	9.13	1.41	0	ENST00000617077	mRNA
A_21_P0013198	6.15	2.50	2.48	2.00	1.66	2.17	4.47	1.95	2.01	2.13	1.99	2.76	2.70	2.22	3.55	2.09	1.89	3.32	1.94	1.95	2.00	1.83	1.19	0.52	0	BC065228	mRNA
A_21_P0013201	9607.59	3148.25	6544.38	8089.19	6760.09	3172.34	5984.32	8618.52	5212.67	2875.07	2246.46	2408.94	2384.58	4635.09	3378.56	5124.52	3039.78	1795.67	2532.92	3709.03	4895.10	5400.50	2471.93	1397.78	1	ENST00000441896	mRNA
A_21_P0013202	179.76	61.00	162.50	185.44	269.01	71.86	179.57	303.03	290.42	52.39	42.36	55.68	57.55	107.69	82.77	79.07	49.66	27.30	43.83	66.71	111.55	113.88	91.76	33.33	1	ENST00000453012	mRNA
A_21_P0013203	1.77	2.03	1.79	2.18	1.63	2.30	1.59	8.68	3.66	2.28	2.04	2.96	2.39	2.33	3.50	2.21	2.07	2.09	2.16	2.18	2.24	2.02	1.75	0.08	0	ENST00000452234	mRNA
A_21_P0013206	43.46	13.05	66.95	45.82	33.28	21.40	24.21	49.98	31.11	19.27	19.11	6.78	9.69	13.48	18.97	29.48	6.09	3.94	14.17	17.60	28.42	19.14	17.13	9.91	1	XM_005276304	mRNA
A_21_P0013213	2.14	1.96	1.74	2.11	1.59	2.22	1.60	1.75	1.84	2.21	1.98	2.86	2.37	2.26	3.54	2.15	1.97	2.02	2.07	2.08	2.13	1.94	0.51	0.08	0	XR_242241	mRNA
A_21_P0013216	1.90	2.07	3.11	2.19	2.16	2.49	4.49	2.25	2.37	2.35	2.31	2.93	2.70	3.04	3.51	2.31	2.20	2.13	2.20	2.20	2.23	2.12	0.68	0.07	0	ENST00000434932	mRNA
A_21_P0013220	1.82	2.08	1.82	2.22	1.67	2.29	1.68	1.70	1.91	2.31	2.12	2.89	2.30	2.36	3.53	2.27	2.14	2.10	2.18	2.12	2.37	2.09	0.50	0.10	0	XR_250204	mRNA
A_21_P0013222	1.80	1.89	8.82	3.66	1.73	3.07	7.21	1.94	1.87	7.11	2.05	2.73	3.52	17.03	3.46	6.69	1.89	7.77	1.95	6.64	10.33	19.22	4.13	5.89	0	ENST00000441415	mRNA
A_21_P0013226	10.32	2.08	3.00	4.99	6.32	2.63	5.10	2.13	6.13	6.97	3.97	3.07	2.48	2.41	3.64	7.18	3.52	2.07	4.64	2.17	3.07	2.10	2.31	1.86	0	XR_428278	mRNA
A_21_P0013228	40.93	19.65	35.04	28.76	98.08	16.77	93.57	79.18	99.81	11.78	20.91	13.67	19.96	32.67	16.94	26.49	18.74	12.27	8.71	22.70	12.61	19.79	33.00	6.36	1	ENST00000525931	mRNA
A_21_P0013233	4.46	2.13	7.27	3.44	13.95	2.56	16.88	16.01	9.17	10.18	2.21	3.26	2.54	11.77	3.66	9.55	2.64	3.32	2.21	3.24	3.02	2.97	5.30	2.54	0	XR_426205	mRNA
A_21_P0013236	10.35	1.98	6.01	4.49	4.86	3.68	8.18	4.31	6.12	2.22	3.73	2.93	2.35	3.29	3.64	2.49	2.06	3.47	3.13	7.17	2.08	1.94	2.31	1.85	0	NM_032999	mRNA
A_21_P0013238	1.82	2.09	1.83	2.22	1.69	2.36	1.63	1.74	1.94	2.37	2.11	3.06	2.46	2.45	3.45	2.24	2.17	2.13	2.22	2.24	2.34	2.10	0.51	0.08	0	ENST00000423746	mRNA
A_21_P0013239	10.93	1.87	3.31	3.67	4.85	3.75	7.71	1.87	4.22	9.10	7.10	2.78	2.45	13.21	3.46	14.48	3.62	5.76	6.96	3.48	6.31	6.30	3.48	3.69	0	ENST00000403118	mRNA
A_21_P0013240	11.13	6.84	11.33	14.29	24.71	8.56	33.69	28.70	57.40	3.47	2.25	3.10	9.15	5.70	6.79	11.08	2.43	3.18	4.37	8.94	2.26	14.33	15.10	4.80	0	NM_001199207	mRNA
A_21_P0013244	10.77	5.48	8.86	9.02	24.62	4.25	35.75	21.05	32.23	2.31	6.52	2.99	2.41	9.97	11.39	6.19	5.35	3.21	2.19	4.17	4.44	9.09	10.81	2.25	0	NM_001102594	mRNA
A_21_P0013246	80.39	18.87	91.48	64.57	42.84	50.57	34.73	69.65	41.54	35.18	21.07	17.43	8.45	26.86	24.37	40.03	17.08	8.51	21.92	27.49	71.52	55.75	24.80	22.51	1	NM_030570	mRNA
A_21_P0013251	28.15	1.91	10.43	14.22	8.35	2.18	1.82	8.29	4.51	2.15	2.69	2.82	2.30	2.18	3.64	3.12	4.33	1.93	1.98	6.86	7.70	6.53	7.11	2.41	0	NM_000535	mRNA
A_21_P0013252	47.01	21.02	32.96	25.40	46.85	16.90	37.22	38.45	50.61	15.49	9.75	14.12	19.05	19.84	3.51	9.08	5.18	7.69	5.15	16.96	5.04	10.41	14.69	4.29	1	ENST00000447776	mRNA
A_21_P0013256	103.14	21.64	50.97	63.14	70.06	27.02	37.78	35.99	27.23	17.75	28.78	21.73	6.70	31.70	18.59	35.00	16.48	5.39	12.74	11.75	41.68	40.19	24.97	15.12	1	ENST00000439784	mRNA
A_21_P0013259	141.20	125.23	213.08	281.83	246.05	142.49	842.44	202.76	922.99	128.53	108.57	54.15	81.10	94.64	75.67	287.24	165.24	97.26	114.10	194.76	123.38	175.17	267.68	64.35	1	NM_001195541	mRNA
A_21_P0013266	604.36	164.86	434.36	542.38	385.44	160.65	406.19	570.33	306.00	143.03	120.51	136.49	84.99	210.11	199.99	275.19	95.99	63.18	90.86	191.83	306.10	305.13	178.62	107.04	1	ENST00000605862	mRNA
A_21_P0013269	3.43	2.05	3.02	2.17	5.02	2.25	3.37	2.19	1.87	6.94	2.07	2.86	2.30	2.33	3.49	2.25	2.13	2.07	2.15	2.11	3.47	3.11	1.37	0.57	0	XR_428252	mRNA
A_21_P0013271	1.84	2.10	1.85	2.28	3.11	2.34	2.19	3.21	2.10	2.42	2.19	2.88	2.42	2.42	3.61	2.23	2.08	2.13	2.20	2.11	2.91	2.10	0.51	0.29	0	NM_001195243	mRNA
A_21_P0013274	4.80	5.79	9.68	1.96	5.27	14.93	3.72	4.52	3.94	10.51	11.31	22.25	9.51	13.73	8.61	18.54	5.62	5.77	5.45	3.17	10.98	6.63	5.38	5.20	0	ENST00000476502	mRNA
A_21_P0013289	17.17	5.64	12.87	8.15	15.73	8.72	16.02	14.19	9.10	3.08	2.29	2.85	2.25	6.02	9.80	2.27	2.11	3.20	2.13	8.73	4.54	4.96	5.27	2.39	0	XR_426148	mRNA
A_21_P0013290	10.92	1.97	7.51	7.21	8.85	2.30	9.59	16.14	12.22	2.23	2.22	2.98	2.25	2.20	3.62	2.17	2.07	1.96	3.06	6.20	6.36	2.73	4.57	1.93	0	XR_426148	mRNA
A_21_P0013292	55.91	4.61	14.56	19.61	19.17	7.94	22.33	29.41	9.73	6.21	4.34	2.75	2.48	13.29	3.35	6.90	2.08	4.67	2.60	7.54	16.48	15.50	14.12	5.84	0	NM_022170	mRNA
A_21_P0013300	23.89	3.24	5.58	16.66	19.40	3.14	11.35	17.70	5.96	8.93	13.61	4.07	8.16	19.26	4.88	23.17	13.93	5.66	12.08	6.09	19.00	11.57	6.88	6.39	0	ENST00000455017	mRNA
A_21_P0013302	5.57	1.91	3.61	2.64	5.11	2.17	1.70	6.76	1.97	2.16	2.01	2.83	2.30	5.09	99.83	2.07	5.39	3.44	1.99	1.95	2.29	1.86	24.98	1.30	0	ENST00000413875	mRNA
A_21_P0013307	44.65	2.06	30.28	14.54	6.82	2.44	7.62	17.71	17.06	2.33	2.27	2.96	2.61	11.79	3.52	5.27	2.76	4.27	2.15	9.27	7.49	38.96	12.31	13.00	0	ENST00000429248	mRNA
A_21_P0013309	7.56	4.18	4.68	5.80	10.11	5.71	5.36	11.58	4.93	3.77	2.44	2.91	3.78	3.36	3.57	5.97	7.40	2.05	2.74	2.10	4.74	1.97	2.61	2.20	0	ENST00000513727	mRNA
A_21_P0013318	6.74	2.00	1.75	2.12	1.60	2.20	3.16	4.09	3.96	2.23	6.45	2.80	2.56	2.27	3.46	7.48	2.07	2.01	2.08	2.04	2.24	2.96	1.59	2.01	0	NM_001142414	mRNA
A_21_P0013322	415.99	150.16	368.41	374.95	307.42	154.91	306.91	391.75	297.24	119.69	74.25	102.66	92.32	113.74	104.96	143.10	73.00	62.78	87.19	197.42	263.44	237.13	128.10	81.86	1	NM_001287062	mRNA
A_21_P0013332	32.96	7.37	30.67	18.52	10.93	14.68	10.88	13.21	13.90	3.93	3.03	4.80	2.26	4.89	3.45	3.12	2.10	3.42	6.71	10.17	15.60	3.39	9.57	4.94	1	ENST00000576332	mRNA
A_21_P0013333	5.05	1.99	1.74	2.11	3.89	2.21	5.14	7.25	4.75	2.22	2.04	2.80	2.24	2.23	3.43	2.23	2.06	2.01	2.05	2.03	2.23	1.97	1.61	0.10	0	NM_001145268	mRNA
A_21_P0013340	3999.51	1072.36	4012.87	2619.52	1165.82	1407.18	1092.57	1522.65	1717.10	965.76	462.63	567.07	316.62	803.69	452.12	817.78	623.88	621.50	563.91	1187.76	1541.59	1072.93	1181.42	364.11	1	ENST00000478672	mRNA
A_21_P0013341	2.34	1.87	1.67	1.98	5.50	2.11	1.68	1.89	1.84	2.12	2.28	2.68	2.47	2.23	3.47	2.08	1.86	1.89	1.92	1.91	4.18	1.81	0.97	0.86	0	ENST00000464543	mRNA
A_21_P0013342	5.05	5.64	1.86	2.94	1.71	2.45	1.64	1.73	1.94	6.41	11.17	3.36	2.92	4.80	5.62	8.60	2.17	2.16	4.13	2.49	2.32	2.12	2.59	2.39	0	NM_015622	mRNA
A_21_P0013349	609.92	254.71	556.49	531.89	719.75	321.00	811.10	858.59	877.35	319.85	271.30	203.01	235.00	417.83	294.59	418.65	208.61	123.14	192.18	374.10	362.14	401.57	241.06	118.99	1	NM_001458	mRNA
A_21_P0013366	72.67	19.44	119.27	65.14	41.52	38.23	34.97	52.75	57.76	23.39	10.48	7.29	4.62	23.45	9.98	27.51	14.14	11.08	9.86	38.69	40.01	35.31	31.09	13.33	1	ENST00000430530	mRNA
A_21_P0013371	1087.46	273.08	615.27	815.85	621.28	224.99	530.55	1087.07	488.16	190.89	140.77	151.78	65.94	283.46	193.89	326.18	137.13	71.07	114.74	283.92	422.96	517.05	336.48	167.87	1	XR_108746	mRNA
A_21_P0013383	6.72	1.88	4.32	2.00	2.94	2.14	1.72	1.89	1.91	2.12	1.95	2.73	2.43	3.62	3.53	2.07	1.87	1.90	1.94	1.94	2.00	9.90	1.34	3.00	0	XR_242241	mRNA
A_21_P0013386	349.76	242.63	330.25	262.45	406.68	193.85	375.01	363.95	339.55	157.68	204.62	185.30	126.88	164.03	124.84	136.72	106.18	60.68	76.50	188.06	125.85	156.81	97.66	44.51	1	NM_033547	mRNA
A_21_P0013387	11.16	1.95	10.73	4.14	11.78	2.24	9.06	7.26	9.79	5.49	2.07	2.85	4.26	2.25	3.59	8.94	5.58	7.56	5.40	6.42	5.12	5.59	3.69	1.40	0	ENST00000437494	mRNA
A_21_P0013395	1.68	1.95	1.73	2.04	1.72	2.24	1.96	1.96	2.17	2.18	2.05	2.89	2.33	2.21	3.65	2.15	1.99	1.93	2.01	1.98	2.04	1.90	0.50	0.08	0	ENST00000453194	mRNA
A_21_P0013396	5.59	2.03	5.56	2.14	1.97	2.39	2.10	2.01	2.41	2.31	2.21	3.09	2.33	2.85	3.63	2.27	2.28	2.06	2.13	2.06	2.21	2.07	1.20	0.10	0	NM_002471	mRNA
A_21_P0013397	13.89	13.05	23.25	20.92	24.52	11.26	22.61	19.71	23.94	14.64	15.36	2.86	15.88	7.59	4.61	8.08	3.15	2.57	2.02	7.54	6.87	7.23	6.96	2.64	1	ENST00000425880	mRNA
A_21_P0013398	3.63	2.42	4.89	4.01	4.32	2.23	2.69	7.38	1.79	5.46	3.24	2.81	4.21	7.37	3.41	9.17	2.06	6.01	2.06	3.59	5.68	1.98	1.70	2.72	0	ENST00000453378	mRNA
A_21_P0013399	1217.91	181.13	632.97	810.99	606.06	266.91	407.28	942.15	313.68	205.97	96.94	175.88	56.21	235.20	182.57	248.07	80.94	45.91	103.21	217.73	381.32	460.42	345.03	157.00	1	NM_001195541	mRNA
A_21_P0013433	114.70	25.67	127.58	75.08	64.81	61.31	65.56	111.96	64.11	37.30	14.18	21.37	8.06	36.63	16.03	38.92	12.37	3.72	15.28	40.86	54.36	51.85	38.56	20.33	1	XR_426471	mRNA
A_21_P0013436	6.90	2.36	4.97	7.07	1.72	2.49	7.04	5.47	3.80	2.52	2.17	3.31	2.60	2.61	3.62	4.61	2.10	2.09	2.14	2.18	2.63	2.07	1.90	0.93	0	ENST00000442578	mRNA
A_21_P0013438	1.92	1.94	8.99	2.04	2.29	3.42	7.73	9.82	2.17	4.01	2.55	3.81	2.81	2.28	81.67	2.15	1.98	1.94	2.00	2.00	3.74	1.89	20.23	0.66	0	ENST00000429320	mRNA
A_21_P0013441	6.28	1.97	5.21	3.49	2.05	2.39	2.79	2.39	2.35	2.31	2.20	3.00	2.45	2.63	3.42	2.18	2.21	2.06	2.08	2.02	2.22	2.03	1.22	0.09	0	NM_001287060	mRNA
A_21_P0013454	1.81	2.06	2.71	2.21	1.65	2.28	4.57	2.06	1.88	2.29	3.96	2.86	2.27	2.64	3.49	2.27	2.12	2.08	2.15	2.10	2.34	2.06	0.83	0.11	0	ENST00000612253	mRNA
A_21_P0013455	10.60	5.76	29.64	10.03	11.90	6.99	3.14	7.14	14.93	7.88	18.60	2.74	7.03	3.93	3.49	15.93	9.21	2.33	6.68	1.99	7.14	3.28	7.14	4.91	0	ENST00000481762	mRNA
A_21_P0013468	7.56	1.92	5.57	7.19	7.57	2.14	10.73	8.53	7.66	2.15	9.22	2.75	2.28	8.42	3.38	2.15	2.90	2.53	6.90	4.03	6.36	1.87	3.06	2.04	0	ENST00000588159	mRNA
A_21_P0013474	1.64	1.91	1.70	4.64	2.39	2.53	4.92	2.82	42.23	7.41	10.99	6.98	2.33	2.19	10.35	13.22	4.11	3.25	4.31	1.95	4.08	4.97	10.23	3.70	0	ENST00000523451	mRNA
A_21_P0013475	3.18	1.95	4.76	2.70	16.36	4.98	25.07	19.81	28.69	2.19	1.97	2.85	6.41	2.25	3.57	2.14	1.96	2.01	2.06	2.06	2.60	2.46	9.20	0.25	0	ENST00000511103	mRNA
A_21_P0013477	42.38	15.39	26.75	29.58	46.26	10.07	53.46	44.27	41.01	6.23	10.72	5.91	19.73	22.83	21.65	35.73	15.96	15.39	15.90	27.99	23.33	22.63	15.73	7.56	1	ENST00000425197	mRNA
A_21_P0013503	406.97	87.63	176.21	236.83	256.56	112.03	275.71	235.06	217.14	98.05	90.63	101.88	96.03	189.98	156.82	159.62	60.38	41.25	61.75	117.05	143.10	162.03	90.93	51.23	1	XM_006725099	mRNA
A_21_P0013504	765.21	361.50	621.96	748.03	1216.35	364.82	1171.20	1560.79	1176.59	315.56	275.27	238.86	556.08	498.96	743.46	536.72	434.10	192.69	263.20	494.96	462.30	605.68	405.26	148.11	1	ENST00000524514	mRNA
A_21_P0013507	1.65	1.92	3.98	2.01	1.63	2.19	1.85	1.85	2.04	2.15	2.82	2.85	2.29	2.18	3.65	2.10	1.93	1.91	3.89	1.95	2.00	1.86	0.70	0.73	0	ENST00000522393	mRNA
A_21_P0013510	1.68	1.95	1.66	2.06	2.30	2.22	1.56	1.58	1.73	2.17	2.05	2.79	2.30	2.13	3.18	2.16	1.98	1.94	1.94	2.02	2.13	1.88	0.45	0.10	0	ENST00000519902	mRNA
A_21_P0013512	2.08	2.06	9.54	2.15	1.96	2.41	3.65	4.21	3.96	2.32	3.69	3.02	2.49	3.72	3.60	4.15	2.24	2.04	2.13	2.14	2.60	2.93	1.88	0.75	0	ENST00000518311	mRNA
A_21_P0013513	555.67	463.74	499.25	532.67	869.42	280.94	929.02	836.68	984.25	286.41	242.89	214.12	347.80	422.79	296.45	386.03	247.22	183.70	198.50	394.48	237.51	308.98	264.75	85.61	1	ENST00000518311	mRNA
A_21_P0013515	4.06	1.96	1.74	3.45	7.28	2.26	9.64	6.19	4.65	7.51	12.73	2.87	17.91	14.90	6.35	5.59	14.10	14.79	2.07	2.49	3.05	3.53	4.94	5.53	0	ENST00000509729	mRNA
A_21_P0013516	48.50	9.22	48.74	29.61	26.92	11.54	31.21	30.66	23.95	7.79	6.16	2.96	5.51	12.35	8.38	9.78	7.83	6.35	7.24	14.05	10.31	17.48	15.25	4.02	0	ENST00000513394	mRNA
A_21_P0013537	16.18	1.98	8.03	2.13	1.58	15.70	1.50	4.59	2.34	2.45	2.06	28.62	2.52	2.34	3.51	2.03	1.94	2.02	2.06	2.03	2.18	1.99	7.83	0.08	0	ENST00000497773	mRNA
A_21_P0013542	1.63	1.91	3.77	2.02	1.58	2.17	1.72	3.22	1.91	2.15	2.63	2.83	2.29	2.18	3.64	2.34	1.89	1.93	1.98	1.94	2.01	1.86	0.70	0.16	0	ENST00000523987	mRNA
A_21_P0013545	506.98	432.02	455.66	518.13	478.91	328.95	623.02	435.89	542.51	322.58	402.55	335.97	437.69	614.83	513.85	415.79	299.98	197.94	238.38	406.09	265.23	356.55	93.60	84.03	1	ENST00000614900	mRNA
A_21_P0013565	8.30	5.69	13.88	16.27	28.67	3.97	29.67	20.91	47.07	5.01	11.63	8.65	3.59	17.04	5.64	8.31	2.22	5.96	3.25	12.42	8.79	4.89	12.23	3.54	0	ENST00000479351	mRNA
A_21_P0013566	9.77	1.91	6.77	2.02	1.59	2.12	1.61	1.78	1.80	2.15	1.96	2.71	2.40	2.24	3.45	2.12	1.93	1.93	1.97	1.96	2.09	1.86	2.28	0.09	0	XR_432407	mRNA
A_21_P0013567	78.70	24.38	65.87	45.22	42.17	34.34	61.55	62.23	40.26	16.72	12.10	17.94	14.67	15.25	14.57	31.49	20.83	10.27	17.87	28.89	41.98	24.46	22.28	10.26	1	NM_203284	mRNA
A_21_P0013568	9.78	2.01	6.50	3.17	2.16	2.60	1.92	3.20	2.25	2.33	2.21	3.04	2.67	2.56	3.73	2.24	2.42	2.15	2.12	4.14	2.25	2.10	2.10	0.74	0	ENST00000625012	mRNA
A_21_P0013571	22.28	6.48	25.24	10.24	8.04	10.46	18.77	14.32	21.93	4.96	5.16	3.03	2.66	2.51	3.63	2.31	2.38	3.73	18.04	7.10	2.51	2.13	7.92	5.82	0	NM_001170	mRNA
A_21_P0013573	9651.81	6879.90	6713.47	7674.47	8321.85	6421.40	7682.98	6567.93	6912.20	5750.80	5601.76	5742.54	6235.96	7188.43	6336.29	5846.07	5042.17	5043.50	4963.72	7442.10	7952.21	7699.95	1081.24	1362.90	1	XR_252557	mRNA
A_21_P0013574	26.60	2.31	29.40	17.61	11.67	10.98	13.94	17.95	17.87	6.95	2.04	10.44	2.40	5.96	4.36	12.20	2.68	6.02	8.06	2.20	14.23	2.03	8.58	4.96	0	NM_001242767	mRNA
A_21_P0013582	5.82	2.09	1.83	5.79	1.70	2.36	4.07	7.90	5.35	5.37	5.32	3.06	2.48	3.06	3.46	3.19	3.09	2.12	2.22	2.23	3.74	2.10	1.85	0.66	0	ENST00000617940	mRNA
A_21_P0013584	22.53	5.53	22.53	16.77	11.54	9.82	27.61	13.93	31.39	15.01	4.39	2.88	7.29	11.56	34.36	14.47	6.82	4.07	2.22	12.41	11.84	7.18	9.89	4.57	0	XR_432423	mRNA
A_21_P0013605	127.48	51.69	95.85	95.31	182.12	60.17	221.51	205.57	226.36	45.35	41.28	41.56	47.48	75.94	81.09	94.11	47.52	29.80	44.42	101.46	85.24	94.85	68.78	29.41	1	NM_001291815	mRNA
A_21_P0013617	2.69	2.35	1.71	3.53	4.03	2.22	10.24	1.90	8.05	6.78	19.79	6.79	4.59	5.08	3.65	3.12	3.96	3.18	9.78	1.96	4.89	2.91	4.65	2.60	0	XR_428438	mRNA
A_21_P0013620	23.08	39.97	45.33	39.51	42.58	21.59	43.07	45.29	38.26	19.45	24.25	17.91	54.03	56.94	53.37	23.19	8.08	2.57	8.94	16.31	8.57	16.45	13.20	6.94	1	ENST00000497195	mRNA
A_21_P0013622	1.83	2.07	2.75	4.63	3.08	2.41	2.36	2.07	2.46	6.40	6.59	3.10	2.53	7.71	3.69	7.82	2.57	2.06	3.19	4.56	4.60	2.09	1.87	2.05	0	NM_001243372	mRNA
A_21_P0013626	1.74	2.00	2.75	3.26	1.61	3.37	2.12	1.74	5.58	2.25	2.01	2.92	2.38	2.30	3.51	2.24	2.03	2.06	3.19	2.14	2.29	1.99	1.02	0.42	0	ENST00000557161	mRNA
A_21_P0013627	12.86	14.53	20.54	31.53	21.99	15.54	25.90	23.15	25.70	18.49	11.83	12.76	11.90	20.39	27.76	13.65	8.86	6.45	10.49	14.56	12.45	10.17	6.33	2.83	1	XR_113195	mRNA
A_21_P0013634	4.54	1.92	2.56	2.03	4.30	2.12	1.60	1.73	1.77	2.16	1.97	2.72	2.34	2.23	3.45	2.14	1.95	1.94	1.98	1.95	9.13	1.88	0.91	2.70	0	NM_001098518	mRNA
A_21_P0013637	1.88	3.25	1.85	2.16	3.25	2.41	2.16	2.56	2.47	3.56	2.23	3.06	5.78	2.38	3.64	2.31	2.28	2.06	2.15	2.15	3.11	2.08	1.00	0.37	0	ENST00000402318	mRNA
A_21_P0013641	3.01	1.89	1.64	1.94	1.64	2.13	1.57	1.72	1.74	2.14	2.07	2.81	2.48	3.85	3.24	2.08	1.93	1.90	1.91	2.50	1.95	1.82	0.68	0.23	0	XR_428481	mRNA
A_21_P0013642	4.87	2.02	6.86	6.49	1.61	2.29	1.54	1.66	1.92	2.41	2.07	8.06	2.43	2.35	3.60	2.13	2.02	3.99	2.14	2.11	2.22	2.04	2.16	0.72	0	XM_006716899	mRNA
A_21_P0013645	9.80	2.47	3.13	7.59	3.83	2.30	5.53	6.36	2.44	5.55	6.80	4.09	4.50	7.81	9.38	5.74	4.78	2.03	4.41	3.60	4.50	1.96	2.47	1.42	0	ENST00000625032	mRNA
A_21_P0013646	15.61	6.13	30.44	10.01	12.94	9.20	12.48	22.58	15.72	9.85	11.47	7.61	2.40	13.48	6.72	13.56	5.91	2.44	7.67	7.23	11.76	5.94	6.91	3.76	0	ENST00000443754	mRNA
A_21_P0013653	51.27	14.18	54.54	27.70	20.85	26.78	59.39	26.48	63.33	10.88	6.14	13.38	7.64	12.83	6.37	18.15	14.97	10.03	7.06	15.87	19.52	14.25	20.36	4.39	1	XM_006710244	mRNA
A_21_P0013654	5.25	2.03	7.32	4.15	1.63	2.27	3.00	1.74	1.88	2.27	2.04	2.91	2.40	3.06	3.44	2.22	2.09	2.07	2.14	2.17	2.27	2.02	1.54	0.09	0	XR_426514	mRNA
A_21_P0013662	227.47	34.67	84.16	135.93	112.72	50.64	123.38	163.75	68.42	53.32	49.89	22.92	49.19	129.27	37.91	71.42	30.43	31.30	36.26	129.75	125.61	137.27	57.67	49.41	1	NM_001540	mRNA
A_21_P0013673	4.97	1.89	3.24	2.01	14.85	5.32	9.62	13.64	15.59	2.12	38.96	2.71	2.44	2.22	3.49	2.08	1.88	1.91	1.95	1.96	2.03	6.09	9.84	1.56	0	XR_426431	mRNA
A_21_P0013674	11.00	2.13	21.40	24.17	6.59	12.31	13.98	10.14	15.18	4.64	7.77	3.26	2.51	4.86	3.65	10.73	2.15	2.16	2.22	4.74	10.50	4.48	6.83	3.80	0	NM_001244752	mRNA
A_21_P0013685	36.59	16.58	34.25	25.26	32.99	32.65	32.25	33.57	38.62	4.84	15.58	21.81	7.71	22.49	9.76	12.53	5.53	1.99	5.88	10.87	12.27	15.39	11.21	4.80	1	ENST00000437852	mRNA
A_21_P0013693	61.58	37.41	66.70	54.20	157.22	35.40	183.12	178.83	201.07	26.42	20.57	9.64	24.81	20.46	19.04	30.00	14.73	7.27	13.61	35.65	33.79	34.03	69.15	11.84	1	ENST00000423138	mRNA
A_21_P0013694	2.70	1.96	2.81	2.26	1.88	2.28	3.76	2.15	2.21	3.16	2.15	2.83	2.56	87.35	3.50	2.19	2.66	1.97	2.03	2.03	2.08	1.93	21.89	0.25	0	ENST00000423138	mRNA
A_21_P0013696	1.79	2.07	1.81	2.19	1.72	2.43	1.69	1.72	1.95	2.43	2.14	3.20	2.63	2.60	3.53	2.11	2.96	4.40	2.14	2.18	2.22	2.21	0.55	0.85	0	ENST00000427989	mRNA
A_21_P0013698	6.77	1.88	11.53	3.31	12.91	2.14	8.49	9.98	4.21	2.13	2.03	2.71	2.50	2.27	3.47	2.10	1.88	1.91	1.94	1.91	1.99	1.83	3.83	0.09	0	ENST00000452826	mRNA
A_21_P0013699	12.98	2.11	11.37	4.96	3.97	3.02	7.31	5.86	8.64	2.21	5.69	2.81	2.25	2.61	3.32	2.22	2.04	2.00	2.02	2.04	2.21	1.95	3.43	0.11	0	ENST00000613144	mRNA
A_21_P0013705	4.48	4.81	6.33	17.42	11.02	11.42	3.06	3.47	8.85	35.53	43.45	3.10	8.62	47.53	15.02	26.37	6.46	10.91	5.65	2.53	14.82	11.15	14.90	7.87	0	ENST00000469756	mRNA
A_21_P0013714	106421.24	48366	92512.10	105853.09	82409.69	35904.47	63925.66	94950.45	49637.28	32309.60	19912.89	32192.54	9427.84	35420.50	35045.88	50280.22	24766.28	16143.93	24758.08	39278.93	62965.92	71078.45	32294.87	20899.44	1	ENST00000492533	mRNA
A_21_P0013715	1.89	2.07	2.87	2.18	2.13	2.49	2.11	2.24	2.40	2.35	2.30	4.67	2.70	2.46	3.50	2.31	2.23	2.11	2.18	2.20	2.24	2.98	0.70	0.30	0	ENST00000515723	mRNA
A_21_P0013716	1.92	1.91	3.42	2.00	3.45	2.18	4.32	1.79	5.14	2.16	1.97	2.85	2.27	2.17	3.65	2.07	1.90	1.91	1.97	1.93	2.00	1.86	1.02	0.07	0	ENST00000609203	mRNA
A_21_P0013717	68.64	13.22	44.19	56.20	46.63	18.05	41.15	53.80	40.87	38.12	22.73	14.87	11.88	33.03	4.46	34.88	12.47	8.10	13.34	23.52	35.84	22.01	18.91	10.93	1	ENST00000438342	mRNA
A_21_P0013722	9.75	1.98	1.77	5.66	7.71	2.24	2.94	1.63	7.20	4.81	8.19	17.26	2.61	2.35	3.61	3.63	3.36	3.14	4.37	2.03	2.19	2.00	4.24	0.91	0	ENST00000618030	mRNA
A_21_P0013727	5.61	2.07	8.00	10.22	6.17	2.31	3.95	3.15	1.92	2.33	7.87	2.97	2.42	6.43	3.44	2.24	2.15	2.25	3.45	2.21	4.07	4.53	2.62	1.01	0	XR_252552	mRNA
A_21_P0013728	20.65	8.81	8.19	9.64	25.31	2.26	18.10	21.87	7.03	19.92	14.87	8.44	7.07	29.44	17.36	10.08	2.42	6.82	5.62	2.90	4.20	5.07	7.91	2.60	0	NM_004477	mRNA
A_21_P0013732	7.00	2.08	1.87	3.40	5.81	2.43	3.12	5.88	5.99	2.34	2.24	3.09	2.44	2.40	3.67	4.83	3.26	2.08	2.16	2.16	2.23	2.11	1.71	1.03	0	ENST00000424473	mRNA
A_21_P0013733	4.13	2.07	1.85	11.68	22.96	2.47	47.17	24.82	26.73	2.38	9.25	309.04	7.04	2.99	3.66	9.74	2.18	2.16	2.23	8.48	8.85	10.10	77.77	3.83	0	NM_174937	mRNA
A_21_P0013756	148.90	64.59	232.28	133.45	92.99	96.20	202.59	130.91	145.39	50.23	16.70	43.47	23.19	31.37	47.59	58.17	28.01	12.95	41.15	66.93	113.50	93.47	66.40	35.64	1	ENST00000421897	mRNA
A_21_P0013758	7.50	2.07	3.96	4.26	8.27	2.35	8.45	3.20	3.14	6.68	10.26	4.36	5.77	6.77	3.41	7.90	4.05	5.83	4.44	2.81	4.88	5.76	2.51	1.61	0	XM_005274633	mRNA
A_21_P0013759	51.20	35.66	46.32	66.01	60.33	24.01	86.48	65.23	72.41	23.66	27.49	24.62	24.28	33.75	24.30	54.96	33.05	22.10	31.28	43.45	37.59	33.53	21.18	10.37	1	ENST00000444706	mRNA
A_21_P0013760	88.12	77.72	98.05	98.38	157.92	50.54	146.03	158.44	164.83	68.83	69.97	71.58	71.50	213.33	165.01	47.79	38.52	23.47	33.73	40.36	51.63	55.23	49.33	11.00	1	NM_001039690	mRNA
A_21_P0013769	6.05	1.94	2.98	4.07	3.36	2.18	2.25	2.13	1.84	4.06	6.57	6.77	2.40	2.25	3.48	2.13	3.88	1.98	6.54	2.04	4.17	3.65	1.71	1.64	0	NM_001256302	mRNA
A_21_P0013773	46.09	10.29	50.89	39.38	82.09	13.03	72.64	93.33	89.72	7.82	6.47	6.62	10.30	33.00	16.42	24.68	10.77	2.16	9.85	24.19	16.23	18.09	32.35	8.15	1	ENST00000431339	mRNA
A_21_P0013775	238.81	60.73	185.18	176.97	232.68	99.89	231.40	209.30	185.49	58.32	59.96	66.59	48.96	109.78	72.79	67.26	34.62	30.89	35.69	79.69	110.79	129.96	74.06	39.41	1	ENST00000431677	mRNA
A_21_P0013778	1.76	5.05	6.58	9.94	9.85	3.67	5.72	1.79	10.94	2.15	1.97	6.71	2.89	6.00	58.90	6.95	1.90	2.45	1.97	1.93	4.99	2.67	14.16	1.95	0	NM_001256155	mRNA
A_21_P0013788	611.57	99.82	235.54	386.53	191.34	60.49	136.45	321.34	171.69	37.12	38.32	38.15	9.10	50.78	56.46	94.79	28.84	35.21	35.41	83.37	116.61	153.63	167.38	47.58	1	NM_032428	mRNA
A_21_P0013791	3130.84	70.81	233.15	2935.89	1801.54	334.64	1881.66	2544.23	491.84	258.32	104.83	124.42	57.32	904.49	30.79	387.26	800.09	384.81	286.30	1998.44	4037.51	1732.42	1140.16	1358.76	1	ENST00000424002	mRNA
A_21_P0013795	2780.54	272.06	707.56	994.46	1126.59	334.46	1103.91	1401.13	567.70	335.38	237.75	129.83	218.56	723.60	218.95	459.27	125.70	204.70	202.99	569.11	898.72	1045.63	691.45	360.24	1	NM_021029	mRNA
A_21_P0013802	4.51	2.86	1.77	12.91	10.25	3.88	2.03	7.07	3.70	5.35	2.89	2.88	2.95	2.31	3.54	7.31	2.39	1.97	2.04	4.06	8.20	5.49	3.18	2.57	0	NM_018196	mRNA
A_21_P0013806	6.13	2.00	5.55	2.32	6.37	2.30	3.69	4.63	7.82	2.22	3.05	2.81	2.30	2.15	3.21	2.21	2.02	2.00	2.00	2.08	2.23	2.00	1.87	0.10	0	NM_001281513	mRNA
A_21_P0013816	3.60	2.07	5.07	2.18	4.09	7.01	4.08	2.87	2.35	2.35	3.52	2.93	2.68	3.08	10.34	8.99	2.19	2.14	2.21	5.95	2.22	2.11	2.20	2.73	0	ENST00000426799	mRNA
A_21_P0013821	1.84	2.04	1.88	2.18	2.12	2.38	1.98	2.07	2.30	4.59	4.57	3.08	2.62	3.11	3.76	2.28	2.45	2.14	2.14	2.10	2.25	2.12	0.93	0.12	0	ENST00000435991	mRNA
A_21_P0013825	13578.29	3408.94	6807.19	10428.50	6488.81	2594.87	5646.73	9027.33	4481.60	2627.47	2218.78	2585.60	1610.67	3204.02	2939.92	4498.09	2799.14	1470.84	2050.73	2876.58	4749.78	5287.52	3499.42	1458.71	1	NM_001164380	mRNA
A_21_P0013826	1.88	2.07	1.86	2.18	3.13	2.48	2.59	2.25	2.40	2.35	6.54	2.94	2.68	2.45	3.50	2.31	4.31	2.11	2.18	2.19	2.23	2.11	1.14	0.81	0	ENST00000412509	mRNA
A_21_P0013828	29.98	33.01	48.64	77.39	67.08	34.83	206.59	41.50	241.89	31.36	101.55	11.78	37.62	28.25	21.44	60.66	23.83	20.88	30.24	41.01	33.72	30.66	67.97	13.29	1	ENST00000445747	mRNA
A_21_P0013848	13.55	2.09	7.09	2.23	3.51	2.30	4.86	9.25	2.27	2.36	2.16	2.94	2.52	2.54	3.67	2.16	2.09	2.11	2.21	3.40	2.33	2.09	3.31	0.47	0	NM_005197	mRNA
A_21_P0013854	4097.25	690.08	1864.78	2515.97	2119.60	692.99	1562.18	3176.21	1178.18	6303.37	420.45	516.55	214.41	808.41	641.41	984.03	391.91	202.71	333.13	859.69	1424.14	1564.67	1676.70	539.95	1	ENST00000440604	mRNA
A_21_P0013858	1.80	2.07	1.82	2.20	1.67	2.29	1.63	5.01	4.85	2.32	2.11	2.94	2.40	2.40	3.46	2.24	2.16	2.10	2.19	2.18	4.13	3.73	1.06	0.87	0	ENST00000449645	mRNA
A_21_P0013864	59.20	57.66	55.18	61.69	65.51	59.03	58.41	52.35	58.61	54.30	52.99	58.62	58.56	72.60	70.22	61.01	41.31	26.77	27.63	55.00	31.30	43.74	5.82	13.41	1	AK056524	mRNA
A_21_P0013867	1.58	1.85	1.62	1.95	2.78	2.14	1.56	1.61	1.84	2.28	1.97	37.23	2.49	2.19	3.33	1.88	1.78	1.86	1.89	3.30	2.16	1.84	9.09	0.54	0	ENST00000428194	mRNA
A_21_P0013868	1.88	2.12	1.88	2.30	3.39	2.44	3.25	1.71	3.21	2.56	2.18	3.22	4.30	2.93	3.63	2.22	2.56	2.17	2.23	2.23	3.86	2.14	0.75	0.62	0	ENST00000431706	mRNA
A_21_P0013875	873.56	747.32	775.10	831.87	1917.00	1008.28	1652.83	1115.08	1456.02	1357.69	1233.70	964.04	1547.62	2326.27	1786.39	894.73	557.38	511.22	674.11	1612.27	1880.30	1661.78	470.71	584.57	1	ENST00000457163	mRNA
A_21_P0013879	5.30	1.91	3.53	3.12	4.88	3.17	5.04	12.41	6.44	2.16	1.96	2.83	2.29	3.66	3.64	3.15	1.89	1.93	1.98	1.95	5.45	1.86	2.65	1.34	0	ENST00000430079	mRNA
A_21_P0013880	1.84	2.06	1.86	2.17	2.05	2.42	2.10	2.06	2.42	2.34	4.44	3.12	2.42	2.41	3.69	6.57	3.89	2.22	5.13	2.11	2.26	2.12	0.72	1.79	0	ENST00000460561	mRNA
A_21_P0013881	20.45	10.22	49.24	22.84	17.29	24.30	16.79	25.26	23.85	12.21	10.33	7.84	2.27	6.62	6.65	2.55	7.27	2.05	5.33	16.25	23.79	19.37	11.60	8.75	1	ENST00000472227	mRNA
A_21_P0013884	1.64	5.31	1.69	1.99	2.60	2.15	1.77	3.66	1.93	2.14	2.05	2.72	2.52	2.27	3.47	6.96	2.68	3.07	1.95	2.05	2.00	6.50	0.97	2.18	0	ENST00000437359	mRNA
A_21_P0013885	9.80	1.90	5.38	8.54	1.73	2.14	6.45	8.98	1.82	2.15	2.08	2.77	2.47	2.25	4.09	2.96	1.92	1.93	3.23	1.93	1.98	4.01	2.91	0.84	0	ENST00000421819	mRNA
A_21_P0013886	4.14	2.12	1.86	2.29	1.72	2.47	2.54	3.24	1.94	3.06	2.17	3.24	2.49	2.52	3.57	3.52	3.06	2.62	6.19	2.46	2.73	2.13	0.69	1.37	0	ENST00000417252	mRNA
A_21_P0013888	14957.18	7981.86	12101.98	13000.50	8932.45	8238.05	10182.09	11282.69	8742.86	8323.46	7322.13	8191.43	7156.96	8012.03	7783.87	9296.67	6582.31	3965.96	5090.42	7347.00	6904.00	8252.59	2325.69	1809.77	1	NM_199254	mRNA
A_21_P0013890	6.51	1.92	18.54	4.46	5.76	7.35	4.76	10.30	7.12	2.16	4.29	2.73	2.41	5.92	3.45	5.92	1.94	1.95	1.99	4.65	6.56	5.52	4.20	2.06	0	ENST00000442584	mRNA
A_21_P0013895	198.04	170.51	170.91	135.65	365.29	102.70	585.05	464.05	480.95	85.15	74.23	63.60	132.22	167.00	141.34	194.52	133.49	72.11	81.11	142.23	134.52	159.55	166.64	42.72	1	ENST00000505047	mRNA
A_21_P0013898	2.65	1.93	1.81	2.03	3.11	3.82	1.93	3.21	5.31	6.56	7.72	2.83	2.41	2.23	3.59	2.50	1.96	2.43	1.98	1.98	2.82	11.09	1.78	3.35	0	ENST00000367272	mRNA
A_21_P0013901	5539.99	712.28	1987.52	3086.35	2312.84	648.00	1727.44	2395.11	1128.75	554.76	323.77	504.44	160.03	891.90	837.34	686.27	298.09	155.44	314.56	775.28	1414.92	1794.25	1412.69	616.38	1	ENST00000311828	mRNA
A_21_P0013902	1.64	4.47	1.66	1.95	1.70	2.14	1.61	1.78	1.79	26.82	2.10	2.83	2.51	2.21	3.29	2.10	1.94	1.93	1.94	1.97	1.96	1.84	6.39	0.08	0	ENST00000430152	mRNA
A_21_P0013905	1.61	2.76	4.89	1.97	5.46	2.11	1.69	1.90	1.85	2.12	1.98	2.68	2.47	2.24	3.47	4.40	1.86	2.80	4.60	1.90	2.00	1.81	1.15	1.23	0	ENST00000439217	mRNA
A_21_P0013910	1121.17	63.25	224.86	618.23	404.11	133.15	446.09	828.92	144.76	89.04	67.39	60.11	54.33	292.39	38.48	191.31	168.87	129.08	89.23	554.40	365.35	457.55	325.76	179.58	1	NM_001099285	mRNA
A_21_P0013911	1.62	1.89	1.65	1.95	1.66	2.13	1.60	1.75	1.75	2.14	2.07	2.80	2.47	2.20	3.29	2.09	1.93	1.91	1.92	1.95	1.96	1.82	0.48	0.08	0	THC2605028	mRNA
A_21_P0013912	23.22	21.32	18.47	20.02	41.15	24.07	35.83	34.67	36.02	22.75	30.22	19.62	21.57	25.55	22.11	25.43	29.27	16.69	15.77	25.12	14.11	31.44	7.22	6.96	1	NM_199341	mRNA
A_21_P0013913	49.74	19.60	194.16	78.01	23.65	42.56	25.66	56.76	25.63	12.24	7.06	10.43	5.10	12.83	3.60	31.71	15.70	7.25	25.68	28.16	29.81	8.73	48.28	10.27	1		mRNA
A_21_P0013916	62.20	69.50	53.72	71.75	35.41	31.58	43.12	45.84	35.40	24.89	87.05	45.28	65.42	95.72	89.22	47.46	17.70	21.12	16.36	30.52	19.09	33.99	22.34	11.37	1	BX648696	mRNA
A_21_P0013917	1.62	1.88	1.67	1.97	1.68	2.12	1.68	1.88	1.82	2.12	2.02	2.71	2.46	2.25	3.45	2.10	1.88	1.91	1.93	1.90	1.99	3.20	0.49	0.48	0	ENST00000497526	mRNA
A_21_P0013920	1136.08	306.07	1730.62	865.13	484.40	545.39	365.21	577.98	525.15	312.50	135.23	193.72	78.93	218.46	126.41	241.75	166.68	82.48	195.31	381.04	640.75	438.36	445.18	191.90	1	XM_006710237	mRNA
A_21_P0013921	241.35	47.24	142.65	178.79	191.50	118.38	129.13	91.91	93.83	63.90	68.49	63.03	28.52	99.59	53.66	50.45	22.42	49.55	31.72	95.27	113.74	42.22	60.08	33.74	1	ENST00000437956	mRNA
A_21_P0013923	609.56	118.78	353.73	423.41	533.99	142.77	604.47	675.22	596.67	114.81	80.12	90.47	116.69	175.57	111.65	229.13	117.06	55.89	124.34	138.30	261.54	272.02	232.19	82.85	1	ENST00000426289	mRNA
A_21_P0013924	35.19	6.68	17.96	15.34	26.90	4.95	28.89	31.56	18.44	4.57	4.83	6.24	2.41	12.94	5.83	10.41	7.42	8.42	3.14	9.87	15.90	17.05	11.16	4.83	0	ENST00000434394	mRNA
A_21_P0013925	45.66	31.56	59.61	60.89	45.74	47.34	42.35	43.91	44.30	53.54	59.33	39.40	52.41	68.03	50.68	51.67	35.65	22.06	20.97	35.39	32.17	30.38	9.50	10.27	1	AK124550	mRNA
A_21_P0013927	66.17	41.12	68.29	61.69	163.63	29.68	191.97	164.12	191.00	35.84	39.71	30.07	71.45	87.23	78.39	61.13	39.17	27.73	40.59	56.51	45.16	47.31	59.08	11.17	1	ENST00000484786	mRNA
A_21_P0013928	35.26	9.00	31.36	28.54	36.42	13.38	38.13	37.39	31.30	17.07	12.18	5.63	4.48	11.41	9.60	21.25	1.97	4.98	5.53	15.59	10.96	9.43	12.81	6.69	1		mRNA
A_21_P0013929	26.28	31.80	30.18	36.30	26.88	15.99	45.30	28.08	43.77	25.53	26.52	28.14	22.45	52.57	20.33	28.22	22.21	15.75	12.78	21.09	22.62	21.00	9.92	5.00	1	ENST00000423292	mRNA
A_21_P0013930	266.55	52.34	107.23	145.82	144.60	57.71	120.17	201.60	100.93	50.95	32.67	53.19	21.48	41.51	39.36	90.62	40.65	13.49	33.89	58.91	98.43	107.13	70.10	36.01	1	ENST00000468519	mRNA
A_21_P0013931	8.29	16.18	12.77	24.15	17.12	9.48	32.08	27.09	40.34	15.33	5.16	6.95	15.86	38.54	20.60	15.35	6.49	2.13	4.56	8.41	10.07	8.72	11.07	4.23	0	THC2673826	mRNA
A_21_P0013932	33.83	4.19	2.66	25.79	13.73	8.11	19.54	30.87	9.70	9.46	12.62	4.36	5.77	15.10	262.62	17.42	9.04	9.87	10.77	24.24	19.87	11.59	64.92	5.85	0	ENST00000603395	mRNA
A_21_P0013933	2.88	2.09	7.95	6.42	3.21	5.07	2.66	6.61	7.04	2.32	11.56	4.90	2.49	3.74	4.08	6.61	2.02	3.29	2.98	2.29	10.47	4.81	2.64	3.02	0	XM_002342726	mRNA
A_21_P0013934	9008.99	1510.82	3569.64	5596.14	3239.45	1084.71	2482.29	4915.56	2054.25	1091.66	764.34	918.02	407.85	1569.91	1328.62	2503.89	1058.19	585.50	852.90	1401.31	2625.78	3153.60	2337.49	1005.47	1	AA778499	mRNA
A_21_P0013936	1.62	1.88	1.66	1.96	1.66	2.11	1.64	1.80	1.76	2.13	2.03	2.74	2.42	3.24	3.41	2.10	1.90	1.91	1.93	1.90	1.98	1.83	0.57	0.09	0	XM_002342853	mRNA
A_21_P0013937	295.70	76.53	335.43	212.84	128.74	106.40	159.09	214.39	163.42	68.14	42.03	64.28	36.96	150.68	91.58	89.26	53.54	35.73	47.04	95.70	124.59	93.07	89.80	32.08	1		mRNA
A_21_P0013940	5.07	1.94	3.33	223.15	1.68	2.24	1.94	3.24	2.14	2.19	2.04	2.91	2.25	2.18	3.66	2.13	1.99	1.93	2.00	3.00	2.04	1.90	56.95	0.39	0	AK304854	mRNA
A_21_P0013942	29.51	15.06	22.50	25.87	45.34	15.14	52.01	49.46	57.52	19.25	10.03	11.39	21.07	23.13	19.97	35.91	26.19	14.89	18.31	29.90	25.84	25.02	15.56	6.98	1		mRNA
A_21_P0013943	21.31	1.97	6.38	18.00	23.73	5.00	23.06	30.44	33.11	6.93	6.11	5.13	2.25	16.71	3.42	7.65	2.34	1.98	3.60	7.46	3.61	10.96	10.73	3.36	0		mRNA
A_21_P0013945	27.45	5.80	34.87	20.94	11.59	4.72	8.30	13.95	16.36	2.33	2.68	3.05	2.58	4.42	3.63	6.33	2.28	2.06	3.11	5.69	6.75	4.77	10.09	1.94	0	ENST00000435655	mRNA
A_21_P0013947	195.31	52.21	121.68	142.29	158.91	76.67	123.46	196.61	94.03	94.61	82.75	43.66	30.40	82.01	66.20	104.32	37.77	27.69	38.34	74.69	117.26	101.08	51.49	37.00	1	ENST00000598442	mRNA
A_21_P0013948	5081.37	743.27	2302.36	3337.19	2855.99	872.46	1851.96	4045.96	1486.38	627.28	412.28	617.47	261.13	936.34	803.81	940.97	305.95	187.66	383.85	954.24	1456.15	1859.51	1473.26	626.49	1		mRNA
A_21_P0013949	12.82	15.24	16.08	18.83	24.07	10.37	19.91	19.58	18.01	13.79	16.48	9.64	26.92	36.99	69.32	14.98	10.80	11.07	5.18	15.32	9.28	8.51	14.83	3.59	1		mRNA
A_21_P0013951	69.92	22.28	66.38	73.88	95.13	26.34	96.89	117.24	103.04	18.05	16.73	12.31	14.34	30.06	15.91	48.14	13.28	7.18	9.59	32.46	53.48	70.12	38.23	24.59	1	AK294064	mRNA
A_21_P0013952	14448.62	3881.34	7652.80	10556.99	6355.58	3687.63	6527.94	9110.21	4942.90	3752.46	2992.11	3345.93	2070.53	4582.92	3844.31	5513.57	3048.13	1489.31	2335.18	3649.77	4595.76	5895.29	3368.03	1634.62	1	NM_001082575	mRNA
A_21_P0013953	104.12	75.19	137.79	125.17	225.07	92.84	342.51	291.26	404.15	110.29	92.42	76.23	124.50	197.08	156.47	117.97	89.85	38.83	65.07	92.95	75.71	78.82	102.13	24.64	1	ENST00000453952	mRNA
A_21_P0013954	2.90	2.08	2.34	4.22	1.79	2.38	4.92	2.43	1.99	2.32	7.36	2.83	2.50	2.41	3.57	8.49	2.01	5.83	2.17	2.36	7.13	5.53	1.46	2.62	0		mRNA
A_21_P0013956	48.20	23.15	38.06	26.56	45.50	26.82	51.05	58.30	31.41	19.82	20.62	17.11	21.44	24.06	15.59	39.46	19.74	18.29	14.40	24.00	27.50	28.98	13.64	8.33	1	ENST00000601609	mRNA
A_21_P0013957	287.69	100.93	242.17	317.93	197.05	83.31	161.95	268.20	142.08	76.51	53.85	139.18	29.58	78.91	60.14	193.08	90.36	45.06	83.06	97.36	150.47	137.82	93.08	49.49	1		mRNA
A_21_P0013958	26.16	15.96	25.64	32.00	59.02	19.91	57.24	58.16	78.85	17.35	17.91	18.68	18.40	46.56	41.90	29.41	21.67	7.77	14.88	22.06	16.57	20.77	20.03	6.80	1	ENST00000512466	mRNA
A_21_P0013959	2.85	2.10	2.30	2.27	1.94	5.79	1.72	1.74	1.96	2.65	2.21	3.36	2.62	2.63	3.72	2.13	2.09	2.08	2.11	2.14	2.23	2.08	1.03	0.05	0		mRNA
A_21_P0013960	7.39	2.02	2.11	6.70	28.83	2.34	11.60	27.32	18.58	3.01	2.16	4.45	8.20	6.90	5.68	7.24	2.16	2.00	2.09	12.27	9.09	2.00	8.84	4.25	0	XR_250239	mRNA
A_21_P0013961	119.24	50.21	101.50	110.90	189.02	86.96	201.39	194.48	167.00	74.34	56.81	52.62	80.34	160.61	83.79	109.51	43.78	36.54	41.77	115.93	107.50	108.16	53.69	37.36	1	ENST00000615248	mRNA
A_21_P0013962	1.61	1.87	1.63	1.96	3.52	2.22	1.81	3.41	5.82	2.21	2.78	2.82	2.33	2.14	3.39	2.09	1.88	2.79	1.92	1.87	2.03	1.86	1.09	0.33	0		mRNA
A_21_P0013963	4.53	1.95	1.67	2.06	2.98	2.94	3.75	7.11	1.73	2.17	2.04	2.79	3.60	3.31	3.24	2.17	1.99	1.95	1.95	2.01	2.13	2.35	1.40	0.15	0	AK129626	mRNA
A_21_P0013968	155.94	37.87	106.36	116.61	123.17	55.26	107.15	181.08	101.75	42.15	35.97	41.77	22.27	49.96	36.90	74.62	35.94	17.95	39.90	52.36	57.08	76.95	49.56	21.26	1	XM_003119675	mRNA
A_21_P0013969	165.18	47.00	144.20	115.66	244.04	76.73	267.23	259.85	270.44	63.66	43.19	34.59	80.27	114.06	77.44	69.89	35.90	25.31	21.57	71.78	82.13	84.62	87.07	27.31	1	AK097528	mRNA
A_21_P0013971	694.10	369.54	615.90	726.40	652.55	394.55	1024.78	1092.60	1092.15	397.94	369.83	364.46	332.23	669.52	640.77	525.30	327.34	156.55	259.55	421.41	321.51	424.56	267.69	121.31	1	ENST00000497570	mRNA
A_21_P0013972	1.75	1.98	1.77	2.13	2.14	2.40	1.97	2.09	2.33	2.32	2.22	3.00	2.54	2.39	3.44	2.20	2.26	2.10	2.09	2.02	2.25	2.05	0.45	0.10	0		mRNA
A_21_P0013973	13.57	2.10	8.19	4.36	8.02	2.65	7.05	15.42	14.18	2.33	5.98	2.88	4.02	3.28	3.62	2.22	2.08	2.13	2.20	2.11	2.37	2.10	4.54	0.10	0	AF461900	mRNA
A_21_P0013974	1.68	1.88	3.61	3.55	3.06	2.14	1.76	2.30	1.93	3.26	2.00	2.70	2.50	2.24	3.48	10.10	1.87	1.89	1.93	1.92	4.59	5.14	0.69	3.07	0	ENST00000529080	mRNA
A_21_P0013975	177.53	134.79	202.23	216.69	219.01	102.53	332.08	231.74	396.62	95.64	82.08	87.98	96.60	126.63	100.34	153.99	128.34	80.89	85.86	157.14	91.91	119.45	94.43	31.67	1	AY358662	mRNA
A_21_P0013977	1.61	1.87	1.67	1.97	3.00	2.11	1.70	1.91	1.86	2.12	1.98	2.68	2.48	2.24	3.47	2.39	1.86	1.89	1.92	1.90	2.00	1.81	0.53	0.20	0	ENST00000493650	mRNA
A_21_P0013978	1.82	2.09	1.84	2.21	1.72	2.32	1.68	1.73	1.97	3.24	2.13	3.00	2.49	2.52	3.54	2.19	2.15	2.11	2.21	2.17	2.35	2.10	0.58	0.08	0	THC2618881	mRNA
A_21_P0013980	6.89	1.89	1.65	1.96	7.01	4.11	1.59	1.70	1.71	101.69	2.01	2.74	2.36	2.19	3.37	5.97	2.50	1.91	1.92	1.91	3.76	1.83	25.56	1.55	0	AW968932	mRNA
A_21_P0013981	7754.85	618.92	3286.13	4234.01	2520.37	464.37	1974.38	3029.45	525.89	424.62	375.06	876.27	197.97	445.99	445.48	812.19	256.98	511.08	970.39	745.97	2645.11	3725.26	2095.31	1291.58	1	ENST00000481779	mRNA
A_21_P0013982	12.63	2.08	14.96	4.09	10.27	2.30	7.71	14.51	9.69	2.31	2.13	2.88	4.40	2.81	3.53	2.27	2.13	2.10	2.18	2.11	5.32	2.09	4.77	1.20	0	ENST00000611237	mRNA
A_21_P0013983	1.70	1.94	5.82	10.79	2.97	2.20	3.24	3.08	2.58	5.89	6.55	4.37	3.68	2.30	3.44	5.56	1.97	1.99	3.48	3.59	8.07	1.90	2.39	2.30	0	ENST00000437348	mRNA
A_21_P0013984	21.82	3.15	22.42	19.64	13.62	5.95	9.74	14.18	25.77	9.82	9.51	2.96	4.11	7.96	4.56	13.41	2.11	3.95	2.21	8.82	11.62	10.71	7.58	4.72	0	NM_001005353	mRNA
A_21_P0013985	251.49	200.28	207.17	260.53	211.85	230.61	257.53	160.52	220.47	199.61	249.03	191.88	204.71	294.64	225.75	253.63	176.42	114.53	133.67	211.93	130.11	162.94	33.71	49.71	1	AK090481	mRNA
A_21_P0013986	6.08	2.10	4.18	2.24	2.25	2.58	1.69	4.31	2.16	2.50	2.17	3.29	3.38	2.59	3.59	3.57	2.11	2.10	2.16	2.20	2.24	2.08	1.16	0.54	0	ENST00000418195	mRNA
A_21_P0013987	1.79	2.06	6.37	2.19	1.66	2.30	3.49	1.73	2.90	2.47	2.07	2.95	2.41	2.38	3.43	2.24	2.90	2.10	2.18	2.20	2.32	2.06	1.17	0.28	0	AK098579	mRNA
A_21_P0013988	2.31	1.89	1.69	1.99	1.71	2.16	1.80	2.01	1.98	2.14	2.02	2.72	2.51	3.56	3.49	2.09	2.10	1.90	1.94	1.93	2.00	1.83	0.58	0.10	0		mRNA
A_21_P0013989	1.62	1.89	1.69	1.99	1.69	2.16	1.80	1.99	1.99	2.13	2.00	2.73	2.49	3.14	3.51	2.09	1.88	1.89	1.94	1.94	2.00	1.82	0.55	0.09	0	THC2662122	mRNA
A_21_P0013990	102.46	34.10	113.65	70.29	56.41	28.59	60.05	56.76	64.08	19.40	17.67	29.70	13.15	63.08	48.38	22.58	13.35	14.98	10.24	30.93	31.49	29.38	29.50	9.01	1		mRNA
A_21_P0013991	281.41	171.43	301.22	238.30	319.86	163.68	296.17	308.47	317.94	125.95	98.49	96.74	184.81	138.21	99.40	227.46	141.35	99.05	122.09	167.03	141.81	145.09	88.25	40.47	1	ENST00000612308	mRNA
A_21_P0013992	22.54	5.09	26.72	7.25	21.26	10.00	3.70	13.35	10.20	12.97	4.93	3.23	2.54	2.59	3.65	11.82	2.13	2.77	3.83	8.92	5.58	3.55	7.92	3.58	0		mRNA
A_21_P0013993	4.56	2.03	6.77	2.33	1.63	2.26	1.60	5.15	1.88	5.62	2.04	2.89	2.39	2.34	3.43	2.22	2.10	2.06	2.14	2.15	5.29	2.02	1.62	1.20	0	NM_138362	mRNA
A_21_P0013994	557.59	214.49	617.45	512.84	483.23	334.92	480.20	531.78	581.45	246.87	168.93	152.95	167.00	259.46	198.95	246.98	133.06	87.83	145.91	356.98	535.42	397.99	173.90	164.44	1		mRNA
A_21_P0013995	9.16	2.05	6.77	8.91	13.92	6.63	18.59	14.39	7.42	6.37	4.30	8.56	7.82	6.60	4.65	2.22	3.31	2.08	2.07	3.53	2.33	5.40	4.28	1.22	0	ENST00000475182	mRNA
A_21_P0013996	1.78	2.05	1.80	2.83	1.65	2.26	1.63	1.71	1.89	2.30	2.07	2.89	2.36	2.36	3.46	2.24	2.38	2.08	2.17	2.14	2.33	2.06	0.53	0.12	0	ENST00000593000	mRNA
A_21_P0013997	203.17	143.23	209.55	227.68	480.22	104.77	593.45	561.28	646.31	85.56	83.90	84.03	52.38	306.90	72.31	125.98	96.15	49.80	75.40	113.42	111.52	119.84	209.94	27.42	1	XM_006710130	mRNA
A_21_P0013999	47.56	48.38	44.41	75.06	58.21	94.15	49.76	32.76	39.72	240.95	132.41	87.14	119.44	129.66	108.08	84.38	29.41	29.48	30.15	47.52	61.98	38.96	54.46	20.74	1		mRNA
A_21_P0014000	20.17	1.95	15.08	4.48	2.30	2.21	2.68	3.97	2.41	4.25	3.49	2.90	2.59	2.27	3.34	5.53	2.01	2.00	2.04	3.19	8.50	1.91	5.30	2.53	0	NM_006737	mRNA
A_21_P0014003	1.85	2.06	1.81	2.16	3.97	2.38	2.01	2.15	2.34	2.43	2.27	2.92	2.72	2.20	3.73	2.23	2.17	2.10	2.17	2.25	2.20	2.10	0.63	0.06	0	ENST00000521821	mRNA
A_21_P0014005	4.54	2.09	13.11	2.21	5.47	2.30	3.08	1.72	1.94	5.76	5.82	2.96	2.40	4.57	3.50	8.09	4.09	2.11	3.65	2.18	2.37	2.10	2.88	2.17	0		mRNA
A_21_P0014006	6.66	2.05	8.97	2.16	4.80	2.44	2.06	5.11	4.07	6.99	4.98	2.93	2.66	4.85	4.28	4.09	2.15	2.12	2.19	2.16	2.20	2.73	2.05	0.72	0	XM_006716897	mRNA
A_21_P0014007	8.33	14.13	14.30	8.72	20.36	3.66	24.53	15.95	19.48	8.09	8.20	6.82	4.09	11.53	7.92	10.57	6.91	10.81	35.07	5.24	5.20	5.72	6.19	10.73	0	AK098413	mRNA
A_21_P0014008	9505.92	6907.68	9848.17	10243.53	9840.77	7501.45	11791.51	11640.73	12475.94	8625.46	7993.12	7700.85	7666.07	11623.11	8516.18	8574.32	6595.52	3585.99	4577.66	6676.09	5404.73	6738.85	1798.42	1642.47	1	NM_001242797	mRNA
A_21_P0014010	13.85	6.18	17.00	13.42	19.79	16.39	11.76	11.34	10.48	23.34	32.39	9.61	14.52	16.98	16.70	20.77	2.33	5.61	5.58	8.00	15.88	5.87	6.31	6.64	1	AF357221	mRNA
A_21_P0014013	183.96	71.89	196.52	138.21	113.24	96.71	132.50	134.87	162.82	85.73	55.38	60.73	55.56	68.50	46.64	101.19	60.72	54.79	53.00	93.04	78.42	78.80	49.18	18.84	1		mRNA
A_21_P0014015	8474.54	1921.57	7849.06	6318.03	4037.84	4937.01	2705.72	5208.54	3436.16	2613.63	1068.92	1555.40	733.80	1956.72	1466.35	1987.87	1156.10	400.70	1090.44	2899.32	4308.48	3622.53	2455.84	1446.89	1	ENST00000592861	mRNA
A_21_P0014016	4.57	3.13	13.01	11.75	4.49	4.58	5.97	5.97	5.36	9.18	12.55	3.41	2.64	4.11	5.83	12.70	5.27	3.08	5.80	8.03	4.64	5.41	3.47	3.14	0	BF447189	mRNA
A_21_P0014017	171.94	46.62	188.46	150.70	68.69	84.70	64.90	111.20	87.84	50.84	27.30	29.13	22.13	83.85	46.63	60.95	31.86	19.65	21.31	48.76	77.56	75.69	52.34	24.44	1	XM_005276635	mRNA
A_21_P0014019	66.13	19.04	66.79	60.01	59.96	29.75	71.57	87.99	69.31	21.63	15.80	18.28	8.14	43.76	22.57	44.55	14.52	15.20	18.36	31.38	47.28	28.02	25.89	13.50	1	AK130682	mRNA
A_21_P0014021	35.21	14.73	45.22	31.90	45.76	17.78	53.45	46.35	42.69	16.19	19.44	9.08	24.48	28.82	17.36	16.22	18.04	13.80	6.61	27.28	16.31	28.90	14.15	7.73	1	XM_003403494	mRNA
A_21_P0014022	6.81	1.94	1.73	2.03	1.72	2.23	1.95	1.97	2.16	2.89	3.78	2.87	2.35	2.22	3.63	2.15	1.98	1.93	10.11	1.98	2.03	1.89	1.31	3.07	0	AB593131	mRNA
A_21_P0014023	74.19	11.32	30.05	36.70	42.24	18.17	29.26	47.99	34.28	16.66	15.09	6.55	12.11	21.82	10.70	18.83	8.68	12.43	12.15	33.92	44.63	32.14	18.06	13.67	1		mRNA
A_21_P0014025	10.37	9.11	7.66	11.21	31.22	15.36	39.31	30.16	39.78	32.21	45.95	4.53	8.68	16.69	9.96	21.67	7.12	3.57	10.62	10.06	19.03	12.56	14.01	6.37	0	U82306	mRNA
A_21_P0014026	1.69	1.93	1.73	2.03	1.85	2.23	1.87	2.10	2.06	2.19	2.12	2.78	2.57	2.31	3.47	2.15	1.95	1.96	2.01	1.98	2.04	1.89	0.46	0.08	0	AB586693	mRNA
A_21_P0014027	1.63	1.89	1.67	1.99	1.59	2.10	1.61	1.75	1.75	2.13	5.41	2.70	2.36	2.22	3.44	2.12	1.91	1.91	5.84	1.91	2.16	2.78	1.00	1.43	0		mRNA
A_21_P0014028	21.82	4.37	11.68	20.14	26.02	7.07	32.31	22.98	27.69	4.49	10.71	6.36	5.34	12.33	15.39	15.80	9.26	1.98	4.57	13.18	12.35	9.26	9.29	4.87	0	AF318328	mRNA
A_21_P0014029	19.15	11.02	16.91	10.20	10.69	8.25	15.54	19.44	18.89	2.91	4.18	5.10	7.44	5.95	3.46	7.20	6.31	2.01	5.54	5.30	4.86	8.06	6.00	1.94	0	ENST00000521798	mRNA
A_21_P0014031	31.32	29.79	35.72	32.41	28.10	19.40	26.10	35.77	29.17	23.57	23.08	21.20	29.12	35.63	43.15	20.92	19.19	9.97	12.51	20.68	19.53	23.66	6.41	4.94	1	NM_001123066	mRNA
A_21_P0014033	109.75	36.41	120.05	109.92	77.57	43.72	75.33	105.81	79.06	28.12	18.59	31.81	19.73	54.66	26.08	62.34	35.45	19.02	30.11	44.86	54.92	46.16	36.49	14.82	1	ENST00000575066	mRNA
A_21_P0014036	5.81	4.17	2.96	9.07	3.26	2.49	14.65	10.09	15.08	8.90	2.32	2.93	5.86	10.92	3.58	7.89	2.19	3.57	6.40	5.80	4.98	3.13	4.37	2.01	0	XM_006709961	mRNA
A_21_P0014037	195.37	144.65	264.62	270.11	434.43	87.35	482.89	432.44	491.47	81.43	68.53	53.72	68.51	112.40	90.75	178.81	101.86	66.01	76.80	147.76	106.61	130.36	165.46	39.75	1		mRNA
A_21_P0014039	28.22	3.61	29.53	17.89	14.27	8.78	19.99	17.99	20.37	2.30	2.19	2.98	6.57	4.84	4.01	2.20	2.17	2.04	2.06	10.98	2.21	5.98	9.55	3.41	0	ENST00000542061	mRNA
A_21_P0014040	1.80	2.07	1.82	2.19	1.66	4.19	5.56	3.38	5.16	2.31	9.66	2.90	3.64	2.38	3.50	5.11	2.15	2.83	2.18	2.14	2.66	2.08	2.09	1.09	0		mRNA
A_21_P0014041	510.29	77.29	212.57	320.39	269.87	89.48	271.70	424.21	186.22	86.88	57.84	70.93	35.49	124.18	107.98	133.43	58.39	27.68	53.04	91.07	154.65	193.40	143.44	60.63	1	XM_003846624	mRNA
A_21_P0014042	142.16	38.97	113.84	86.83	86.44	44.46	81.15	215.35	81.57	35.99	19.92	17.68	73.71	48.20	37.63	63.68	37.01	17.35	29.38	55.66	62.39	87.44	52.28	23.92	1	NM_001135844	mRNA
A_21_P0014043	4.67	2.01	1.80	2.11	2.02	2.35	1.99	2.21	2.23	2.27	2.24	2.88	2.62	2.38	24.47	2.25	2.07	2.05	2.12	2.09	2.13	2.01	5.74	0.08	0	ENST00000400522	mRNA
A_21_P0014045	2.28	1.86	1.64	6.45	4.60	2.15	4.73	2.46	1.88	2.23	1.96	2.78	2.38	5.16	3.43	1.94	1.81	5.11	1.92	14.52	4.13	1.84	1.47	4.63	0	NM_001097	mRNA
A_21_P0014046	1.80	1.93	1.72	2.06	1.56	2.19	1.60	1.67	1.83	3.09	5.27	3.92	2.34	2.22	3.60	2.06	1.90	1.98	2.02	1.98	2.07	1.91	1.07	0.07	0	AK129721	mRNA
A_21_P0014047	14.28	6.33	10.58	10.50	19.71	8.64	13.49	19.24	19.96	13.03	16.74	3.02	6.90	19.43	11.53	20.37	6.81	9.36	7.21	9.71	20.09	3.51	5.37	6.62	0	NM_001252204	mRNA
A_21_P0014048	2626.41	871.96	2002.84	2506.70	2545.14	865.87	2756.83	3394.67	2389.52	780.79	568.00	615.28	627.78	1172.90	1052.50	1229.27	572.69	279.76	547.23	1046.51	1501.88	1483.79	973.78	488.30	1	ENST00000620700	mRNA
A_21_P0014050	5.93	1.89	2.83	1.94	16.88	2.13	2.78	5.14	1.77	2.15	5.52	2.83	2.52	2.19	3.23	3.69	1.94	13.59	1.92	1.98	1.95	1.82	3.82	4.35	0		mRNA
A_21_P0014052	1.61	1.88	1.68	1.99	1.65	2.14	1.76	1.94	1.94	2.12	1.97	2.72	2.46	2.22	3.52	2.08	1.87	1.89	12.61	1.93	1.99	1.82	0.49	4.04	0		mRNA
A_21_P0014053	1.68	1.95	1.72	2.08	3.64	2.19	5.14	6.17	5.10	2.18	1.97	2.81	2.64	2.25	3.49	2.14	1.96	1.99	14.84	2.06	2.13	1.91	1.42	4.84	0	NM_001256579	mRNA
A_21_P0014054	1.89	2.07	1.86	2.18	2.11	2.48	2.12	2.24	2.41	2.35	2.30	2.95	2.68	2.46	3.50	3.15	2.23	2.10	2.18	2.19	6.87	2.11	0.42	1.76	0	XM_928212	mRNA
A_21_P0014055	1.77	2.03	1.80	2.19	1.62	2.30	1.57	2.07	1.84	2.33	6.06	4.27	2.37	2.33	3.59	2.18	2.04	6.42	2.16	2.14	4.27	2.03	1.22	1.70	0	NM_001288814	mRNA
A_21_P0014056	1.89	4.88	2.67	2.18	2.05	2.46	2.14	2.14	12.04	2.37	2.27	3.05	2.59	2.48	3.63	3.27	2.37	2.10	2.40	2.19	2.26	2.13	2.55	0.41	0	ENST00000481831	mRNA
A_21_P0014058	1.68	1.95	1.71	2.05	1.57	2.15	1.60	2.14	5.09	2.18	2.00	2.75	2.28	2.22	3.44	2.18	2.00	1.96	2.00	1.97	2.15	1.91	0.90	0.10	0	ENST00000461759	mRNA
A_21_P0014059	759.93	178.83	294.27	421.21	575.80	327.42	508.51	490.67	327.67	473.21	332.52	202.39	220.31	459.47	296.76	313.32	122.10	61.73	110.76	353.70	465.48	413.82	157.16	162.30	1	ENST00000489002	mRNA
A_21_P0014060	1.62	1.88	1.68	1.98	1.90	2.13	2.03	1.97	1.93	2.12	2.00	2.70	2.50	2.24	3.48	2.08	1.87	1.89	1.93	1.92	1.99	1.81	0.46	0.09	0	ENST00000484368	mRNA
A_21_P0014064	1.82	2.08	1.81	2.24	1.68	2.32	1.69	1.71	1.91	2.30	2.14	2.87	2.30	2.32	3.49	3.94	2.11	2.10	2.16	2.12	2.36	2.08	0.49	0.68	0		mRNA
A_21_P0014065	6.83	4.71	10.38	5.07	14.29	2.13	15.35	13.79	9.22	2.93	3.18	2.72	8.29	4.66	3.45	10.41	7.08	8.79	6.48	8.17	3.59	8.85	4.53	2.19	0	THC2550463	mRNA
A_21_P0014066	12.60	1.91	11.66	1.94	7.64	3.62	19.10	19.09	21.69	2.19	3.58	3.00	2.63	3.95	3.11	2.40	1.97	1.91	1.92	5.39	3.75	2.67	7.11	1.29	0	BX396776	mRNA
A_21_P0014068	22.95	1.89	8.43	14.11	15.66	3.69	7.43	18.28	5.45	3.07	6.43	2.76	2.35	9.04	3.30	3.11	1.93	1.90	1.91	1.93	7.89	9.26	6.52	3.19	0		mRNA
A_21_P0014069	43.34	15.78	57.10	47.25	66.28	33.15	74.16	83.62	70.88	15.98	11.51	12.69	14.11	36.04	23.32	26.58	8.97	4.67	7.14	18.84	18.89	18.57	25.07	7.97	1	THC2657155	mRNA
A_21_P0014072	1.71	3.92	1.73	2.02	1.87	2.21	1.75	7.00	3.08	4.53	2.18	2.87	4.14	2.86	3.41	7.46	5.46	2.86	3.39	3.57	4.81	2.20	1.44	1.80	0	XR_108348	mRNA
A_21_P0014073	44.57	5.05	23.29	14.94	62.91	7.48	67.64	74.95	72.89	2.12	46.22	5.45	9.47	28.85	10.21	9.48	2.16	2.10	6.09	7.64	15.63	15.31	27.24	5.56	0	XR_241120	mRNA
A_21_P0014074	4.37	2.95	1.90	3.64	2.98	2.18	3.93	3.44	7.56	6.38	2.33	2.82	2.29	2.15	3.52	5.20	1.87	1.89	2.56	1.88	2.00	1.85	1.60	1.23	0	CR749479	mRNA
A_21_P0014075	1.67	1.92	4.75	6.28	4.01	3.06	2.27	226.70	9.92	2.17	2.91	2.81	2.51	2.28	3.43	2.14	1.95	1.96	2.00	1.96	4.37	1.88	57.65	0.91	0	XR_108352	mRNA
A_21_P0014079	2377.00	358.39	912.46	1239.20	1034.58	339.50	880.72	1340.76	792.37	274.08	185.52	258.46	151.08	468.11	345.85	374.30	159.80	119.47	168.28	438.04	548.54	651.11	601.56	208.47	1	ENST00000476966	mRNA
A_21_P0014084	1.68	8.43	5.04	2.07	6.27	2.26	4.08	3.53	3.66	4.43	5.08	9.75	3.05	3.48	3.07	3.65	1.97	6.16	2.49	5.99	8.03	1.87	2.28	2.42	0	XR_108383	mRNA
A_21_P0014087	1.73	1.98	3.31	2.13	1.58	2.24	1.56	1.66	1.82	3.52	2.02	2.94	2.38	2.29	3.60	2.11	1.97	2.04	2.13	2.06	3.65	1.98	0.70	0.61	0	XR_108393	mRNA
A_21_P0014091	7.77	2.14	2.50	9.62	14.71	3.77	22.73	12.02	17.66	4.38	2.13	2.85	2.51	2.30	38.71	2.80	2.43	1.96	2.03	3.04	3.95	5.61	10.32	1.29	0	BG218553	mRNA
A_21_P0014092	20.38	15.67	33.79	30.72	55.70	14.83	72.91	67.90	95.82	14.26	3.52	3.01	22.56	18.90	11.01	11.08	5.15	6.56	8.17	25.45	14.41	13.06	27.99	6.83	1	BG201242	mRNA
A_21_P0014094	15.30	3.25	14.23	13.49	20.02	2.40	16.47	12.79	32.94	7.46	7.16	2.92	5.77	6.69	42.45	2.27	2.14	2.05	2.12	7.19	2.17	2.03	11.32	1.91	0	AK096649	mRNA
A_21_P0014095	86.00	84.92	93.05	89.29	141.54	53.72	156.39	118.39	154.22	53.42	52.21	47.09	53.99	47.10	66.71	51.13	51.52	26.74	32.16	62.17	25.06	30.38	39.16	14.73	1		mRNA
A_21_P0014096	1.75	1.97	1.77	3.23	5.94	2.57	1.95	3.55	6.33	5.49	11.07	2.99	2.57	2.47	3.44	3.32	2.26	2.10	2.09	2.02	2.25	2.05	2.50	0.46	0	BX102845	mRNA
A_21_P0014097	6.02	2.07	5.59	2.68	4.58	7.09	7.82	11.20	4.70	4.35	2.08	3.00	2.42	2.39	3.44	3.24	2.14	2.11	2.20	2.22	2.31	2.07	2.58	0.41	0	THC2529005	mRNA
A_21_P0014099	30.37	6.00	31.71	18.61	27.52	15.46	17.93	29.79	31.37	10.80	2.20	3.70	2.52	11.88	243.70	11.11	2.13	4.87	4.64	7.22	15.47	13.34	59.51	4.98	1	XR_108428	mRNA
A_21_P0014103	125.26	8.32	19.29	32.60	59.17	15.55	30.40	55.31	32.55	3.99	9.46	5.83	8.57	57.69	3.58	27.35	22.88	25.58	14.84	74.08	40.77	64.33	32.69	22.48	1	XR_251219	mRNA
A_21_P0014104	4.42	3.83	1.70	2.08	10.17	2.19	11.52	6.52	13.63	2.19	5.47	2.79	2.79	2.19	3.37	2.20	3.90	1.97	2.00	2.00	2.17	5.32	3.81	1.31	0		mRNA
A_21_P0014105	16.95	12.49	9.91	15.98	21.95	16.73	24.89	27.27	26.14	35.15	21.48	16.52	61.29	57.91	81.84	18.98	17.26	7.28	14.54	16.61	7.37	12.05	20.86	4.71	1	XR_425550	mRNA
A_21_P0014108	18.24	6.18	22.83	13.15	26.57	8.52	24.68	25.60	22.84	13.37	6.78	4.23	31.76	8.41	205.32	13.57	10.10	3.20	6.99	12.89	20.22	12.27	49.49	5.38	0	NM_001243288	mRNA
A_21_P0014109	5.35	1.94	1.73	9.09	3.23	2.23	1.85	2.09	2.03	2.19	2.55	2.79	2.56	2.32	3.47	2.27	1.96	1.98	2.03	1.98	2.04	1.91	1.90	0.12	0	THC2644314	mRNA
A_21_P0014115	9.54	1.92	7.18	2.06	4.43	2.19	2.47	6.87	1.81	2.32	2.00	6.19	2.43	4.94	3.51	2.00	1.88	1.96	2.00	1.96	2.09	1.92	2.43	0.07	0	AK129526	mRNA
A_21_P0014118	2.35	2.02	5.80	2.90	5.32	8.50	5.14	2.05	6.81	3.69	3.08	3.64	2.36	5.73	8.09	6.59	2.15	2.00	2.09	2.07	5.21	2.27	2.17	1.89	0	XR_108490	mRNA
A_21_P0014121	1.66	1.92	1.67	2.02	1.55	2.14	1.58	1.63	1.71	3.27	2.00	2.76	2.28	2.18	3.36	2.37	1.97	1.93	1.95	1.95	2.09	1.87	0.58	0.17	0		mRNA
A_21_P0014122	14.41	5.54	13.48	25.01	24.46	17.43	17.95	14.20	10.18	44.64	28.10	13.16	11.63	13.85	5.32	36.21	8.18	5.98	7.00	7.05	6.18	11.37	10.01	10.96	1		mRNA
A_21_P0014123	1.69	1.94	1.77	2.08	1.56	2.20	2.63	1.63	1.81	3.14	2.01	2.88	2.43	2.27	3.53	2.60	1.90	1.99	2.03	1.99	2.12	1.94	0.58	0.24	0	AK054937	mRNA
A_21_P0014126	442.05	119.91	439.33	330.08	249.95	188.94	241.96	333.11	247.62	135.83	91.90	101.85	59.56	131.74	92.00	165.85	71.14	55.37	73.03	163.61	225.61	218.31	125.99	71.96	1		mRNA
A_21_P0014127	1.86	2.11	1.86	2.28	1.69	3.01	1.60	22.30	2.27	2.46	3.73	3.17	2.96	4.14	3.59	5.31	2.15	4.19	2.24	2.25	3.34	2.12	5.14	1.26	0	AL359654	mRNA
A_21_P0014131	1.63	1.90	1.69	2.01	1.58	2.17	1.74	1.74	1.93	2.16	1.96	2.84	2.28	2.17	3.64	2.06	1.89	1.92	1.97	1.93	4.74	1.86	0.53	1.06	0	THC2707919	mRNA
A_21_P0014132	4.28	2.09	1.84	2.21	3.70	2.30	1.67	1.72	1.95	2.35	2.12	2.96	2.41	2.45	3.52	2.24	2.17	2.11	2.21	2.17	2.37	11.82	0.77	3.63	0	THC2690033	mRNA
A_21_P0014133	2.09	1.96	3.90	2.02	3.72	2.21	4.72	2.27	2.10	2.52	2.56	2.82	2.40	7.03	3.60	3.83	6.11	1.91	1.97	1.97	2.97	4.75	1.38	1.62	0	NM_001288661	mRNA
A_21_P0014134	196.23	183.75	173.91	160.61	183.46	77.68	173.87	120.23	168.44	89.54	84.11	69.22	55.76	62.77	48.10	53.00	36.16	29.57	22.10	92.73	54.76	80.45	55.23	26.21	1	XR_427477	mRNA
A_21_P0014135	202.80	10.87	67.35	97.00	70.18	32.50	61.47	126.44	41.35	19.67	11.57	8.41	7.56	57.01	7.16	40.80	23.11	20.43	13.18	65.28	84.71	63.14	54.53	27.16	1	AV738989	mRNA
A_21_P0014136	7.77	6.93	2.85	2.25	3.45	5.49	6.32	2.28	2.57	7.32	9.97	2.91	2.37	7.47	4.57	2.29	11.54	2.12	2.21	2.12	3.97	2.12	2.52	3.49	0	BX369009	mRNA
A_21_P0014137	6.73	8.89	8.36	3.88	19.28	5.58	13.01	13.15	14.28	15.88	6.21	12.89	2.58	22.36	7.45	6.63	7.13	2.13	2.16	2.69	2.26	3.60	5.73	2.17	0	XR_112627	mRNA
A_21_P0014138	1.89	2.01	3.76	3.49	3.05	2.76	2.03	3.21	11.87	4.09	2.24	3.73	2.69	2.39	13.34	6.23	2.09	4.97	2.12	2.10	2.14	2.01	3.50	1.75	0	ENST00000511639	mRNA
A_21_P0014139	5.01	4.41	5.69	2.97	1.60	2.22	1.63	4.46	1.82	3.07	2.05	4.85	4.07	2.27	3.47	7.16	2.09	3.80	2.10	3.37	2.28	2.01	1.36	1.86	0	ENST00000507837	mRNA
A_21_P0014140	39.14	11.54	35.29	13.83	63.07	8.70	71.09	107.36	65.55	8.11	6.42	8.54	22.31	34.34	18.96	10.62	7.56	2.83	2.23	19.29	13.39	12.08	30.02	6.05	1	THC2654600	mRNA
A_21_P0014148	3.06	1.98	1.75	2.12	3.54	2.22	1.59	4.55	4.64	2.22	1.99	2.85	2.40	2.28	27.18	2.17	2.01	2.03	2.09	2.11	2.18	1.96	6.40	0.08	0	XR_108599	mRNA
A_21_P0014151	2.83	4.96	1.89	2.18	11.93	6.24	6.29	7.40	2.51	2.35	4.49	3.08	2.63	4.34	3.77	2.43	2.45	2.14	2.89	2.12	2.25	2.28	2.67	0.26	0	XR_108264	mRNA
A_21_P0014154	17.33	10.13	9.72	12.77	7.46	8.49	7.56	19.07	5.70	3.81	4.38	2.83	2.33	2.73	3.61	5.69	1.91	1.96	2.01	4.01	8.15	5.83	5.23	2.43	0		mRNA
A_21_P0014156	2.54	3.06	1.89	2.27	1.81	2.42	1.62	1.73	1.92	2.42	2.13	3.15	2.45	2.46	3.52	2.25	2.17	2.16	2.24	2.27	2.32	2.12	0.55	0.07	0	THC2614693	mRNA
A_21_P0014157	32.87	24.05	50.22	19.89	43.13	9.47	62.20	57.86	64.38	9.47	6.65	6.90	37.74	26.81	6.18	13.67	10.12	6.41	5.38	13.95	21.39	7.70	21.17	5.59	1	THC2616237	mRNA
A_21_P0014161	22.00	8.03	26.32	17.10	25.62	10.03	26.10	35.94	27.86	5.41	2.06	3.98	2.27	6.54	6.31	8.71	4.06	2.05	2.13	10.74	11.32	7.44	11.29	3.91	0	XR_242019	mRNA
A_21_P0014163	1.65	1.92	1.68	1.97	1.75	2.16	1.63	2.11	1.83	2.18	2.14	2.86	2.55	2.22	3.28	2.11	1.97	1.94	2.50	2.00	1.97	1.86	0.47	0.21	0		mRNA
A_21_P0014164	4.45	1.85	4.00	6.42	9.59	2.49	6.25	5.71	13.04	2.27	3.57	13.96	2.47	2.91	3.36	1.90	1.79	3.28	1.90	1.86	2.02	4.44	3.84	1.02	0	THC2620873	mRNA
A_21_P0014167	32.35	4.84	20.21	18.11	41.31	11.35	35.61	47.68	38.22	8.90	2.62	5.06	2.55	11.05	5.57	6.01	2.87	4.31	2.15	8.28	11.08	14.21	15.78	4.46	0	ENST00000379433	mRNA
A_21_P0014169	2.89	3.78	8.69	8.42	1.90	2.26	3.56	9.62	6.33	8.20	4.48	25.94	2.41	3.78	3.56	10.93	1.93	3.52	2.78	31.92	6.47	3.69	6.00	10.66	0		mRNA
A_21_P0014171	2.60	7.09	1.72	2.07	1.55	2.19	2.85	1.61	1.81	6.77	2.02	33.60	3.53	3.03	3.47	3.87	5.38	4.13	4.48	2.46	2.12	1.93	8.08	1.32	0	XM_005249433	mRNA
A_21_P0014172	53.03	2.04	9.43	35.97	37.30	9.40	38.58	35.02	14.83	5.25	2.10	5.45	2.25	10.68	4.90	7.72	14.77	9.44	13.89	33.32	34.54	29.46	17.10	11.58	0	BC010926	mRNA
A_21_P0014176	5.15	1.98	1.76	5.47	1.59	2.24	1.59	2.62	2.27	2.24	2.00	6.38	2.36	2.27	3.58	2.15	1.99	2.04	2.10	2.09	2.15	1.96	1.53	0.07	0	XR_132856	mRNA
A_21_P0014178	11.18	1.96	7.85	2.08	2.82	2.37	4.59	2.36	12.07	2.29	2.18	2.98	2.40	5.16	3.40	2.16	2.15	2.02	2.06	1.99	2.19	2.00	3.34	0.08	0		mRNA
A_21_P0014179	6.46	2.08	2.79	7.65	17.36	4.93	17.40	21.00	14.82	2.48	3.23	3.12	2.44	3.63	3.61	2.20	2.10	2.14	2.21	5.38	7.72	2.10	6.59	2.25	0	THC2693752	mRNA
A_21_P0014180	103.89	114.60	115.29	124.43	146.85	66.25	206.44	171.35	170.92	60.53	82.87	90.22	183.10	149.33	222.28	56.46	42.25	27.21	38.82	83.48	56.20	67.02	49.90	18.84	1	ENST00000474396	mRNA
A_21_P0014181	1.89	1.95	1.73	2.09	1.58	2.21	1.61	3.33	1.84	2.20	1.97	2.86	2.35	2.24	3.58	6.02	3.03	2.00	3.38	2.05	2.61	1.92	0.59	1.44	0	XR_426129	mRNA
A_21_P0014182	2.08	2.07	1.84	2.16	2.15	2.40	1.97	2.20	2.25	7.78	2.35	2.98	2.64	2.36	3.52	7.28	2.17	2.15	2.81	2.20	4.22	2.10	1.46	1.92	0	AK094662	mRNA
A_21_P0014185	2468.62	531.67	982.05	1300.66	2546.06	958.06	2674.86	2070.94	1240.69	846.61	722.84	996.71	685.76	1137.28	935.01	860.85	289.47	222.59	389.98	943.94	876.46	1243.14	724.99	388.01	1	AF090910	mRNA
A_21_P0014188	29.54	9.07	22.26	13.75	25.66	14.41	27.11	39.65	29.16	7.17	4.67	4.49	4.08	9.84	8.60	9.80	5.70	3.45	1.94	9.35	10.87	10.67	11.32	3.67	1	BC087859	mRNA
A_21_P0014189	2.86	3.96	4.14	8.08	22.29	5.76	42.34	25.37	27.25	7.81	9.23	3.23	6.96	15.65	3.65	3.90	2.14	2.15	2.21	8.12	9.51	3.57	11.67	3.05	0	THC2644037	mRNA
A_21_P0014192	9485.93	5885.43	9191.65	11349.81	7414.13	6363.05	8409.32	9375.27	7760.80	6618.81	5865.65	5875.95	4906.41	7765.01	6120.79	7546.70	5464.32	3220.69	4471.30	5769.51	5752.94	6601.50	1787.43	1401.09	1		mRNA
A_21_P0014193	1028.18	231.82	598.39	904.37	493.52	233.60	406.20	839.07	349.27	248.33	153.28	143.09	66.28	223.47	227.21	434.92	217.08	73.40	203.62	213.65	496.03	480.66	301.11	165.42	1		mRNA
A_21_P0014194	79.10	26.19	78.74	36.91	105.44	28.39	69.66	141.40	124.36	21.66	13.49	8.52	11.11	35.31	32.82	33.78	22.51	8.08	9.28	32.40	25.63	30.90	42.96	10.68	1	THC2586088	mRNA
A_21_P0014195	10.81	5.20	19.37	14.25	6.57	14.95	11.05	11.80	20.16	7.52	11.61	5.62	11.77	16.49	9.72	13.34	11.24	11.36	13.34	8.56	6.38	5.24	4.62	3.25	0	XR_108794	mRNA
A_21_P0014198	1.64	1.89	1.69	1.99	1.74	2.16	1.80	2.02	1.98	2.14	2.04	2.72	2.53	2.27	3.48	2.10	1.89	1.91	1.95	1.93	2.00	1.84	0.47	0.09	0	THC2653230	mRNA
A_21_P0014199	252.41	80.31	249.95	240.10	158.98	117.74	160.81	263.05	178.58	82.24	48.38	66.93	47.75	108.53	87.94	118.15	65.06	33.04	50.83	92.80	124.73	132.66	78.09	39.17	1	ENST00000447086	mRNA
A_21_P0014203	1.61	2.93	1.67	1.99	1.62	2.13	1.71	1.90	3.16	5.03	1.96	2.70	2.46	8.65	3.50	2.91	1.86	1.89	1.93	1.93	2.00	1.81	1.85	0.39	0		mRNA
A_21_P0014205	99.77	62.85	96.05	116.31	120.52	68.60	248.04	210.44	238.29	67.37	75.89	60.90	49.18	67.97	54.26	146.54	70.74	47.90	63.49	91.69	76.20	98.36	67.58	31.96	1	ENST00000436944	mRNA
A_21_P0014206	4.11	1.92	5.67	4.32	2.24	2.36	1.66	5.43	1.84	2.17	2.13	2.84	2.53	2.24	3.34	2.12	1.96	1.95	1.98	2.60	1.98	1.86	1.30	0.25	0	THC2744658	mRNA
A_21_P0014208	27692.91	5185.79	13000.63	19095.91	11583.75	4425.58	8450.08	15388.41	6582.15	3988.82	2376.12	3500.66	1032.09	5269.61	4544.04	5789.91	2320.79	1253.53	2048.15	5730.32	9763.03	12119.93	7330.96	4126.13	1	ENST00000518238	mRNA
A_21_P0014212	13.79	4.30	11.23	10.88	9.04	106.32	15.70	22.24	19.29	2.14	1.95	2.70	2.44	2.22	3.49	2.08	13.55	9.69	1.94	1.95	2.77	3.87	26.09	4.63	1		mRNA
A_21_P0014213	37.45	6.19	52.94	27.49	12.59	11.70	13.72	22.73	25.10	4.13	11.76	4.80	2.76	6.52	3.47	13.24	3.80	6.36	5.15	3.11	17.90	15.36	14.45	6.06	0		mRNA
A_21_P0014215	10.74	2.06	10.38	8.59	41.92	2.41	33.47	28.57	38.99	2.34	2.24	3.11	6.24	2.41	3.68	2.31	2.38	4.32	2.17	8.95	5.21	2.12	14.66	2.53	0	THC2582227	mRNA
A_21_P0014216	1.73	2.00	5.00	3.50	1.92	2.23	2.47	1.96	2.04	70.76	4.58	3.00	2.72	2.24	3.24	2.15	2.09	2.02	2.08	2.17	2.04	1.95	17.58	0.08	0	CD177336	mRNA
A_21_P0014217	2.44	2.13	1.89	2.32	8.18	2.46	5.23	2.63	6.41	2.62	2.20	3.26	3.70	2.54	3.66	2.21	2.15	2.16	2.21	3.21	2.64	2.15	1.81	0.40	0	THC2505091	mRNA
A_21_P0014219	1.65	2.28	1.71	4.98	2.99	2.18	1.65	1.75	1.85	2.17	1.96	7.13	2.33	2.21	3.61	2.09	1.91	1.96	2.01	1.99	2.04	1.88	1.52	0.07	0		mRNA
A_21_P0014220	1.66	7.25	1.71	2.06	1.57	2.74	2.40	1.72	1.84	5.20	1.96	2.85	2.32	2.21	6.65	2.09	3.10	4.61	7.26	6.29	13.69	1.89	1.85	4.12	0	ENST00000518392	mRNA
A_21_P0014222	11.00	2.02	1.79	8.90	16.90	2.33	18.23	8.71	8.15	3.70	5.64	2.98	2.39	16.35	112.47	2.24	2.14	1.99	2.79	3.14	2.12	5.06	27.62	1.09	0	XR_171725	mRNA
A_21_P0014223	4.41	2.08	5.33	2.28	1.82	2.34	1.76	1.89	2.00	2.32	2.21	2.84	2.59	2.51	3.71	5.14	3.35	2.13	2.18	2.07	2.32	2.06	1.03	1.15	0	XR_113143	mRNA
A_21_P0014224	3.32	2.01	1.78	4.71	4.08	2.32	2.08	2.92	2.33	2.24	2.13	2.99	2.32	2.26	3.67	2.23	2.12	33.86	2.07	5.10	2.11	1.98	0.85	11.87	0	XR_242480	mRNA
A_21_P0014227	1.62	1.88	1.68	1.99	4.04	2.14	1.77	1.97	2.54	2.26	1.99	2.71	2.49	2.23	3.50	2.08	1.87	1.89	5.10	1.93	4.21	1.82	0.67	1.36	0	XR_108933	mRNA
A_21_P0014230	12.74	6.00	8.53	7.08	9.90	2.87	17.14	14.43	16.87	4.98	4.18	3.45	5.66	9.12	3.58	15.18	10.34	6.19	7.98	7.14	2.81	6.05	4.85	3.91	0	NM_001286760	mRNA
A_21_P0014233	1.64	2.73	2.02	2.00	2.37	4.80	8.08	1.73	4.52	2.14	1.97	2.71	2.35	2.22	3.45	2.13	1.93	1.92	4.37	1.92	2.07	1.85	1.70	0.91	0	XR_426400	mRNA
A_21_P0014236	6.74	1.91	7.61	4.66	7.34	2.94	6.00	5.95	2.03	8.66	10.70	2.82	2.69	7.15	3.62	4.33	1.92	5.22	1.97	3.46	74.24	1.85	2.68	26.91	0	ENST00000482056	mRNA
A_21_P0014237	21.06	8.77	21.25	20.19	21.13	9.35	21.45	22.91	17.92	10.04	11.82	2.70	2.37	11.08	3.44	4.74	1.90	4.42	1.93	7.89	7.77	5.95	7.53	2.46	0	BC042892	mRNA
A_21_P0014238	1.88	2.07	1.89	2.17	2.06	2.44	2.07	2.09	3.98	2.36	2.24	3.02	2.69	2.54	3.65	2.29	2.39	2.10	2.14	2.18	2.25	2.13	0.63	0.10	0	XM_005252287	mRNA
A_21_P0014240	581.71	105.51	292.98	418.66	352.84	119.68	293.43	500.12	239.00	86.39	56.72	102.52	23.82	129.98	129.20	143.77	41.67	25.09	50.32	122.52	192.72	218.79	171.68	76.73	1		mRNA
A_21_P0014241	1.89	133.81	1.89	2.32	1.71	2.46	1.62	1.72	1.94	2.65	2.21	3.26	2.55	2.55	3.67	2.20	2.14	2.15	2.20	2.20	2.33	2.15	33.96	0.06	0	ENST00000478815	mRNA
A_21_P0014245	3.12	2.07	3.62	3.40	4.76	2.49	2.50	2.22	4.36	4.66	3.49	2.95	2.71	3.72	3.51	5.03	2.25	2.11	2.17	2.20	3.65	3.92	0.84	1.16	0	ENST00000391437	mRNA
A_21_P0014247	1.79	2.02	1.79	2.09	3.12	2.30	1.84	2.08	2.10	2.30	2.30	2.97	2.63	2.32	3.43	2.24	2.10	2.08	2.31	2.14	2.10	2.01	0.50	0.10	0	AK096685	mRNA
A_21_P0014249	3.53	1.88	2.22	1.97	1.72	2.20	1.79	1.72	4.50	2.20	1.99	2.82	2.30	2.14	3.46	1.99	1.87	1.88	1.93	1.87	2.01	1.85	0.81	0.06	0	THC2629526	mRNA
A_21_P0014250	1.64	6.56	1.68	1.97	1.72	2.14	3.13	8.85	1.81	2.14	2.07	5.72	2.47	2.25	3.42	2.11	1.91	1.93	1.96	1.92	1.98	2.11	2.15	0.09	0	AK295718	mRNA
A_21_P0014255	966.91	408.14	1635.67	999.87	666.52	705.18	546.77	747.78	684.97	441.23	214.57	275.62	148.96	265.20	219.07	447.23	244.06	71.22	314.93	511.80	778.23	730.34	395.56	256.22	1		mRNA
A_21_P0014256	4.32	1.99	1.76	2.07	5.20	2.31	2.06	3.04	3.82	2.24	2.11	3.00	2.27	2.82	3.67	6.53	2.11	1.98	2.06	2.43	2.10	7.16	1.00	2.31	0	ENST00000456004	mRNA
A_21_P0014257	1.80	2.01	8.50	3.42	6.36	2.37	4.11	5.26	4.84	2.72	2.85	2.88	2.62	2.39	3.48	2.25	4.46	2.05	2.12	2.10	2.14	2.01	1.84	0.89	0	ENST00000368619	mRNA
A_21_P0014259	1.73	2.00	1.76	2.13	1.62	2.23	3.31	1.74	1.85	2.24	2.01	2.85	2.40	2.31	3.44	2.19	2.05	2.03	2.10	2.12	2.23	1.98	0.56	0.09	0		mRNA
A_21_P0014260	40.24	30.98	42.36	32.53	60.83	46.56	71.72	61.19	71.69	32.98	29.72	40.39	69.00	85.32	86.46	47.83	30.93	21.19	18.97	29.52	16.05	21.48	19.94	10.83	1	XR_111158	mRNA
A_21_P0014263	3.49	1.98	3.55	3.15	1.88	2.21	3.59	1.93	1.99	8.08	10.14	2.98	2.70	4.44	3.23	6.24	2.06	2.00	2.05	2.14	2.02	1.93	2.36	1.59	0		mRNA
A_21_P0014264	1.74	2.00	1.75	2.12	1.59	2.20	1.62	1.96	1.81	2.23	2.03	2.80	2.30	2.26	3.46	2.23	2.07	2.02	2.07	2.04	2.25	1.99	0.49	0.10	0		mRNA
A_21_P0014265	1.73	2.00	5.43	2.14	1.62	2.24	1.59	2.13	1.86	2.24	2.01	2.86	2.40	3.39	3.44	2.19	2.05	2.04	2.11	2.13	2.23	1.98	1.00	0.09	0		mRNA
A_21_P0014266	16.75	2.37	16.04	10.01	39.74	2.32	34.25	29.99	36.05	5.62	2.06	4.09	7.31	13.41	3.55	8.46	8.15	3.88	5.09	10.69	8.02	12.01	13.54	2.86	0	XR_132956	mRNA
A_21_P0014269	1.65	1.92	2.80	2.02	3.07	2.20	1.88	1.91	2.07	2.15	2.01	2.84	2.34	2.49	3.63	2.11	1.94	1.91	1.98	1.96	2.01	1.86	0.54	0.08	0	AK098207	mRNA
A_21_P0014271	1.79	4.49	1.81	2.11	4.76	2.36	5.97	2.18	3.37	2.28	2.20	2.93	2.54	6.41	3.53	2.25	2.54	2.70	2.09	2.66	2.14	2.93	1.50	0.32	0	XR_132955	mRNA
A_21_P0014272	11.93	1.99	4.85	5.68	17.86	2.74	5.71	15.07	5.59	3.85	2.01	2.80	2.53	5.68	3.48	3.81	2.05	2.01	3.69	2.05	6.23	5.55	4.90	1.74	0	XR_109069	mRNA
A_21_P0014273	52119.67	11515.94	26733.12	38289.14	23741.66	8850.79	19111.05	31268.69	13197.48	8066.92	5650.98	7565.65	2249.42	10598.56	9252.32	16250.07	6846.51	3544.13	5335.44	10797.59	20073.37	24395.19	14016.20	7950.93	1	ENST00000532805	mRNA
A_21_P0014280	149.42	119.05	148.99	148.09	191.21	90.02	306.07	174.83	304.89	62.76	49.98	54.06	60.55	71.24	59.06	142.25	100.82	58.47	82.90	107.60	103.40	82.77	84.52	26.14	1	AK125272	mRNA
A_21_P0014281	716.91	91.03	308.45	388.52	286.33	141.97	222.79	425.11	178.68	90.95	49.82	88.74	33.38	143.72	128.99	122.31	26.43	22.53	56.55	109.94	172.56	222.82	182.41	75.38	1	BX096603	mRNA
A_21_P0014283	48.71	37.63	43.55	37.43	89.11	24.64	87.77	68.60	89.61	21.01	20.23	20.95	26.18	37.35	53.90	13.73	14.70	10.86	8.01	33.02	13.13	23.29	25.43	8.61	1	AK092621	mRNA
A_21_P0014287	23.74	2.54	1.83	2.85	6.56	2.16	1.67	1.66	1.93	2.64	1.97	62.66	2.42	2.14	3.31	7.88	2.56	1.84	1.88	15.95	4.52	1.82	16.12	5.23	0	BC034289	mRNA
A_21_P0014288	3.40	2.09	35.69	2.25	6.14	6.72	1.79	8.99	3.23	2.97	2.19	4.00	2.62	14.55	6.82	5.62	3.77	2.07	6.31	2.14	3.62	2.06	8.67	1.74	0	AK124233	mRNA
A_21_P0014291	1.69	1.93	1.72	2.01	1.84	2.20	1.96	2.00	1.94	2.18	2.14	2.81	2.53	4.29	3.45	2.16	1.96	1.98	2.02	1.97	2.01	1.89	0.71	0.08	0	THC2542877	mRNA
A_21_P0014294	16.59	5.47	28.50	18.94	8.97	13.33	12.91	19.08	12.94	4.14	5.67	9.94	6.67	17.58	6.35	11.47	5.68	2.09	3.67	6.20	10.71	6.48	6.77	3.43	0		mRNA
A_21_P0014295	1.86	2.06	1.85	2.16	2.06	2.44	2.11	2.24	2.41	2.33	2.28	2.95	2.64	2.43	3.50	2.30	2.20	2.08	2.16	2.17	2.21	2.08	0.43	0.08	0	XR_243152	mRNA
A_21_P0014305	4.40	1.87	6.94	1.96	12.45	2.22	4.84	3.49	2.07	2.21	5.26	2.83	2.32	2.14	3.40	1.99	1.88	2.80	4.39	1.92	2.03	1.86	2.79	0.93	0		mRNA
A_21_P0014306	12.15	1.91	1.69	5.94	5.83	2.16	6.66	7.99	4.99	2.17	2.12	2.83	2.52	2.25	3.36	3.19	1.95	1.95	1.98	4.18	6.24	1.86	2.97	1.65	0	ENST00000567216	mRNA
A_21_P0014307	3.00	1.98	9.05	3.82	10.25	4.74	13.15	8.38	8.67	2.25	3.55	2.99	6.69	2.22	11.48	3.35	3.19	1.98	2.05	52.53	2.12	1.98	3.74	18.94	0	ENST00000619114	mRNA
A_21_P0014309	20.50	2.48	16.46	19.09	33.90	3.89	24.52	38.52	23.85	2.53	5.36	3.22	7.81	7.81	3.62	2.62	2.16	2.17	2.24	2.24	8.42	2.14	12.01	2.34	0	ENST00000553080	mRNA
A_21_P0014310	30.73	2.79	28.75	36.90	17.48	4.91	19.49	36.95	19.62	6.44	8.30	3.16	4.37	12.10	4.66	11.52	2.17	3.70	6.04	4.03	15.50	9.29	12.46	4.84	0	XR_109239	mRNA
A_21_P0014315	8.04	13.55	12.26	9.56	47.17	5.21	65.11	59.14	69.60	17.55	11.09	2.95	18.38	25.11	18.12	17.44	13.91	2.26	8.12	17.60	9.36	8.38	22.82	5.60	0	THC2618039	mRNA
A_21_P0014316	43.41	27.90	34.20	29.49	51.33	30.99	50.65	35.20	39.98	38.65	34.99	14.77	19.22	66.43	52.32	39.58	13.63	6.93	11.69	17.82	22.98	25.52	13.45	10.86	1	XR_133117	mRNA
A_21_P0014320	29.45	31.88	24.80	25.15	65.55	13.12	62.28	52.68	63.59	23.62	30.17	20.67	19.37	25.23	16.58	10.83	6.63	5.49	7.50	26.48	17.80	19.31	18.00	7.91	1		mRNA
A_21_P0014322	11.73	11.54	1.84	4.59	6.47	3.42	6.95	2.23	1.83	2.39	4.50	2.68	2.45	7.98	3.46	2.08	11.30	5.41	1.95	1.91	2.01	3.79	3.32	3.45	0	XR_243378	mRNA
A_21_P0014324	16.78	10.42	21.19	5.86	28.87	2.97	19.43	24.96	24.73	3.72	3.83	2.71	2.51	6.83	3.47	9.43	2.68	5.94	1.94	5.60	2.61	4.98	9.67	2.61	0		mRNA
A_21_P0014325	64.36	33.32	66.51	64.07	65.85	37.24	64.23	71.65	64.09	22.99	23.68	18.85	34.70	31.53	27.52	46.61	30.45	28.91	25.07	40.35	27.07	32.22	19.78	7.76	1	NM_207385	mRNA
A_21_P0014329	23.12	6.74	16.48	25.16	24.21	14.60	25.55	33.22	24.66	5.04	2.80	4.01	2.40	8.73	3.65	10.66	6.59	7.05	2.13	14.40	4.18	7.17	10.54	4.05	1	ENST00000563307	mRNA
A_21_P0014332	15794.97	3669.10	14920.10	11186.93	6779.33	12193.86	5873.40	9085.33	8012.20	5513.14	1990.91	3080.40	2491.96	7489.80	4147.64	2115.67	1777.48	533.98	1482.93	6800.72	12504.21	7826.73	4393.59	4435.04	1	AW874688	mRNA
A_21_P0014333	143.32	64.23	142.65	130.47	152.61	70.83	155.13	226.58	192.10	43.16	40.28	42.06	51.65	119.25	61.57	77.63	53.75	27.94	37.36	65.37	65.35	63.22	59.87	17.49	1	DA101410	mRNA
A_21_P0014343	437.78	91.96	125.86	677.50	240.56	40.31	267.56	169.19	96.41	86.98	62.99	22.79	9.74	170.19	43.33	58.23	24.76	3.75	103.54	104.03	82.64	161.57	180.43	53.33	1	THC2640228	mRNA
A_21_P0014344	59.34	3.91	17.14	10.27	43.15	2.10	37.87	57.35	40.21	76.66	1.99	2.70	2.39	10.92	3.44	2.10	1.89	1.90	1.93	6.98	3.34	9.25	25.45	2.99	0	XR_424802	mRNA
A_21_P0014345	17.59	19.86	17.67	19.07	43.24	14.59	53.54	54.79	58.84	20.77	15.88	8.74	16.91	13.62	25.00	25.70	14.45	11.03	6.16	28.62	24.45	16.68	16.85	8.33	1		mRNA
A_21_P0014347	40.40	6.03	28.56	21.68	21.79	10.70	21.08	34.36	26.12	4.59	2.11	8.47	3.79	12.39	3.29	18.97	2.05	2.04	2.37	6.85	11.04	6.68	12.29	6.19	0	AK096807	mRNA
A_21_P0014353	5.60	2.01	7.51	10.02	10.51	10.40	6.10	7.97	6.59	13.69	8.78	8.56	3.34	13.48	166.54	15.56	2.53	2.01	2.09	2.09	5.94	5.44	41.02	4.91	0	XR_109418	mRNA
A_21_P0014354	2.81	2.06	1.84	2.14	1.95	2.40	2.15	2.14	2.51	2.31	2.23	3.02	2.47	4.29	3.61	2.30	8.99	2.04	2.13	2.81	2.19	2.06	0.67	2.56	0	XR_243745	mRNA
A_21_P0014357	3.64	2.08	1.88	8.75	2.06	2.47	5.45	3.31	4.13	2.36	2.28	3.02	2.63	2.47	3.57	3.49	3.12	2.09	2.16	2.20	2.25	3.94	1.77	0.76	0	ENST00000521847	mRNA
A_21_P0014364	1.61	1.88	1.64	1.96	1.65	10.49	1.81	1.74	2.05	2.21	2.01	2.83	2.31	2.14	3.43	2.00	1.88	1.88	1.93	1.87	2.02	1.86	2.22	0.06	0	THC2581701	mRNA
A_21_P0014367	1.60	1.86	1.64	1.96	1.59	2.18	1.73	1.69	2.04	2.20	3.22	2.80	2.33	2.14	3.45	1.97	1.84	3.10	1.92	1.86	7.17	1.84	0.58	1.97	0	XR_133155	mRNA
A_21_P0014368	96.73	59.90	101.16	77.02	154.61	36.34	123.31	136.69	160.50	39.48	25.48	17.44	21.31	52.75	41.69	33.25	22.79	20.46	17.11	51.15	41.78	44.12	49.40	13.19	1	ENST00000596510	mRNA
A_21_P0014369	6.73	2.09	2.78	3.21	8.50	2.31	1.69	4.15	4.25	2.37	2.14	2.99	2.51	2.54	3.58	2.17	2.13	2.10	2.21	2.14	2.34	2.10	1.87	0.08	0	BQ184040	mRNA
A_21_P0014370	6663.10	2733.13	4669.41	5977.63	4936.54	2836.61	4710.28	5569.43	3727.43	2619.71	2159.61	2302.22	2190.32	3928.99	3014.93	3145.74	1733.29	1225.99	1657.49	4423.39	5564.88	5109.86	1475.94	1785.91	1	BX103273	mRNA
A_21_P0014374	372.55	66.41	352.52	192.97	138.95	123.37	130.58	235.68	104.39	73.29	23.05	44.05	161.84	78.56	56.53	72.53	38.42	17.00	41.81	100.54	154.68	101.39	105.77	47.45	1		mRNA
A_21_P0014375	1.64	1.91	1.66	2.00	1.55	2.14	1.57	1.63	1.70	2.14	2.01	2.76	2.30	2.17	3.32	2.13	1.95	1.92	1.93	1.94	2.06	1.85	0.49	0.09	0	THC2687467	mRNA
A_21_P0014376	3.50	2.99	1.82	2.31	4.82	2.40	4.49	1.87	6.86	2.31	2.22	2.82	2.51	2.38	3.51	2.53	2.00	6.27	3.06	2.12	2.35	2.06	1.36	1.53	0	XR_248595	mRNA
A_21_P0014377	16.98	5.60	14.95	17.06	27.67	2.44	27.64	34.51	35.52	2.20	3.65	16.06	3.85	6.97	4.45	8.94	3.59	2.01	2.06	12.18	2.28	4.05	11.86	3.98	0	NM_001294306	mRNA
A_21_P0014378	4.30	2.09	1.85	2.28	1.78	2.34	1.74	2.81	1.98	2.33	3.65	2.87	2.48	2.46	3.65	2.20	2.05	2.13	2.20	3.17	3.32	2.63	0.76	0.52	0	ENST00000592362	mRNA
A_21_P0014381	19.52	10.07	14.13	14.57	38.98	9.34	34.29	21.89	37.56	6.57	10.80	5.32	8.92	17.60	9.95	20.08	13.55	9.01	10.13	6.56	11.43	7.54	11.19	4.57	0	BC014786	mRNA
A_21_P0014382	6.36	1.96	4.16	2.65	4.02	2.21	7.77	9.48	1.95	2.20	1.98	2.83	2.40	4.40	3.47	2.16	1.99	2.01	2.06	2.08	2.16	1.93	2.31	0.08	0		mRNA
A_21_P0014383	1.62	1.88	1.66	1.96	1.64	2.11	4.16	1.76	1.75	3.74	2.03	2.75	2.42	2.21	4.90	3.07	1.91	1.91	1.93	2.29	1.98	1.82	1.02	0.44	0	BE714980	mRNA
A_21_P0014384	7.71	1.91	11.64	3.12	1.61	2.19	1.81	2.84	8.84	2.16	1.98	3.85	2.26	2.16	3.64	2.07	1.91	1.91	1.97	1.93	2.00	1.86	3.04	0.07	0		mRNA
A_21_P0014385	107.87	64.44	107.83	119.23	168.17	34.49	164.56	167.34	206.86	33.31	31.02	19.13	26.14	57.24	35.34	44.45	45.34	27.16	41.52	79.01	50.35	60.20	63.46	16.29	1	BC042148	mRNA
A_21_P0014386	73.53	24.14	57.63	65.56	105.07	34.77	129.53	140.07	119.95	16.01	19.67	12.80	7.61	14.89	16.72	27.83	21.01	14.21	18.02	32.32	38.36	33.17	47.21	8.88	1		mRNA
A_21_P0014388	298.80	260.52	336.35	355.56	401.90	239.17	511.28	502.61	534.28	217.01	206.10	225.61	332.10	343.91	265.94	274.29	218.74	134.57	190.80	239.24	133.71	179.31	109.28	52.40	1	ENST00000590787	mRNA
A_21_P0014389	66.30	1.88	18.02	32.26	31.47	9.56	27.38	26.17	15.13	16.08	5.51	2.78	3.92	23.21	9.55	10.10	5.48	2.88	7.23	18.32	28.99	20.02	16.64	9.43	0	NM_005721	mRNA
A_21_P0014390	16.45	11.72	14.25	21.66	33.24	9.25	41.25	26.60	52.08	11.29	14.66	9.12	12.00	23.68	7.41	16.87	9.93	3.63	11.13	11.81	13.84	22.48	13.06	5.88	1	XR_244094	mRNA
A_21_P0014391	41.97	16.57	53.73	41.17	53.80	30.43	56.70	66.65	53.87	62.90	14.01	10.43	11.94	30.76	21.04	20.41	14.12	8.23	14.14	19.63	33.58	16.41	19.70	7.95	1		mRNA
A_21_P0014392	20.67	9.13	29.66	21.49	203.86	6.73	161.01	110.30	134.67	2.73	2.24	3.37	10.20	7.42	6.23	15.56	2.09	2.28	2.10	24.83	7.59	11.76	67.83	8.59	0	THC2541083	mRNA
A_21_P0014394	101.53	30.42	76.54	82.49	92.72	42.14	116.02	136.13	108.34	35.10	20.74	23.29	20.22	54.76	36.62	47.94	18.71	10.29	14.03	35.79	50.59	52.80	39.01	18.31	1		mRNA
A_21_P0014398	3.19	1.93	1.65	2.03	3.57	2.34	2.70	1.58	1.71	2.16	11.48	2.78	2.31	8.77	3.18	4.53	1.97	1.92	1.92	2.00	8.69	5.01	2.83	2.57	0	AK023614	mRNA
A_21_P0014400	45.89	10.52	37.79	32.48	48.15	17.81	30.88	48.02	42.71	20.37	17.70	10.62	8.32	23.26	12.58	6.62	11.50	6.55	2.27	15.01	40.73	23.85	14.59	13.27	1	AK098015	mRNA
A_21_P0014407	11.63	2.30	7.53	7.02	5.31	2.18	10.47	13.86	7.30	4.65	2.84	3.96	9.41	5.82	9.74	2.97	2.99	3.44	1.96	5.21	3.57	4.95	3.54	1.15	0	BX118153	mRNA
A_21_P0014411	1.81	2.04	1.83	2.13	1.95	2.39	2.12	2.17	2.41	3.72	2.22	2.97	2.52	2.37	3.56	2.28	2.18	2.03	2.12	2.13	2.17	3.74	0.58	0.60	0	XR_112127	mRNA
A_21_P0014413	5.96	2.14	8.33	12.72	9.12	6.24	16.85	14.42	22.95	2.33	3.11	3.10	2.40	6.30	3.69	6.10	2.31	2.10	2.15	8.70	7.72	6.83	6.22	2.87	0		mRNA
A_21_P0014414	125.39	26.17	58.27	88.36	79.45	25.69	67.44	139.42	60.25	22.92	10.48	15.72	5.28	37.80	27.04	40.30	15.20	7.05	15.10	18.74	38.96	42.42	41.14	14.65	1		mRNA
A_21_P0014416	8.58	4.26	6.45	2.04	3.90	3.58	5.16	6.84	2.05	5.15	3.67	2.80	2.57	9.86	3.47	7.92	1.97	17.33	2.04	1.99	5.84	1.91	2.34	5.71	0	XR_109685	mRNA
A_21_P0014417	13.68	9.66	18.14	11.64	14.66	11.78	50.42	16.51	67.33	14.05	10.27	6.22	9.10	10.61	3.46	8.65	2.35	3.14	1.97	12.96	10.11	13.86	17.37	5.07	1		mRNA
A_21_P0014418	1.88	2.11	1.88	2.30	2.00	2.41	1.58	4.93	2.58	2.69	2.20	3.20	2.59	2.53	3.64	2.16	2.11	2.12	2.18	5.45	2.33	2.14	0.84	1.24	0		mRNA
A_21_P0014420	2.37	2.07	1.82	2.22	1.67	2.35	1.60	2.44	3.06	2.34	2.08	3.03	2.42	2.40	3.46	2.24	2.14	2.13	3.76	2.24	2.31	2.08	0.51	0.60	0		mRNA
A_21_P0014421	326.33	130.67	270.56	264.30	447.70	146.52	566.21	524.93	716.98	127.84	118.83	94.55	164.44	192.37	199.94	218.11	109.22	83.58	111.58	172.10	172.97	183.17	191.60	48.83	1	ENST00000480319	mRNA
A_21_P0014422	48510.95	9902.52	25521.14	34799.49	20224.31	7550.62	16801.11	27072.15	11106.46	6496.55	3940.78	6222.75	2052.47	8825.06	8025.97	12811.28	4930.22	3065.30	4748.67	8605.48	14962.53	19440.73	13133.89	6119.32	1	ENST00000366413	mRNA
A_21_P0014423	21.13	18.12	16.25	12.79	6.96	8.23	6.28	5.38	10.64	7.35	1.95	2.78	2.37	7.34	3.56	8.37	1.90	1.94	1.99	5.36	8.01	4.87	5.93	2.82	0	THC2667604	mRNA
A_21_P0014425	1.64	1.90	1.70	2.00	1.74	8.43	1.84	2.04	2.04	2.15	2.04	2.74	2.52	4.02	3.50	2.11	1.90	1.91	1.95	1.95	2.01	1.84	1.73	0.09	0	CU680219	mRNA
A_21_P0014429	8.02	1.93	8.53	8.73	12.36	8.41	12.56	6.15	5.88	30.05	42.37	5.97	8.59	28.32	8.83	32.68	9.62	10.55	14.06	8.89	23.49	5.59	11.27	9.66	0	ENST00000462631	mRNA
A_21_P0014432	22.78	21.23	23.61	14.15	65.42	6.21	60.94	39.55	57.26	18.85	11.83	9.90	16.45	10.69	11.40	2.94	4.39	3.09	2.01	9.98	4.21	12.24	19.92	3.94	1	XR_172371	mRNA
A_21_P0014433	1.70	1.97	1.75	2.05	1.75	2.26	2.00	1.99	2.22	2.20	2.08	2.91	2.35	2.23	3.64	2.17	2.03	1.94	11.54	2.01	2.06	1.92	0.50	3.60	0		mRNA
A_21_P0014434	4.37	2.74	1.82	2.33	1.84	2.41	3.78	1.95	2.01	2.30	4.11	2.78	2.63	2.41	3.53	4.43	2.18	2.13	4.36	4.25	2.64	2.33	0.83	1.10	0	XR_430537	mRNA
A_21_P0014437	6.53	5.00	6.05	2.10	10.10	4.19	3.29	3.22	9.76	27.69	10.17	3.00	12.90	11.65	9.13	10.33	3.74	7.22	2.63	2.06	6.76	7.01	6.39	2.97	0	BC033052	mRNA
A_21_P0014438	19.85	10.74	16.56	16.88	31.54	5.01	28.44	44.06	20.75	2.13	3.41	5.01	2.49	6.48	7.05	6.97	5.12	3.50	3.50	13.59	19.79	11.75	12.45	6.12	1		mRNA
A_21_P0014440	20087.18	3463.74	7832.77	12601.31	8360.92	2673.55	6485.47	10940.46	4929.96	2462.87	1651.84	2228.56	775.17	3659.23	3228.57	4766.48	2020.53	1130.72	1611.90	3394.76	6336.08	8368.97	5211.38	2687.42	1	BG198360	mRNA
A_21_P0014441	5.74	3.80	4.55	2.02	8.12	8.63	4.89	5.68	11.31	3.18	12.89	2.71	2.43	3.41	3.47	14.87	1.90	1.92	1.96	1.97	2.06	1.84	3.30	4.89	0	THC2636494	mRNA
A_21_P0014442	1.84	1.99	3.60	2.13	2.11	2.46	6.16	2.09	2.17	2.31	2.17	2.77	2.74	2.36	3.69	2.20	2.10	2.08	2.09	2.11	2.16	2.06	1.10	0.05	0	XR_251642	mRNA
A_21_P0014443	18.25	14.95	17.51	15.98	22.47	8.04	18.70	20.89	17.97	11.66	13.50	9.71	7.37	29.26	24.82	2.14	6.65	1.94	2.01	10.64	8.39	2.76	6.17	3.59	1	THC2548652	mRNA
A_21_P0014446	1.76	2.00	1.79	2.16	1.86	2.25	1.48	6.44	2.72	2.58	2.11	2.95	2.64	3.92	3.47	2.86	1.96	2.02	2.06	2.04	2.24	2.02	1.24	0.32	0	ENST00000296575	mRNA
A_21_P0014447	3.13	2.13	1.89	2.32	1.71	4.29	1.63	3.13	1.95	4.15	4.64	3.28	2.59	2.57	3.68	3.84	2.14	2.60	2.18	2.18	2.33	2.15	0.98	0.62	0		mRNA
A_21_P0014449	1.80	2.07	1.81	2.19	1.66	2.27	1.67	1.71	1.90	2.31	2.08	2.90	2.35	2.38	3.48	2.25	2.15	2.09	2.18	2.15	2.35	2.08	0.50	0.10	0	XR_109854	mRNA
A_21_P0014450	47.36	31.85	44.12	85.28	117.33	17.60	116.34	123.83	108.54	20.02	12.43	13.50	11.89	37.82	10.69	37.24	10.10	5.44	17.70	30.90	29.33	26.54	44.00	11.68	1	XR_250562	mRNA
A_21_P0014451	134.35	16.23	38.33	98.69	135.20	30.19	115.62	127.79	101.38	25.46	24.94	17.38	18.74	44.46	44.94	53.87	15.21	13.54	17.53	24.61	50.27	68.69	47.36	22.32	1	CD358791	mRNA
A_21_P0014452	1.84	2.09	1.83	2.29	1.74	2.36	1.72	1.78	1.96	2.32	2.19	2.86	2.40	2.36	3.52	2.24	2.07	2.13	2.17	2.12	2.37	2.08	0.48	0.11	0	AK130262	mRNA
A_21_P0014456	9321.18	6403.41	8243.99	9235.87	5313.77	5863.23	7964.30	7945.84	7871.13	5299.89	5496.52	4804.32	4610.75	5449.59	4820.77	7374.93	4442.63	3017.88	4048.26	5281.61	4469.69	5581.63	1672.25	1378.21	1	THC2685060	mRNA
A_21_P0014457	1.63	1.90	1.66	1.99	1.71	2.25	1.97	1.79	2.14	2.22	2.05	2.87	2.30	2.15	3.43	2.04	1.94	1.90	1.98	1.90	2.05	1.89	0.48	0.07	0		mRNA
A_21_P0014458	3.75	1.94	3.45	2.03	6.92	2.23	1.94	1.96	2.15	3.49	5.28	2.87	2.35	2.22	3.63	2.14	3.40	1.93	3.52	3.27	4.19	1.89	1.43	0.91	0	AK096487	mRNA
A_21_P0014460	2.58	1.90	7.16	2.02	1.59	2.13	1.63	1.81	2.01	4.53	1.95	2.71	2.42	5.62	3.46	2.19	1.91	1.92	1.96	1.97	2.07	2.35	1.64	0.17	0	XR_109939	mRNA
A_21_P0014467	70.07	46.51	37.53	77.79	99.60	141.49	102.42	44.81	65.77	133.35	102.78	102.55	140.08	160.73	68.93	65.83	35.32	32.39	18.16	211.76	158.07	133.24	38.49	74.49	1		mRNA
A_21_P0014468	3729.28	554.35	1325.70	2329.72	1330.64	430.63	1185.66	2014.53	858.37	389.75	274.66	404.45	140.76	565.62	530.04	783.63	300.85	162.68	279.33	534.59	927.40	1331.99	977.04	420.81	1		mRNA
A_21_P0014472	1.78	2.00	1.78	2.08	12.48	2.29	11.30	9.58	12.67	2.27	2.26	2.92	2.60	2.33	3.46	2.23	2.07	2.07	2.13	2.09	2.08	1.99	4.27	0.07	0	THC2757892	mRNA
A_21_P0014473	18.53	1.91	17.34	12.35	17.33	2.15	23.00	23.08	17.86	2.14	1.95	2.76	2.40	5.14	3.52	2.10	1.90	1.94	1.98	5.15	10.97	4.67	8.52	3.33	0	ENST00000458030	mRNA
A_21_P0014474	56.13	38.73	68.92	64.70	129.54	46.29	157.93	119.70	148.72	40.80	49.61	35.64	66.70	85.99	66.34	62.29	48.94	27.37	40.95	54.02	29.39	38.74	40.87	12.78	1	THC2645708	mRNA
A_21_P0014476	4.52	2.14	12.16	6.89	2.65	4.10	9.48	4.09	16.37	2.46	2.22	2.82	2.75	2.41	3.63	4.18	2.14	2.11	2.13	2.15	8.77	3.66	4.24	2.44	0	BX647890	mRNA
A_21_P0014477	16934.32	4061.29	8144.20	11607.78	14969.17	4416.61	16066.83	16607.92	13171.66	3785.64	3117.18	3312.79	6933.97	10883.20	8776.29	5000.15	2667.61	1232.40	1823.59	5295.84	6394.32	7908.61	5173.43	2486.31	1	THC2655508	mRNA
A_21_P0014478	1.86	2.83	1.84	2.25	1.71	2.42	1.64	3.93	2.11	2.41	2.14	3.15	2.50	2.50	3.48	2.22	2.17	2.14	2.23	2.26	2.32	3.52	0.66	0.49	0	THC2508239	mRNA
A_21_P0014480	25.39	4.76	28.97	21.12	37.79	11.53	26.31	39.11	35.48	8.91	2.30	6.96	4.96	14.63	7.54	9.07	8.38	3.36	3.00	6.62	8.70	11.16	12.96	3.04	0	BC028186	mRNA
A_21_P0014481	67.31	21.67	54.13	46.88	95.84	23.07	112.30	108.26	122.46	11.97	8.34	12.38	21.69	34.46	17.53	32.61	12.27	9.43	18.91	27.40	31.70	26.04	40.68	9.23	1	BC128230	mRNA
A_21_P0014484	7.51	1.95	6.73	2.07	6.02	2.27	3.51	3.84	3.75	2.17	2.07	2.79	8.05	8.68	3.03	2.14	1.96	1.93	1.90	2.07	2.13	1.87	2.41	0.11	0		mRNA
A_21_P0014485	1.58	1.85	2.08	1.95	1.55	2.15	2.91	1.63	1.87	2.24	1.96	2.75	2.42	2.16	3.37	1.91	1.79	1.86	4.78	1.85	2.01	1.83	0.52	1.10	0	THC2630661	mRNA
A_21_P0014486	8.45	5.25	11.98	6.69	15.87	6.60	16.45	24.46	25.16	2.38	1.96	2.68	4.20	5.94	3.71	6.03	5.71	4.37	1.93	4.17	5.47	4.38	7.69	1.38	0	AK131021	mRNA
A_21_P0014492	104.09	50.36	111.94	98.30	232.47	45.21	302.00	270.60	313.94	35.90	30.78	20.65	67.15	81.49	71.36	71.68	35.61	20.18	27.70	58.94	56.61	63.58	103.08	19.73	1		mRNA
A_21_P0014497	8.93	2.05	5.43	2.32	9.13	2.51	11.37	7.65	9.38	4.72	2.91	2.89	2.71	2.43	3.58	7.37	2.19	2.14	2.19	2.19	3.06	9.14	3.20	2.94	0	XR_245345	mRNA
A_21_P0014500	159.66	140.90	162.48	189.04	434.34	103.13	582.78	515.92	513.57	102.74	109.24	85.62	106.74	180.37	92.10	60.12	50.39	23.07	44.57	146.57	88.30	115.92	179.65	43.63	1		mRNA
A_21_P0014502	363.33	47.73	114.83	148.88	173.55	39.07	200.44	207.22	109.61	33.93	19.12	24.97	22.64	81.27	24.45	68.90	32.04	37.37	37.91	136.37	136.99	149.22	97.56	53.25	1	AY952884	mRNA
A_21_P0014506	1.67	1.93	2.52	2.02	5.05	2.22	4.08	4.37	2.13	2.17	2.98	2.80	2.48	2.26	3.54	2.14	1.95	1.92	3.95	1.98	2.03	2.16	1.00	0.73	0		mRNA
A_21_P0014507	3.99	2.03	1.77	3.33	3.99	2.23	1.63	2.20	1.83	6.19	3.68	2.83	2.26	2.28	3.48	2.68	2.10	3.47	2.11	2.07	2.29	2.02	1.22	0.53	0	THC2634011	mRNA
A_21_P0014508	1.65	2.14	1.63	2.02	1.52	2.21	1.53	1.57	1.71	2.15	2.04	2.78	2.35	2.10	3.08	2.12	1.95	1.91	1.89	2.02	2.08	1.84	0.46	0.10	0	AW513664	mRNA
A_21_P0014509	239.65	49.95	150.21	159.56	236.20	82.93	259.09	353.30	224.13	90.20	66.24	47.09	69.84	1016.90	97.27	98.24	39.41	32.93	26.02	86.12	114.83	135.13	241.66	43.38	1	BX108475	mRNA
A_21_P0014512	4.69	1.89	1.67	4.53	1.72	2.13	4.17	7.67	4.81	2.14	108.47	2.76	2.45	2.24	3.40	2.11	1.91	2.09	1.94	1.92	1.97	3.08	27.20	0.42	0	AK097695	mRNA
A_21_P0014513	35.67	4.49	34.54	23.41	86.05	13.05	79.87	91.75	102.86	20.52	13.63	12.56	18.33	25.10	10.79	20.64	3.37	4.90	5.79	15.05	16.91	23.90	33.78	8.24	1	BG205415	mRNA
A_21_P0014514	6.14	2.61	2.12	2.05	1.59	2.16	1.63	3.49	1.84	2.15	1.95	2.78	2.40	2.23	4.75	2.11	1.92	1.96	3.89	2.01	2.08	1.87	1.25	0.72	0	BG927974	mRNA
A_21_P0014518	3.46	1.90	2.82	4.26	1.59	2.12	1.62	2.68	1.80	2.14	1.95	2.70	2.41	2.23	3.45	2.11	1.91	1.92	1.96	1.95	2.07	1.85	0.77	0.09	0	THC2728927	mRNA
A_21_P0014519	1.89	2.13	1.88	2.30	1.72	2.49	1.66	1.73	1.95	2.58	2.20	3.30	2.52	2.56	3.64	2.22	2.16	2.15	2.21	2.23	2.31	2.14	0.57	0.06	0	THC2656750	mRNA
A_21_P0014521	12.42	6.37	13.36	11.96	25.01	15.48	35.48	27.17	21.00	10.42	2.87	2.68	2.43	16.30	9.00	10.02	4.99	3.35	6.51	10.49	10.46	4.75	9.64	3.04	1	XR_110196	mRNA
A_21_P0014523	5.94	5.00	7.39	4.39	8.61	2.43	19.03	8.73	10.38	2.36	2.25	4.30	2.47	6.08	3.71	4.51	2.74	2.11	2.18	2.16	4.22	2.14	4.38	1.05	0		mRNA
A_21_P0014524	1.65	1.90	1.69	2.03	1.54	22.19	1.57	1.63	1.82	2.27	1.98	7.67	2.39	2.50	3.52	1.99	1.86	1.94	1.98	1.93	2.06	1.89	5.32	0.07	0		mRNA
A_21_P0014525	14.69	2.46	7.15	5.56	16.09	2.43	23.74	14.84	16.98	2.35	2.25	3.10	8.99	2.40	3.68	2.33	2.35	2.08	2.17	4.94	5.15	2.11	7.02	1.39	0	BG182803	mRNA
A_21_P0014527	324.92	242.28	305.50	243.66	254.62	90.14	238.40	180.42	182.71	90.81	79.69	83.20	29.61	53.97	34.02	89.16	89.40	52.46	42.45	114.17	58.76	86.07	101.50	25.46	1	THC2690233	mRNA
A_21_P0014529	1.67	1.94	1.72	2.03	1.72	2.23	1.94	1.98	2.14	2.17	2.04	2.85	2.38	2.22	3.61	2.14	1.97	1.92	1.99	1.98	2.03	1.88	0.49	0.08	0	AK097323	mRNA
A_21_P0014531	1.80	2.04	7.08	2.12	15.77	6.43	10.13	6.86	5.27	6.05	3.32	2.99	2.45	16.33	7.09	9.75	2.38	5.17	2.23	3.59	2.16	4.19	4.61	2.69	0	THC2562352	mRNA
A_21_P0014532	1.74	2.00	1.76	2.08	1.80	2.50	2.86	2.05	2.30	7.03	2.12	4.40	2.26	6.91	3.66	8.12	3.70	1.98	2.07	2.01	2.11	2.02	1.76	2.28	0		mRNA
A_21_P0014533	96.91	70.14	100.41	106.61	120.93	56.55	149.98	133.21	137.72	44.02	43.92	37.42	56.40	57.64	34.96	109.12	96.94	42.20	58.71	73.23	56.07	65.05	39.77	23.69	1	THC2656489	mRNA
A_21_P0014534	14.09	3.54	14.76	13.22	21.45	12.84	28.79	34.75	28.82	3.77	2.16	2.79	2.34	13.55	3.45	9.45	7.49	3.68	2.07	6.57	3.06	9.43	10.85	3.05	1	XR_245792	mRNA
A_21_P0014537	1.74	3.08	1.77	2.14	1.58	3.19	1.54	1.65	5.16	5.82	2.04	20.42	2.41	2.31	3.58	2.09	3.90	2.04	3.19	2.05	2.16	2.78	4.75	0.72	0	ENST00000555560	mRNA
A_21_P0014540	3.26	2.03	1.82	2.13	2.07	3.36	2.03	2.24	2.29	2.30	2.27	2.90	2.64	2.40	3.48	2.27	2.11	2.08	2.15	2.13	2.16	2.04	0.53	0.07	0		mRNA
A_21_P0014541	1.64	1.91	1.69	3.00	1.57	2.17	6.14	6.92	17.62	2.16	1.95	2.83	2.30	3.72	7.19	2.07	1.89	1.94	1.99	2.00	2.02	2.54	4.19	0.22	0		mRNA
A_21_P0014545	8.63	1.92	3.04	4.74	3.45	2.15	3.74	6.75	3.44	2.16	1.95	2.75	2.41	2.27	3.47	3.44	1.93	1.95	2.00	2.35	2.12	1.87	1.90	0.55	0	XR_110261	mRNA
A_21_P0014546	3.40	1.90	2.55	1.97	6.74	2.15	2.87	5.84	4.66	2.16	2.10	2.81	2.49	2.24	3.37	2.12	1.94	1.94	1.97	1.95	1.97	1.85	1.47	0.08	0		mRNA
A_21_P0014549	141.25	89.38	143.78	158.92	229.69	110.83	261.10	221.00	361.33	109.48	102.83	104.26	123.73	216.56	160.06	117.30	59.22	22.46	35.26	93.97	63.96	93.73	75.40	34.14	1	ENST00000553330	mRNA
A_21_P0014552	24.81	5.34	19.68	8.18	16.81	5.54	16.28	43.53	19.42	2.16	2.00	2.94	2.27	13.51	4.14	6.08	1.98	1.95	1.97	2.98	4.19	4.91	11.49	1.66	0	THC2716660	mRNA
A_21_P0014553	11.11	1.89	3.20	1.97	1.73	2.14	1.70	1.89	1.83	2.14	2.07	2.76	2.48	2.26	3.44	2.12	1.91	1.93	1.96	1.92	2.60	1.84	2.34	0.26	0	ENST00000620237	mRNA
A_21_P0014561	290.34	77.71	216.80	226.78	243.83	83.21	235.47	304.78	228.28	69.95	45.01	58.24	40.13	92.40	74.11	99.80	40.46	23.44	28.39	92.14	132.91	138.41	97.41	48.60	1	XR_110305	mRNA
A_21_P0014563	39.41	15.46	29.50	26.59	32.17	9.91	28.57	24.40	29.29	16.12	12.65	7.73	7.81	7.67	116.57	10.16	2.60	6.22	9.67	13.43	7.86	29.78	26.84	8.79	1	THC2571460	mRNA
A_21_P0014566	358.45	77.87	265.39	264.12	200.94	127.71	235.41	301.90	213.27	92.07	50.08	71.88	51.86	84.82	71.87	99.57	36.12	33.93	58.14	101.69	144.08	163.27	103.07	50.95	1	THC2676954	mRNA
A_21_P0014569	1.62	1.89	1.68	2.01	1.59	2.12	1.63	1.82	1.82	2.13	1.95	2.70	2.43	2.23	3.46	2.11	1.90	1.92	1.95	11.63	2.06	1.84	0.49	3.66	0	ENST00000553095	mRNA
A_21_P0014573	73.33	54.29	84.92	114.76	198.74	85.43	321.80	285.43	341.20	75.44	77.69	73.02	117.07	144.78	100.39	77.34	53.47	29.52	36.20	78.76	54.45	73.68	96.76	19.87	1	XR_111287	mRNA
A_21_P0014574	4.52	2.09	6.74	6.10	8.55	6.81	21.68	14.75	16.60	12.63	11.47	6.81	2.62	8.03	3.70	4.65	4.82	4.64	7.20	8.34	5.49	3.20	5.55	1.74	0	NM_173600	mRNA
A_21_P0014576	1.85	2.08	6.13	2.14	2.27	2.35	4.75	7.13	2.25	2.40	7.00	3.04	2.72	2.29	3.45	2.29	3.65	2.13	2.32	2.27	2.59	2.09	1.86	0.54	0	AI830629	mRNA
A_21_P0014579	19.58	13.99	9.35	12.71	20.94	15.20	26.77	26.45	15.45	7.93	9.65	6.47	6.10	10.52	3.62	5.81	8.08	1.98	2.03	6.50	3.72	7.05	7.16	2.45	1	XR_111307	mRNA
A_21_P0014580	1.64	1.92	1.70	2.01	1.64	2.19	1.85	1.89	2.04	2.15	1.99	3.40	2.33	3.20	3.64	3.50	1.92	1.91	1.97	1.95	2.00	1.86	0.64	0.59	0	XR_171965	mRNA
A_21_P0014581	2.11	2.09	1.84	2.24	7.64	2.30	4.40	5.13	2.56	2.35	2.12	2.95	2.41	2.45	3.54	2.24	2.16	2.11	2.22	3.35	2.58	2.11	1.57	0.45	0		mRNA
A_21_P0014583	1.63	1.89	5.41	2.00	5.65	2.17	3.01	2.00	2.01	2.14	2.01	2.74	2.48	2.83	3.52	2.09	1.89	1.90	1.94	1.94	3.84	1.83	1.23	0.73	0	XR_110380	mRNA
A_21_P0014584	43.50	2.09	40.39	13.04	11.33	12.42	12.45	13.35	14.93	2.51	2.17	2.92	2.47	6.89	3.75	2.19	2.10	2.12	2.21	2.11	12.77	3.65	12.99	3.96	1	AK094623	mRNA
A_21_P0014588	1.62	1.88	1.65	1.96	1.63	2.11	2.11	1.74	1.73	2.13	2.03	2.76	3.30	7.43	3.36	4.11	1.91	1.91	1.92	1.91	1.98	1.82	1.48	0.83	0	THC2547866	mRNA
A_21_P0014589	238.25	77.44	133.78	181.96	244.96	79.03	284.74	299.71	240.93	58.95	54.87	40.11	57.18	75.71	50.03	68.20	25.94	25.09	24.31	83.16	84.62	94.98	96.22	31.78	1	XR_246129	mRNA
A_21_P0014590	6.47	2.02	1.81	2.11	7.90	5.49	6.51	2.66	7.53	6.18	6.76	2.93	2.54	7.98	4.70	4.64	4.73	2.01	4.30	2.10	6.55	2.01	2.33	1.76	0		mRNA
A_21_P0014591	1.67	1.94	1.63	2.06	1.53	2.27	1.54	1.57	1.75	2.17	2.07	2.79	2.37	2.08	3.01	2.83	1.96	1.92	1.90	2.07	2.13	1.86	0.45	0.34	0	THC2659602	mRNA
A_21_P0014600	4.27	2.10	4.24	2.05	2.58	2.16	7.70	8.44	8.65	2.15	5.78	2.77	3.28	2.23	3.51	2.11	2.44	2.30	2.00	5.50	2.08	1.87	2.39	1.29	0	THC2531780	mRNA
A_21_P0014601	5.28	1.89	1.68	3.30	3.15	4.39	2.84	1.83	1.84	5.90	4.05	2.71	2.43	6.34	3.48	6.41	3.39	3.29	5.05	1.97	2.05	5.51	1.51	1.73	0	ENST00000466213	mRNA
A_21_P0014603	1.64	1.90	1.67	1.99	1.57	2.11	2.42	1.69	1.72	3.36	4.40	2.73	3.72	2.20	3.41	2.13	1.93	1.92	1.94	1.92	2.05	4.88	0.89	1.10	0	XR_110493	mRNA
A_21_P0014605	2.86	1.94	1.74	2.04	1.84	4.82	2.47	4.57	2.30	3.17	2.11	2.80	2.55	4.88	3.49	11.58	1.97	2.15	5.81	2.00	2.05	1.90	1.08	3.66	0		mRNA
A_21_P0014607	13192.64	1713.67	3895.18	6232.56	4504.03	1705.47	4593.00	5485.48	3265.43	1416.96	1141.34	1384.15	1134.50	2485.62	2415.72	2414.61	1005.05	547.15	876.09	1928.68	3110.51	4071.91	3117.65	1295.28	1		mRNA
A_21_P0014608	73.24	40.26	94.52	56.11	51.27	41.91	45.91	60.88	53.46	53.61	48.56	33.62	24.20	54.56	29.16	30.02	22.55	18.10	15.52	29.05	43.50	41.99	17.45	10.96	1	XR_425148	mRNA
A_21_P0014609	2041.05	517.13	1212.26	1553.45	1164.69	324.23	1111.14	1248.50	892.45	308.96	260.82	347.66	161.79	351.25	337.38	757.21	356.51	207.53	295.17	632.20	736.83	906.38	572.03	268.02	1	THC2641466	mRNA
A_21_P0014610	1.89	3.71	6.57	3.78	5.06	6.29	7.44	6.73	10.69	14.25	8.63	3.31	2.54	12.60	7.87	8.04	2.15	2.14	2.20	2.28	2.30	2.13	3.64	2.21	0		mRNA
A_21_P0014612	20.60	4.73	6.55	9.18	11.36	3.00	10.23	4.64	11.06	6.05	5.52	2.75	2.40	2.21	5.45	9.04	1.91	1.92	6.86	1.96	8.16	2.77	4.86	3.22	0		mRNA
A_21_P0014613	1.77	2.04	1.79	2.19	1.64	2.30	1.59	1.74	1.88	2.29	2.05	2.96	2.41	2.35	3.46	2.22	2.10	2.09	2.17	2.19	2.27	2.03	0.51	0.08	0		mRNA
A_21_P0014614	34.28	30.62	34.01	31.21	53.33	18.32	44.83	34.02	46.71	15.05	17.47	12.09	15.16	21.27	9.32	22.99	13.88	13.85	9.45	17.41	5.40	9.28	13.60	5.84	1		mRNA
A_21_P0014616	1.81	2.08	1.85	2.21	2.42	2.29	1.66	1.71	1.93	7.48	6.17	2.93	2.37	2.41	3.51	5.37	4.45	2.10	3.56	2.32	2.37	2.10	1.70	1.31	0	AK093331	mRNA
A_21_P0014617	1.82	2.07	1.79	2.90	11.01	2.41	7.95	7.30	8.48	7.77	6.79	2.81	2.45	5.31	3.34	9.20	2.01	2.11	2.11	2.15	2.35	2.03	3.01	2.68	0	XR_133406	mRNA
A_21_P0014618	3856.01	778.90	1778.30	2795.86	2112.54	717.04	1729.00	2941.07	1512.30	651.09	471.05	525.68	407.22	1080.21	843.05	1250.82	619.18	309.54	521.80	849.95	1293.41	1513.62	1051.18	452.20	1	XR_246615	mRNA
A_21_P0014619	6924.18	1050.32	2506.91	3575.65	3088.58	816.10	2376.69	4366.73	1715.23	834.52	607.92	995.54	279.50	1212.10	1024.67	1476.55	645.48	325.96	492.97	1149.91	1943.38	2235.75	1793.07	738.62	1	BQ082135	mRNA
A_21_P0014620	13.35	3.11	14.56	7.35	3.16	10.02	7.94	9.25	5.72	7.59	3.00	5.10	2.31	7.75	3.41	24.66	1.96	2.19	4.30	1.90	3.37	8.21	3.77	8.24	0	XR_428379	mRNA
A_21_P0014624	1.77	2.33	3.05	6.28	1.58	2.37	4.33	2.13	1.80	2.48	7.16	2.81	2.26	2.19	3.31	8.08	2.35	4.15	3.37	2.06	2.41	1.97	1.65	2.17	0	XR_424658	mRNA
A_21_P0014626	20.88	7.27	12.99	10.99	1.60	3.84	9.54	3.78	1.96	2.31	1.96	2.81	2.33	19.89	7.34	3.67	1.89	1.91	3.07	5.28	9.24	5.86	6.42	2.62	0	NM_007282	mRNA
A_21_P0014627	6.94	2.48	18.11	4.99	12.25	2.93	15.29	17.70	10.43	2.12	1.97	3.86	2.47	10.99	4.42	3.72	1.87	1.89	1.93	5.36	1.99	7.04	5.85	2.08	0	AK125599	mRNA
A_21_P0014628	1447.32	188.49	559.54	843.56	651.80	238.67	515.68	919.77	426.86	210.47	153.96	183.55	62.49	287.29	262.47	324.15	128.14	59.45	116.13	280.09	391.35	516.56	374.73	166.28	1	ENST00000615955	mRNA
A_21_P0014629	15.17	15.71	22.62	31.82	186.54	26.16	111.66	109.36	143.26	58.09	44.27	16.32	38.39	51.20	35.76	45.42	13.37	17.32	20.97	42.58	34.23	66.60	52.54	18.89	1	XR_111749	mRNA
A_21_P0014630	7.28	2.09	9.11	2.21	6.08	2.64	11.23	15.79	15.06	3.50	2.15	2.97	2.87	2.53	3.60	2.18	2.13	2.11	2.21	3.76	2.34	2.10	4.74	0.60	0		mRNA
A_21_P0014634	5.91	1.90	1.69	2.03	1.54	2.33	1.53	1.61	1.81	2.32	3.01	2.81	2.46	2.24	3.45	1.96	2.68	5.22	1.97	1.93	2.72	1.90	1.11	1.20	0		mRNA
A_21_P0014635	20.43	11.83	29.26	27.02	56.54	13.33	58.09	52.07	55.27	11.80	7.03	2.91	4.72	11.01	9.19	16.49	7.81	10.25	10.38	11.85	10.35	12.50	20.58	2.70	1	THC2611532	mRNA
A_21_P0014639	18.25	12.04	24.97	25.42	42.47	14.43	48.93	42.31	44.71	18.08	18.97	11.17	19.68	26.86	15.16	42.66	16.30	8.97	13.90	22.59	28.11	11.53	12.79	11.75	1	XR_110863	mRNA
A_21_P0014647	61.36	14.54	72.61	59.03	66.92	13.63	79.90	109.79	72.38	17.83	9.97	15.07	6.87	44.67	25.25	17.89	2.61	7.92	6.44	15.50	35.37	26.76	32.17	11.77	1	THC2615454	mRNA
A_21_P0014648	1.83	2.10	1.85	2.23	1.72	2.31	1.96	1.74	1.97	2.35	2.15	2.94	2.42	2.48	3.60	3.28	2.14	2.12	2.22	2.13	2.37	2.11	0.50	0.42	0	XR_424266	mRNA
A_21_P0014649	1.86	2.07	7.44	2.17	2.06	2.45	2.13	2.23	2.44	2.34	2.28	2.97	2.63	2.44	3.52	2.30	2.23	2.08	2.16	2.18	2.22	2.09	1.36	0.08	0	BC062331	mRNA
A_21_P0014650	16.52	4.15	20.90	14.47	48.35	6.05	37.97	38.60	38.87	7.42	3.20	6.09	2.78	7.77	3.48	12.68	2.79	2.13	2.20	5.40	11.89	9.54	15.91	4.64	0	AL359570	mRNA
A_21_P0014654	1.74	2.00	1.73	2.13	4.97	2.25	2.50	1.62	1.79	2.22	2.07	2.81	2.24	2.20	3.35	2.23	2.05	2.01	2.04	2.05	2.24	1.97	0.84	0.11	0		mRNA
A_21_P0014656	181.74	37.42	119.39	149.18	180.34	40.70	144.48	224.21	112.11	37.99	28.80	19.13	16.89	32.51	36.24	69.47	18.44	9.22	24.11	49.67	83.37	104.64	71.02	36.04	1		mRNA
A_21_P0014657	761.72	159.30	585.35	559.26	413.36	188.70	336.72	528.31	315.62	155.61	93.72	105.34	38.91	183.29	146.02	183.72	77.78	37.00	71.66	183.15	346.73	354.29	218.28	129.64	1	THC2657673	mRNA
A_21_P0014659	697.39	140.30	521.90	533.28	309.69	133.58	267.95	559.29	268.26	113.77	87.23	94.67	37.64	154.86	132.20	292.36	138.84	76.13	144.79	119.56	245.25	263.49	208.90	82.83	1	BU727401	mRNA
A_21_P0014660	10.84	1.93	9.00	4.91	1.92	4.28	1.77	1.78	1.99	2.66	1.96	2.74	2.40	2.25	3.45	3.33	1.95	1.95	2.00	2.00	5.26	1.90	2.75	1.27	0	BC108692	mRNA
A_21_P0014661	26.37	1.84	2.97	11.28	10.30	2.16	2.34	5.01	4.04	2.23	1.97	39.34	2.40	2.14	3.34	1.91	1.79	48.36	1.88	1.84	10.74	9.77	10.84	16.99	0	XR_250595	mRNA
A_21_P0014662	58.67	4.47	56.53	22.86	13.67	6.15	11.13	10.38	10.10	2.20	2.09	2.80	2.33	5.02	3.11	5.71	3.06	3.60	2.24	14.45	14.33	10.36	18.54	5.30	0	ENST00000623723	mRNA
A_21_P0014663	1.59	1.86	1.63	1.95	1.58	2.17	1.70	1.67	1.94	2.21	1.97	2.78	2.35	2.14	3.42	1.95	1.82	1.87	1.91	1.85	2.34	1.84	0.50	0.18	0	NM_183238	mRNA
A_21_P0014665	6.82	2.88	4.08	2.15	1.60	3.03	4.78	4.98	1.81	2.24	2.08	2.82	2.24	2.22	3.39	2.25	2.07	2.03	2.07	2.06	2.27	2.00	1.45	0.11	0	XR_424068	mRNA
A_21_P0014666	30.10	1.85	6.10	1.95	13.85	2.15	5.06	21.70	1.88	8.42	5.29	3.26	2.41	9.58	3.38	8.23	2.32	2.06	2.92	8.98	15.93	17.25	8.25	6.36	0	AK301217	mRNA
A_21_P0014667	1.83	2.09	1.82	2.93	26.78	2.33	35.25	27.18	38.12	2.31	3.25	2.87	6.64	2.33	3.50	5.03	5.26	2.11	2.17	9.14	2.37	3.26	13.55	2.55	0		mRNA
A_21_P0014669	1.64	1.91	1.70	2.31	1.62	2.18	3.17	3.50	2.01	4.79	1.98	2.84	2.29	5.33	3.65	2.19	1.91	1.91	1.97	1.94	2.00	1.86	1.15	0.11	0	ENST00000563195	mRNA
A_21_P0014670	2.81	1.89	3.78	7.09	10.63	2.16	9.92	11.66	13.69	2.13	2.01	3.06	9.02	4.33	10.00	2.09	1.88	1.89	1.94	1.94	2.00	3.15	4.16	0.46	0	THC2656106	mRNA
A_21_P0014671	48323.59	14556.36	26511.56	35074.69	19505.44	11972.03	17890.29	28019.42	14758.93	12462.38	10566.19	11523.29	9054.55	14154.39	13733.29	17663.24	9461.65	6686.34	9159.59	12946.85	18283.38	20558.49	10901.87	5352.65	1	NM_001017	mRNA
A_21_P0014673	1.64	2.10	1.68	2.02	2.86	2.16	3.36	1.60	1.81	2.36	1.99	6.89	2.53	2.25	3.39	1.92	1.82	1.91	1.95	1.91	2.08	1.89	1.32	0.08	0		mRNA
A_21_P0014677	1.78	2.07	3.01	2.17	1.73	2.32	1.69	1.74	1.97	2.37	2.13	3.03	2.61	2.81	3.58	2.11	2.09	2.07	2.17	2.13	2.28	2.06	0.57	0.07	0	ENST00000261263	mRNA
A_21_P0014680	1.85	2.06	1.84	2.15	2.04	2.43	2.78	2.23	9.29	2.33	2.27	2.96	2.61	8.02	3.52	3.49	2.20	2.06	2.15	2.16	2.88	2.07	2.26	0.54	0		mRNA
A_21_P0014684	6.76	1.96	7.03	2.12	1.57	2.22	1.98	3.27	1.81	2.39	7.43	2.91	2.46	2.30	3.53	2.04	1.93	2.01	2.06	2.01	2.15	1.97	2.02	0.07	0	XR_433225	mRNA
A_21_P0014685	13.40	2.05	19.04	11.82	29.70	5.33	24.85	35.66	26.16	2.53	2.27	2.94	3.80	9.22	4.86	5.14	3.73	2.07	5.92	8.22	11.50	4.37	11.38	3.13	0	NM_001278081	mRNA
A_21_P0014686	3.89	1.90	1.70	2.00	6.93	2.18	1.81	2.03	1.98	2.15	2.06	2.73	2.54	2.28	3.47	4.62	1.90	1.93	1.96	1.94	2.01	3.89	1.33	1.15	0	AK023887	mRNA
A_21_P0014689	3.85	2.00	3.88	6.48	7.56	27.88	2.05	2.18	4.13	14.12	24.33	2.89	12.09	15.60	44.95	13.87	6.72	2.00	7.35	4.84	8.96	1.98	12.33	4.17	0	XR_111668	mRNA
A_21_P0014690	4.51	2.99	13.04	2.35	17.51	4.07	11.33	12.10	6.47	11.09	16.04	3.62	7.63	11.28	4.26	7.67	3.39	2.38	2.43	7.55	8.73	4.77	4.96	2.68	0		mRNA
A_21_P0014691	689.12	111.36	232.01	435.07	353.18	100.98	317.91	516.91	270.74	77.86	62.70	83.27	53.84	141.75	118.29	179.97	74.76	39.09	77.77	130.50	245.53	264.91	191.52	88.12	1	XR_253668	mRNA
A_21_P0014692	27102.37	6066.34	10370.57	17501.85	13666.39	4533.86	11671.12	15588.77	8766.08	4536.70	3279.31	3814.56	1832.40	8173.17	5940.53	5598.69	2449.34	1538.89	1881.37	6878.53	11699.38	14205.17	6759.32	4991.46	1		mRNA
A_21_P0014694	44.33	32.47	47.44	49.05	48.84	44.93	51.17	54.71	58.25	33.62	39.22	38.78	47.93	67.30	63.10	41.08	22.48	20.90	13.96	35.19	23.16	21.66	9.98	9.31	1	XR_433240	mRNA
A_21_P0014695	9.69	2.11	7.47	9.32	23.82	5.61	19.39	22.58	25.77	2.45	4.52	3.19	6.38	6.78	3.55	6.89	2.17	2.17	2.24	2.27	5.46	5.96	8.33	2.12	0	XM_005258358	mRNA
A_21_P0014696	1.67	1.91	1.70	1.99	4.35	2.17	1.72	3.41	2.40	2.17	2.12	2.80	2.51	2.28	3.43	2.14	1.94	1.96	1.99	1.95	1.99	1.87	0.76	0.08	0	XM_006722554	mRNA
A_21_P0014698	8.01	1.96	2.35	3.92	1.92	2.28	3.32	5.45	2.21	7.25	6.60	2.83	7.53	4.70	9.66	14.79	5.10	4.89	2.03	2.03	4.35	1.93	2.58	4.53	0		mRNA
A_21_P0014704	1.83	2.09	1.86	2.25	1.76	2.31	1.73	1.79	1.98	2.35	2.87	2.91	2.55	2.76	3.67	6.08	2.09	2.12	2.21	2.10	2.88	2.10	0.55	1.48	0	THC2638033	mRNA
A_21_P0014706	1.81	2.08	1.85	2.21	1.76	2.30	1.72	1.78	1.98	2.36	2.16	2.95	2.55	2.57	3.68	2.14	2.08	2.10	6.75	2.09	2.32	2.08	0.53	1.75	0	XR_112271	mRNA
A_21_P0014708	8.74	1.93	1.71	2.06	8.58	43.97	1.64	2.33	3.34	9.10	4.47	2.97	2.35	2.88	3.59	8.01	2.48	3.03	2.01	2.01	3.52	1.88	10.66	2.17	0	ENST00000505245	mRNA
A_21_P0014711	58039.64	12657.02	24391.70	35437.81	18103.45	9197.99	16174.11	26743.71	10808.30	8135.77	6404.32	8104.46	3758.80	10182.84	9798.98	16905.98	8075.77	4816.18	6874.75	9759.74	17917.58	20727.17	14234.78	6236.69	1	NM_001282958	mRNA
A_21_P0014713	14.93	8.92	11.69	10.18	42.51	6.93	51.65	46.30	56.02	7.66	5.98	2.72	4.10	8.68	19.19	5.87	3.80	1.91	4.37	11.11	8.01	4.03	18.92	3.08	0	THC2553825	mRNA
A_21_P0014715	1.88	2.06	1.85	2.17	2.16	2.44	2.02	2.24	2.28	2.34	2.85	2.95	2.64	2.40	3.53	2.32	4.73	2.15	2.23	2.19	2.20	2.11	0.45	0.96	0	BC013229	mRNA
A_21_P0014716	6.74	2.05	1.86	2.18	2.09	2.41	3.51	2.91	4.48	3.55	2.24	3.10	2.47	2.44	3.68	2.29	2.40	5.28	2.16	2.10	2.26	3.63	1.27	1.19	0	ENST00000438796	mRNA
A_21_P0014717	1435.18	1268.12	1863.01	1892.12	2150.81	1485.45	2952.18	2479.13	2916.68	1643.74	1591.66	1412.33	1568.45	2455.52	1776.25	1695.40	1325.38	652.26	860.09	1338.03	902.38	1186.36	544.44	355.16	1		mRNA
A_21_P0014718	2.13	1.93	1.72	2.02	2.35	2.22	1.91	2.53	2.12	4.31	2.07	2.79	2.50	2.27	3.52	2.13	1.95	1.92	1.98	1.98	2.03	1.87	0.68	0.08	0	ENST00000467997	mRNA
A_21_P0014721	169.79	113.71	152.73	127.89	491.68	91.57	249.04	341.12	491.38	71.69	73.84	66.74	96.31	127.61	92.15	122.33	90.76	59.51	64.76	148.56	96.12	102.50	144.84	31.12	1	NM_001256475	mRNA
A_21_P0014722	16.65	16.72	14.72	21.94	67.60	11.14	80.08	77.75	88.60	10.39	7.88	8.41	17.40	23.35	14.01	25.23	13.71	6.99	11.01	20.55	12.65	13.44	29.76	6.12	1	ENST00000512507	mRNA
A_21_P0014723	141.28	127.42	126.49	150.35	183.92	91.52	222.87	192.85	216.14	79.13	79.54	53.48	92.63	84.17	77.04	95.72	62.00	47.08	56.26	96.36	57.89	67.02	54.88	19.50	1	THC2618554	mRNA
A_21_P0014724	9.84	3.49	6.85	2.18	11.96	4.13	4.09	12.31	8.14	6.04	2.28	2.96	3.74	4.08	3.52	2.31	2.27	2.10	2.17	2.20	7.06	6.08	3.38	2.15	0	XR_251947	mRNA
A_21_P0014725	212.96	60.44	181.90	166.14	393.14	107.42	444.39	471.62	454.59	78.89	56.29	60.15	104.52	172.84	145.43	96.11	30.88	30.67	40.82	82.03	102.39	120.57	154.04	37.27	1	BX954921	mRNA
A_21_P0014726	433.69	204.81	627.18	404.27	282.27	316.36	253.55	375.25	304.87	225.72	155.04	178.38	123.39	226.59	180.24	191.29	135.85	79.56	102.79	280.02	338.70	278.31	131.65	99.93	1	XR_242002	mRNA
A_21_P0014729	1111.11	582.13	607.92	722.84	1223.55	828.38	1122.57	826.84	837.32	801.63	797.04	702.01	923.22	1376.48	1006.51	424.72	265.27	190.25	250.99	1433.58	1365.72	1307.23	228.23	585.94	1	BC017341	mRNA
A_21_P0014731	9.83	11.56	15.30	8.79	13.05	11.37	13.74	12.58	10.53	12.91	17.39	11.40	20.38	20.18	18.24	8.36	13.21	7.76	8.49	11.87	6.62	9.55	3.68	2.34	1		mRNA
A_21_P0014732	1.91	1.89	1.68	2.00	1.60	2.74	1.70	1.87	4.82	2.12	3.72	2.73	2.42	5.61	3.53	5.02	1.87	1.90	3.18	1.95	2.01	1.82	1.22	1.19	0	ENST00000422968	mRNA
A_21_P0014734	3.18	2.02	1.73	2.19	2.14	2.34	4.24	2.18	1.84	2.24	2.12	2.81	2.32	2.17	3.22	2.22	2.03	2.90	2.03	2.11	2.27	1.98	0.66	0.32	0		mRNA
A_21_P0014735	7.51	2.07	3.18	2.16	3.53	2.42	10.77	9.36	3.61	2.33	2.24	3.04	2.49	2.40	3.62	2.31	2.28	2.06	2.15	2.16	2.22	2.09	2.79	0.09	0	XR_113120	mRNA
A_21_P0014736	4.63	2.00	1.79	2.10	2.51	2.35	2.03	6.33	2.28	2.26	2.21	2.88	2.60	5.35	36.72	4.86	2.91	2.01	2.09	5.67	3.73	1.98	8.83	1.48	0	XR_426345	mRNA
A_21_P0014737	3.81	1.96	3.46	4.70	6.07	2.38	5.13	2.02	2.34	3.86	9.52	2.98	2.67	2.30	3.38	8.29	2.18	2.24	2.68	1.99	2.49	2.99	1.99	2.24	0	ENST00000521923	mRNA
A_21_P0014740	1.85	2.10	1.85	2.27	1.72	2.50	1.74	3.04	2.12	2.70	2.46	3.37	2.65	2.65	3.76	5.21	2.07	3.97	2.08	2.11	3.89	3.02	0.60	1.21	0	THC2538606	mRNA
A_21_P0014741	3.09	2.06	1.89	2.17	3.86	2.41	2.03	2.06	2.35	3.29	2.22	3.05	2.66	2.68	3.73	2.84	2.43	2.12	2.14	2.67	2.25	2.99	0.63	0.35	0	THC2536887	mRNA
A_21_P0014742	18.52	2.13	9.23	8.75	24.31	3.75	23.83	35.32	22.29	2.67	2.22	3.34	2.59	2.60	3.70	2.18	2.13	2.12	2.16	2.18	2.29	6.40	10.88	1.60	0	BC045168	mRNA
A_21_P0014743	7.34	2.16	3.63	2.07	7.40	2.29	16.55	10.02	7.06	2.22	9.19	4.15	2.37	7.07	21.72	7.93	2.07	3.83	7.84	4.35	7.97	4.31	5.71	2.41	0		mRNA
A_21_P0014745	112.75	26.99	122.40	82.99	138.12	51.84	152.52	179.56	172.80	32.17	23.33	25.97	10.90	28.03	23.38	47.47	21.37	17.36	18.09	35.80	73.57	60.68	61.37	22.22	1	CR933683	mRNA
A_21_P0014748	16.32	12.80	18.50	18.46	14.10	10.93	21.33	17.18	20.84	5.67	10.01	5.76	2.57	2.32	7.45	10.52	4.54	1.98	6.34	5.89	9.80	9.44	6.47	3.14	1		mRNA
A_21_P0014749	22.49	4.33	18.04	10.35	6.96	8.48	14.21	9.54	7.79	2.29	2.18	2.83	2.38	2.28	3.54	8.31	3.30	4.51	4.46	10.59	10.46	3.68	6.26	3.22	0		mRNA
A_21_P0014750	1.80	2.07	1.81	2.20	5.35	2.32	2.02	1.73	1.92	2.33	2.08	2.99	2.43	2.40	3.44	4.60	2.15	2.11	2.20	2.22	2.33	2.08	0.92	0.92	0		mRNA
A_21_P0014751	20392.08	3440.97	8232.80	13164.05	7862.70	2498.91	6532.15	9999.01	4509.45	2282.35	1604.32	2489.29	984.34	3041.24	3124.88	4952.25	1850.36	1137.79	1709.55	3191.06	5239.83	7510.33	5290.54	2332.78	1		mRNA
A_21_P0014752	58.85	52.59	70.25	73.13	96.85	43.25	131.44	159.05	138.68	45.84	39.82	37.35	46.51	114.97	70.03	80.69	36.14	33.35	37.77	70.80	57.52	58.14	39.93	18.40	1		mRNA
A_21_P0014753	1.74	1.99	1.77	2.14	1.59	2.25	1.56	1.67	1.82	2.31	2.02	2.95	2.37	2.30	3.60	2.12	1.98	2.05	2.11	2.07	2.16	1.99	0.55	0.07	0	THC2507047	mRNA
A_21_P0014754	1.72	2.86	1.72	2.10	1.57	2.20	1.74	1.63	2.01	2.20	2.03	2.79	3.72	2.22	3.41	2.22	2.04	1.99	2.31	2.01	2.20	1.95	0.65	0.14	0		mRNA
A_21_P0014755	26.83	1.88	36.62	14.62	6.89	9.90	5.18	8.36	6.14	15.36	2.07	2.78	4.14	5.48	3.30	3.52	4.48	1.90	4.06	6.58	15.14	9.42	9.90	4.53	0		mRNA
A_21_P0014756	10.38	3.15	4.60	2.05	6.30	2.18	9.18	9.92	7.94	2.17	1.96	2.83	2.33	2.21	3.60	2.10	1.91	1.96	6.33	2.00	2.92	1.88	3.15	1.63	0	AK130364	mRNA
A_21_P0014757	1.95	5.29	2.18	1.94	5.01	2.13	1.58	1.73	1.77	2.16	2.10	2.84	2.54	2.99	3.19	2.07	7.75	4.04	5.37	2.54	1.95	1.82	1.13	2.23	0	AK304201	mRNA
A_21_P0014758	1.76	1.98	1.78	2.14	2.15	2.39	2.78	2.30	2.33	2.32	2.23	3.01	2.56	2.41	3.47	2.20	2.28	2.11	2.10	2.35	2.25	2.06	0.45	0.11	0		mRNA
A_21_P0014759	7402.25	1831.46	2903.77	4436.05	3356.16	922.04	2891.90	4826.53	2380.44	963.25	785.63	874.66	446.06	1564.34	1310.90	1723.73	751.98	343.95	633.80	1347.37	2239.98	2909.35	1920.19	931.87	1	AK097034	mRNA
A_21_P0014760	1.65	2.94	1.68	2.00	4.38	2.25	1.91	1.81	2.14	2.54	2.04	2.90	2.26	2.16	3.52	122.03	1.96	1.92	1.98	1.91	2.05	1.90	0.75	45.38	0	XR_132524	mRNA
A_21_P0014762	1.63	1.89	1.67	1.98	1.61	2.20	2.20	1.74	2.01	2.18	1.99	2.85	2.27	2.15	3.56	2.03	1.89	1.90	1.96	1.90	2.01	1.86	0.51	0.06	0	CU674253	mRNA
A_21_P0014763	22.29	8.89	37.48	25.80	20.65	10.56	21.00	32.83	24.87	9.93	4.79	5.36	2.44	7.89	3.56	16.14	3.26	5.31	9.46	3.27	16.29	19.02	11.23	6.71	0		mRNA
A_21_P0014764	1.75	4.67	8.18	3.46	3.81	3.10	6.83	2.55	2.36	8.77	13.92	3.04	10.13	18.72	7.50	14.94	5.96	4.06	2.15	2.02	12.69	4.29	4.82	5.16	0	AY742823	mRNA
A_21_P0014766	1188.03	250.42	932.04	621.06	542.68	883.14	534.90	677.26	577.57	415.79	168.90	251.64	158.01	486.79	291.70	155.92	111.05	44.51	81.48	551.88	772.55	548.95	298.55	292.76	1		mRNA
A_21_P0014767	6.81	6.76	8.19	4.88	4.85	2.31	8.69	4.20	6.81	10.24	5.40	2.92	2.38	5.43	3.59	3.41	5.81	2.54	2.22	5.75	7.30	2.22	2.35	2.08	0	ENST00000573229	mRNA
A_21_P0014769	2.17	2.13	1.96	2.31	7.47	2.49	7.07	6.43	1.96	2.66	2.22	3.33	2.57	2.59	3.69	2.19	2.14	2.13	2.18	2.50	2.30	2.13	1.93	0.14	0		mRNA
A_21_P0014770	37.67	3.70	37.59	19.58	17.40	16.85	18.22	13.77	15.99	9.17	2.63	4.76	5.97	16.26	5.18	4.44	2.30	1.90	4.00	13.79	12.93	20.59	10.91	7.22	1		mRNA
A_21_P0014771	40.67	2.00	23.80	13.96	5.29	6.28	11.05	11.53	10.39	2.29	8.74	2.97	2.64	5.40	3.37	5.08	2.09	2.66	2.12	8.12	15.67	23.12	10.28	8.09	0		mRNA
A_21_P0014772	1.67	1.94	1.71	2.07	1.59	2.78	1.77	5.83	1.83	2.18	2.11	2.76	7.39	2.26	3.45	2.14	2.80	1.97	2.02	2.03	2.14	1.90	1.67	0.30	0		mRNA
A_21_P0014773	11490.15	4416.39	7955.43	8708.57	7066.69	3628.97	8073.96	9619.71	7256.60	3505.96	3241.75	3289.60	3065.74	6654.24	3721.70	5688.05	3477.67	1660.51	2571.81	3587.74	4112.24	5425.30	2735.52	1445.56	1	THC2668279	mRNA
A_21_P0014774	72.11	18.02	77.46	59.62	52.66	23.21	47.10	68.71	64.34	17.03	13.58	9.83	7.70	14.38	15.45	18.11	9.07	7.56	14.65	21.40	31.35	17.12	26.12	8.00	1		mRNA
A_21_P0014777	316.24	194.58	239.47	256.97	469.21	122.08	673.92	462.07	665.51	119.20	87.68	125.00	301.78	141.14	154.57	122.27	92.29	48.48	69.96	190.39	126.64	156.29	194.51	49.24	1		mRNA
A_21_P0014778	16624.91	2705.10	6061.05	10071.81	6133.74	2558.19	4864.98	8122.17	3777.26	2265.87	1423.77	1744.97	704.18	3111.98	2598.02	3380.13	1300.10	827.89	1298.26	2745.53	5246.82	6371.71	4175.43	2126.24	1	AK295906	mRNA
A_21_P0014779	12.52	2.01	11.06	11.19	8.24	6.73	7.34	3.03	9.20	15.13	14.88	3.03	4.67	6.71	7.81	4.26	5.85	2.12	5.30	5.89	2.14	4.60	4.13	1.60	0	ENST00000494753	mRNA
A_21_P0014780	252.69	244.21	277.96	290.73	371.42	189.50	452.69	391.01	410.27	179.19	214.50	183.82	285.69	359.22	547.61	254.74	191.19	121.18	129.94	243.68	174.19	165.65	108.86	51.50	1		mRNA
A_21_P0014781	11.19	7.60	8.64	6.62	16.78	9.15	12.50	13.87	20.51	17.00	11.85	7.89	9.97	16.71	16.07	4.30	2.70	2.10	3.84	4.61	4.47	4.58	4.22	1.00	0	NM_001037163	mRNA
A_21_P0014784	1.71	1.97	1.70	2.09	1.56	2.22	4.26	1.61	1.76	2.20	2.04	2.80	2.25	3.49	3.33	2.20	2.02	1.98	11.80	2.02	2.18	1.93	0.79	3.68	0	ENST00000456856	mRNA
A_21_P0014786	7.14	2.05	1.84	2.14	4.28	2.41	2.14	2.25	3.11	8.98	2.23	2.99	3.93	2.38	3.57	2.58	2.22	2.04	2.13	2.14	2.19	2.41	2.05	0.19	0	AK129895	mRNA
A_21_P0014787	6.21	2.03	7.90	6.94	7.18	3.72	7.07	6.58	9.54	2.93	4.99	4.77	2.39	4.58	3.16	2.21	4.98	5.05	3.08	2.14	3.36	1.98	2.23	1.30	0		mRNA
A_21_P0014788	149.40	27.99	79.48	83.53	94.13	35.02	58.65	108.80	47.84	26.24	19.51	27.66	9.55	33.51	23.16	34.25	8.70	2.02	9.33	40.17	54.71	83.45	39.93	29.38	1	AA682772	mRNA
A_21_P0014789	4.75	1.96	3.14	2.04	4.01	2.24	1.79	2.03	4.63	2.22	4.03	2.87	2.56	2.31	3.44	8.09	2.00	2.02	2.07	4.55	2.04	1.93	1.01	2.34	0	ENST00000538759	mRNA
A_21_P0014790	4.16	1.91	2.46	4.41	1.79	2.19	1.83	7.69	2.01	2.16	2.07	2.74	2.55	2.29	3.48	2.12	1.91	1.93	1.97	1.95	2.01	1.86	1.55	0.08	0		mRNA
A_21_P0014791	4916.45	4938.88	4327.53	4652.44	5058.59	5674.72	5144.75	3685.53	4105.28	5231.17	4670.32	4679.08	5655.03	6108.62	5151.03	3724.58	3000.00	3155.90	3173.52	5529.54	4947.52	4780.80	625.13	1025.06	1	THC2507863	mRNA
A_21_P0014792	48.56	23.66	47.64	36.61	83.80	26.44	116.48	96.74	113.62	32.61	14.64	11.76	36.05	39.93	21.45	33.68	23.49	7.47	9.71	33.08	30.99	27.11	35.21	10.89	1		mRNA
A_21_P0014793	1.61	1.88	1.68	1.98	1.70	2.14	1.75	1.95	3.53	2.12	1.98	2.70	2.48	2.23	3.49	2.08	1.87	1.89	1.92	1.93	1.99	1.81	0.61	0.09	0	NM_001198533	mRNA
A_21_P0014794	6.93	2.09	1.84	2.30	6.55	3.07	2.30	8.29	8.34	2.32	2.21	2.84	2.48	2.41	3.57	2.20	3.16	2.43	4.69	2.11	7.05	2.08	2.38	1.86	0	THC2567829	mRNA
A_21_P0014799	2.14	1.92	1.70	2.85	5.56	2.19	1.87	1.92	2.06	2.15	2.00	2.83	2.35	2.20	3.62	2.11	1.93	1.91	1.97	1.96	2.01	1.86	0.98	0.08	0		mRNA
A_21_P0014801	39.74	29.12	29.27	48.74	82.72	67.94	41.24	40.89	32.20	158.55	122.77	57.32	59.89	107.10	86.07	84.84	22.60	27.17	22.73	43.05	74.04	50.97	38.12	25.07	1	ENST00000567298	mRNA
A_21_P0014802	55.48	35.14	76.19	54.43	60.08	40.02	58.78	54.41	50.23	25.46	25.23	19.93	14.03	17.08	14.19	25.45	18.25	6.79	20.53	28.63	31.37	32.69	19.90	9.06	1	ENST00000568444	mRNA
A_21_P0014803	80.66	62.38	90.81	80.55	130.36	47.33	103.72	71.03	87.09	41.74	49.82	46.65	51.30	42.30	37.68	38.31	25.81	18.56	17.88	45.38	38.30	48.22	26.95	12.45	1	ENST00000563903	mRNA
A_21_P0014806	28.04	6.46	21.88	28.29	27.01	7.46	31.38	34.69	26.88	13.28	10.06	13.78	6.40	27.30	11.83	15.89	9.17	5.34	5.65	9.60	21.79	12.89	10.02	5.89	0	XR_132626	mRNA
A_21_P0014807	30.52	22.96	33.06	33.55	25.54	44.33	35.45	32.46	32.79	40.55	34.14	35.43	41.09	60.46	39.21	37.07	44.75	16.60	32.65	33.69	20.87	19.06	8.76	10.54	1	XR_253640	mRNA
A_21_P0014808	52.07	8.60	32.92	24.71	11.73	15.80	20.81	26.11	14.26	11.16	14.55	5.65	3.22	18.22	3.52	12.62	2.13	4.72	3.08	16.69	23.63	19.05	12.77	8.53	1		mRNA
A_21_P0014809	257.68	39.48	112.89	151.90	157.47	63.29	138.11	193.50	113.43	43.25	36.51	57.29	22.31	45.40	39.38	107.20	45.20	15.35	27.49	62.47	83.84	115.38	69.76	38.61	1	NM_032822	mRNA
A_21_P0014810	1.67	1.94	1.98	2.04	1.58	2.14	1.60	1.71	1.77	2.17	1.98	2.74	2.32	2.24	3.45	2.16	1.98	1.95	2.00	1.97	2.14	1.90	0.49	0.10	0	ENST00000485835	mRNA
A_21_P0014811	8.27	2.24	12.33	4.98	5.55	2.26	10.18	9.12	4.66	2.30	2.08	2.89	2.32	3.70	3.50	2.26	2.15	2.08	2.17	2.13	2.35	2.07	3.33	0.10	0		mRNA
A_21_P0014812	10.06	2.08	5.66	3.17	8.54	2.46	1.95	9.09	6.09	10.61	2.36	3.01	2.66	7.81	3.52	7.06	2.18	2.15	2.24	3.45	2.43	2.11	3.17	1.81	0	XR_132644	mRNA
A_21_P0014814	32.27	30.73	37.75	65.72	126.00	72.95	98.55	84.59	83.35	174.74	88.16	51.30	57.48	140.72	84.82	83.15	29.72	16.82	20.88	51.72	62.76	35.88	40.76	24.08	1	THC2678276	mRNA
A_21_P0014818	1.75	2.07	1.71	2.17	1.60	2.34	1.66	7.70	1.83	2.23	2.72	2.81	2.33	2.15	3.17	4.42	2.02	2.83	2.01	2.11	2.25	4.02	1.49	1.01	0	AY371499	mRNA
A_21_P0014819	253.23	48.32	97.42	131.09	92.76	55.32	70.97	125.84	50.03	65.75	40.29	56.58	22.07	67.11	57.32	57.32	18.90	14.94	19.60	45.87	83.33	114.08	56.10	37.43	1		mRNA
A_21_P0014821	467.05	370.77	380.53	430.45	765.02	244.78	923.71	787.83	943.44	228.98	254.20	201.61	337.92	445.53	334.65	494.35	324.59	273.31	235.48	416.99	247.03	349.31	253.68	94.76	1		mRNA
A_21_P0014822	57.04	23.35	74.11	44.69	30.75	36.36	49.21	56.32	42.06	22.53	13.83	11.76	5.32	26.29	6.56	21.86	14.73	8.25	18.65	21.28	35.48	18.24	20.42	8.32	1	BC061902	mRNA
A_21_P0014823	7682.21	1263.61	2469.91	3726.57	2749.11	1469.85	2114.36	3350.10	1801.46	1085.34	729.60	782.78	399.49	1555.33	996.11	1283.96	555.36	359.28	603.90	1315.84	2209.60	2197.01	1815.27	764.77	1	BC130650	mRNA
A_21_P0014824	1.65	1.92	1.64	2.01	1.53	2.18	1.54	1.58	1.70	2.15	2.03	3.76	2.32	2.12	3.18	2.29	1.96	1.91	1.91	1.99	2.30	1.85	0.63	0.18	0	AK293975	mRNA
A_21_P0014826	21.01	29.42	28.92	32.16	33.81	22.34	33.85	38.44	37.82	25.32	28.35	28.75	23.53	30.76	25.30	26.46	24.15	19.48	27.20	25.24	30.02	27.97	5.29	3.37	1		mRNA
A_21_P0014827	6.68	2.12	12.65	7.08	3.77	2.67	4.68	3.45	4.83	12.96	8.26	3.31	6.96	2.62	3.65	10.30	3.62	2.14	2.20	6.68	4.89	2.13	3.42	3.05	0	ENST00000598007	mRNA
A_21_P0014828	6.45	2.69	3.35	11.31	11.03	7.57	11.54	7.35	4.59	4.51	6.94	3.47	4.00	7.44	8.78	9.56	1.90	12.04	5.98	9.81	7.49	4.50	2.97	3.48	0		mRNA
A_21_P0014829	13.70	11.25	7.81	23.82	17.80	17.09	8.61	9.90	9.56	43.32	18.68	6.79	9.46	23.22	6.89	29.70	4.65	2.96	8.55	2.97	15.34	11.92	9.64	9.53	1	THC2548955	mRNA
[truncated: 120,153 more rows]
