# Supplementary material for: Comprehensive Construction of a Circular RNA-Associated Competing Endogenous RNA Network Identified Novel Circular RNAs in Hypertrophic Cardiomyopathy by Integrated Analysis
Source: Front Genet. 2020 Jul 28;11:764. doi: 10.3389/fgene.2020.00764 (PMC7399352; doi:10.3389/fgene.2020.00764)
Supplement: TABLE S1 — Original intensity values of each RNA in each sample. [file Data_Sheet_1.zip › Supplementary Table 2.CSV]

ProbeName	HCM1_NormSignal	HCM2_NormSignal	HCM3_NormSignal	HCM4_NormSignal	HCM5_NormSignal	HCM6_NormSignal	HCM7_NormSignal	HCM8_NormSignal	HCM9_NormSignal	HCM10_NormSignal	HCM11_NormSignal	HCM12_NormSignal	HCM13_NormSignal	HCM14_NormSignal	HCM15_NormSignal	control1_NormSignal	control2_NormSignal	control3_NormSignal	control4_NormSignal	control5_NormSignal	control6_NormSignal	control7_NormSignal	SD_HCM	SD_control	Included	TargetID	Probe_Type
A_19_P00315506	6.03	6.69	5.81	5.82	5.23	6.06	5.36	5.36	5.17	6.34	6.89	7.25	6.34	6.23	6.55	5.94	6.21	6.78	6.2	6.21	6.09	6.21	0.63	0.26	1	NM_001162893	mRNA
A_19_P00315627	9.43	9.54	9.3	9.51	9.75	9.23	9.52	9.75	9.54	9.41	9.38	9.03	10.18	8.95	9.15	9.85	10.16	9.59	9.82	9.51	9.68	9.67	0.31	0.21	1	XR_428440	mRNA
A_19_P00315647	5.07	5.75	5.02	5.15	4.77	6.21	4.49	4.63	4.29	6.2	6.92	6.31	7.65	7.07	6.9	5.7	5.62	5.35	4.95	5.65	4.98	5.28	1.07	0.31	1	XR_110530	mRNA
A_19_P00315649	6.82	7.52	7.05	6.84	6.42	7.11	6.34	6.07	6.94	6.85	7.38	7.18	8.42	7.92	7.87	6.58	6.83	7.09	6.87	6.93	6.84	6.72	0.63	0.16	1	XR_110530	mRNA
A_19_P00315668	1.64	1.28	1.24	1.21	1.22	2.29	1.22	1.22	1.25	1.29	1.33	1.26	2.22	1.38	1.39	1.68	1.7	1.41	1.25	1.35	1.22	1.36	0.35	0.19	0	NM_022740	mRNA
A_19_P00315716	11.73	11.79	11.76	11.74	11.83	11.02	12.03	12.14	11.87	11.11	11.07	10.96	10.97	10.53	11.13	11.63	11.55	11.05	11.61	11.28	11.8	11.92	0.49	0.3	1	NR_002911	mRNA
A_19_P00315764	10.65	10.64	10.98	10.95	10.4	10.61	10.56	11.16	10.48	10.32	10.23	10.29	9.88	10.35	10.19	10.89	10.47	10.69	10.83	10.66	10.93	10.68	0.34	0.16	1	XR_110541	mRNA
A_19_P00315843	2.66	1.32	2.17	2.06	2.12	1.12	1.13	2.09	1.11	1.12	6.74	1.22	1.42	2.36	1.09	1.12	1.15	2.13	1.23	1.13	1.06	1.81	1.43	0.42	0	NR_003013	mRNA
A_19_P00315922	4.56	4.2	4.48	4.65	4.1	3.86	4.39	4.65	4.72	3.52	1.79	3.98	3.18	3.49	3.61	4.35	3.78	3.67	2.13	3.2	4.33	4.14	0.77	0.79	1	NM_020945	mRNA
A_19_P00315967	8.57	9.05	8.98	8.8	8.44	8.89	8.6	8.7	8.86	9	8.99	8.75	9.04	8.76	8.64	9.28	9.5	9.24	9.14	8.74	8.67	8.7	0.19	0.33	1	ENST00000563248	mRNA
A_19_P00316013	4.24	3.63	4.63	4.1	3.49	4.1	4.39	4.18	4.03	3.55	2.28	3.76	2.9	3.7	3.1	3.27	2.64	2.46	3.83	4.24	2.37	3.45	0.62	0.72	1	THC2774795	mRNA
A_19_P00316107	6.63	8.08	7.22	7.38	7.18	7.05	7.09	6.16	6.43	6.98	7.69	7.84	7.87	7.3	7.65	6.89	7.07	7.53	6.87	6.72	6.01	6.42	0.55	0.48	1	AB014581	mRNA
A_19_P00316185	11.17	10.48	11.22	11.05	10.56	10.83	10.31	10.86	10.28	10.57	10.09	10.56	9.46	10.54	10.38	10.43	10.04	9.94	10.1	10.56	10.96	10.87	0.45	0.41	1	XR_426095	mRNA
A_19_P00316219	6.64	7.38	7	6.75	6.42	6.71	6.4	6.47	6.53	6.86	6.77	6.65	6.97	6.34	6.15	6.75	7.37	7.18	6.83	6.58	6.29	6.48	0.31	0.38	1	THC2666657	mRNA
A_19_P00316225	9.38	8.38	8.92	9.32	8.96	8.2	8.01	9.3	7.58	7.92	7.44	8.88	6.76	7.9	7.89	8.42	7.09	7.34	7.93	8.12	8.52	8.76	0.78	0.62	1	NM_001282714	mRNA
A_19_P00316326	1.18	1.5	1.2	1.18	1.4	2.47	1.33	1.98	1.42	1.23	1.75	1.47	1.69	1.6	1.23	2.13	3.18	1.53	1.54	1.26	1.51	1.23	0.35	0.69	0	NM_001242317	mRNA
A_19_P00316375	2	2.28	1.34	1.25	1.45	1.43	1.26	1.21	1.3	1.35	1.95	2.21	1.54	1.44	3.03	2.11	2.03	4.41	1.39	1.25	2.13	1.58	0.52	1.07	0	ENST00000520332	mRNA
A_19_P00316423	11.51	10.61	11.23	11.16	10.96	10.72	10.73	11.36	10.35	10.51	10.3	10.62	9.43	10.33	10.59	10.72	10.41	10.12	10.59	10.55	11.19	11.15	0.52	0.39	1	AI421806	mRNA
A_19_P00316533	7.83	8.33	8.11	8.06	8.18	8.29	8.23	8.49	8.25	8	8.23	8.28	9.18	7.93	8.67	8.63	8.79	8.94	8.72	8.2	7.93	8.03	0.33	0.4	1	ENST00000613961	mRNA
A_19_P00316726	1.47	1.66	2.02	1.38	1.88	1.8	1.14	1.11	1.18	1.7	1.31	2.68	2.02	1.54	2.49	1.07	1.21	1.22	1.17	1.19	1.19	1.23	0.47	0.06	0	ENST00000421406	mRNA
A_19_P00316839	3.33	4.1	4.01	3.74	4.08	3.83	4.12	3.4	4.18	1.76	1.44	3.85	2.73	3.13	4.47	3.71	3.74	1.38	2.78	3.77	3.52	3.95	0.89	0.91	1	NM_001145095	mRNA
A_19_P00317144	9.72	8.44	8.93	9.27	8.88	8.69	8.36	9.16	8.15	8.65	8.5	8.47	7.5	8.77	8.61	8.45	7.91	7.46	7.81	8.52	9.13	9.24	0.51	0.67	1	XR_241967	mRNA
A_19_P00317314	4.04	4.44	3.78	3.59	3.71	3.99	4.05	3.59	3.51	5.46	5.26	4.2	3.81	4.43	4.49	3.93	3.7	4.71	2.01	4.19	4.8	4.41	0.58	0.95	1	NM_001205280	mRNA
A_19_P00317360	7.91	8.9	8.39	8.01	8.08	8.32	8.01	7.46	7.99	8.25	8.76	8.75	8.17	7.56	7.51	7.6	8.11	7.88	7.48	8.03	7.4	7.58	0.44	0.28	1	NM_001199182	mRNA
A_19_P00317444	11.75	12.35	11.85	11.83	11.8	12.42	11.61	11.7	11.79	12.31	12.77	12.63	13.11	12.26	12.48	12.11	12.55	12.93	12.61	12.27	12.12	11.95	0.45	0.34	1	NM_001291913	mRNA
A_19_P00317449	1.06	1.08	1.07	1.08	1.06	1.1	1.13	1.32	1.13	1.13	1.07	1.19	1.09	1.06	1.47	1.05	1.05	1.08	1.1	1.06	1.08	1.09	0.11	0.02	0	NM_178549	mRNA
A_19_P00317563	1.41	1.04	1.05	1.06	1.49	1.1	1.11	1.06	1.82	1.15	1.07	1.13	1.12	1.06	1.14	1.04	1.03	2.47	2.17	1.04	1.08	1.08	0.22	0.63	0	ENST00000618608	mRNA
A_19_P00317671	4.19	5.58	4.74	5.04	5.41	5.88	5.48	5.26	5.52	4.95	5.01	4.96	5.42	4.75	4.14	6.66	7.1	6.92	6.66	5.96	5.36	5.81	0.5	0.64	1	BC128222	mRNA
A_19_P00318154	4.91	4.86	4.84	4.92	5.62	4.51	6.01	5.67	5.45	4.62	3.47	3.32	4.69	4.66	4.63	4.98	5.21	5.34	4.51	4.86	5	4.83	0.73	0.27	1	XR_110033	mRNA
A_19_P00318261	4.54	3.71	3.46	4.13	4.48	4.02	4.45	4.57	4.53	4.3	4.19	4.03	4.91	4.04	5.87	3.68	3.62	4.5	2.82	3.09	4.52	4.11	0.56	0.66	1	NR_003016	mRNA
A_19_P00318418	1.08	1.11	1.03	1.09	1.18	1.14	1.34	1.02	1.04	1.09	1.13	1.13	1.17	1.02	1.02	1.09	1.13	1.06	1.03	1.16	1.11	1.06	0.08	0.05	0	NM_001166254	mRNA
A_19_P00318519	8.92	8.21	8.47	8.78	8.27	8.14	8.02	8.54	7.8	8.14	7.61	8.18	7.47	7.93	8.21	8.22	7.53	7.9	7.64	7.93	8.47	8.68	0.4	0.42	1	THC2662402	mRNA
A_19_P00318761	10.01	9.54	9.41	9.67	9.65	9.31	9.63	9.53	9.58	9.37	9.48	9.47	10	9.63	9.68	9.41	9.26	9.72	9.48	9.72	9.54	9.61	0.2	0.17	1	ENST00000563248	mRNA
A_19_P00318889	9.95	9.06	9.67	9.77	8.99	8.98	8.41	9.12	8.22	8.99	8.3	8.96	6.93	8.66	8.72	8.6	8.07	8.35	8.47	8.89	9.26	9.46	0.73	0.5	1	ENST00000461374	mRNA
A_19_P00318894	3.16	3.3	3.55	2.85	3.41	3.56	3.75	3.66	3.58	4.61	5.3	3.09	3.66	4.62	3.17	3.93	2.43	4.52	3.26	3.04	3.27	3.71	0.67	0.67	0	ENST00000558225	mRNA
A_19_P00318904	1.23	1.91	1.33	2.12	1.21	1.79	1.12	2.01	1.17	1.7	1.34	2.64	1.77	1.52	2.41	1.65	1.3	2.39	1.28	2.94	3.12	2.66	0.47	0.77	0	THC2650820	mRNA
A_19_P00319028	1.1	1.15	1.12	3.75	1.08	1.11	1.08	1.12	1.09	1.12	3.5	1.13	1.19	1.14	1.18	1.84	1.14	1.18	1.17	1.18	1.15	1.12	0.88	0.26	0	NM_001145664	mRNA
A_19_P00319080	2.61	3.32	2.72	3.07	2.69	1.88	2.88	2.63	2.9	3.83	4.15	3.87	3.65	2.39	2.87	4.1	4.69	2.63	3.52	2.81	3.45	3.08	0.62	0.73	0	ENST00000509460	mRNA
A_19_P00319154	3.79	2.47	2.22	2.72	1.67	1.09	1.33	1.06	1.13	1.17	1.08	5.68	1.22	1.05	1.08	1.02	3.65	1.02	1.04	1.02	1.95	1.06	1.32	0.99	0	XR_109781	mRNA
A_19_P00319398	1.08	1.12	1.1	1.1	1.1	1.13	1.16	1.14	1.19	1.09	1.09	1.21	1.09	1.08	2.02	1.09	1.11	1.09	1.11	1.1	1.08	1.09	0.23	0.01	0	NM_024534	mRNA
A_19_P00319409	11.17	10.37	10.65	10.98	10.51	10.08	10.35	10.78	10.09	10.39	10.09	10.28	9.19	10.23	10.36	10.69	10.41	10.01	10.3	10.19	10.57	10.77	0.46	0.27	1	NM_024534	mRNA
A_19_P00319465	5.7	6.89	6.52	6.5	6.93	5.76	6.83	6.44	6.81	5.14	5.26	5.53	5.71	4.92	4.78	6.8	6.95	6.76	6.63	6.98	6.29	6.26	0.76	0.29	1	NM_020746	mRNA
A_19_P00319525	3.17	1.76	1.23	1.93	1.54	1.92	1.88	2.21	1.56	2.79	2.6	1.28	1.11	1.23	1.42	2.87	2.86	3.81	1.58	2.12	2.72	2.29	0.62	0.7	0	NM_001195131	mRNA
A_19_P00319682	4.17	5.3	4.42	4.58	4.66	4.31	4.7	4.61	4.65	4.89	5.26	5.46	4.65	5.52	4.92	5.02	5.18	5.29	5.43	4.64	4.47	4.66	0.41	0.37	1	NM_001137550	mRNA
A_19_P00319698	1.22	2.57	1.35	2.44	1.9	2.18	1.28	1.21	1.33	1.4	4.02	2.07	1.77	2.72	3.72	1.96	1.99	1.61	1.35	2.04	2.43	1.6	0.89	0.36	0	ENST00000601437	mRNA
A_19_P00319829	8.41	8.13	8.47	8.16	7.84	8.52	7.94	8.27	8.04	8.32	8.22	7.97	8.3	8.19	8.08	8.53	8.81	8.46	8.56	8.24	8.17	8.37	0.2	0.22	1	ENST00000453454	mRNA
A_19_P00320158	5.33	4.47	5.96	5.27	4.54	5.35	4.29	4.69	4.77	4.2	3.59	4.73	3.22	4.45	2.5	4.75	3.65	5	5.12	4.78	5.07	4.67	0.88	0.5	1	NM_001204408	mRNA
A_19_P00320343	5.56	5.99	5.9	5.27	6.74	6.05	6.94	7.02	7.21	6.04	5.92	6.14	5.62	5.74	5.38	6.12	6.32	5.68	5.83	6.09	5.92	6.06	0.61	0.21	1	XR_426301	mRNA
A_19_P00320384	8.4	8.09	8.98	8.28	7.59	8.62	7.66	7.98	7.8	8.06	7.6	8.03	7.64	7.94	7.6	7.95	7.54	8.02	7.82	8.06	8.19	8.02	0.41	0.21	1	ENST00000380336	mRNA
A_19_P00320536	7.79	8.2	7.88	7.9	8.69	7.98	8.88	8.73	9.25	7.86	7.6	7.87	7.67	7.16	7.04	7.87	8.19	8.13	8.15	7.95	7.66	7.7	0.62	0.22	1	AK124562	mRNA
A_19_P00320611	5.97	5.46	6.7	5.65	4.96	6.16	5.1	5.31	5.45	5.45	4.92	5.79	5.21	5.41	4.87	5.57	5.46	6.41	5.95	5.86	5.76	5.65	0.5	0.31	1	XR_424964	mRNA
A_19_P00320663	1.09	1.11	1.1	1.11	1.04	2.1	1.07	1.06	1.08	1.19	1.08	4.53	1.14	1.1	1.36	3.35	1.59	1.14	1.95	1.09	1.11	2.51	0.9	0.86	0	XR_425661	mRNA
A_19_P00320721	1.46	1.31	1.2	1.18	1.17	1.31	1.24	1.2	1.33	1.21	1.24	1.92	1.13	1.93	2.13	1.26	1.59	1.21	1.24	1.21	1.17	1.21	0.32	0.15	0	NM_002393	mRNA
A_19_P00320729	2.13	1.94	1.34	2.92	1.69	1.75	2.06	1.5	1.16	1.68	1.32	2.61	1.6	1.49	2.33	1.16	1.36	1.71	1.46	1.4	1.35	2.43	0.5	0.42	0	ENST00000570137	mRNA
A_19_P00320804	2.03	2.85	1.35	2.25	2.32	3.85	2.21	1.62	1.47	3.48	4.82	1.83	3.22	3.73	1.14	4.34	1.58	2.49	3.23	1.14	2.62	1.21	1.07	1.17	0	XR_424361	mRNA
A_19_P00320828	2.47	2.18	2.36	2.44	1.87	1.17	1.29	2.08	1.69	2.02	1.13	1.36	1.39	1.08	2.15	1.12	1.17	1.12	1.14	1.11	1.1	1.13	0.51	0.02	0	ENST00000354451	mRNA
A_19_P00320948	2.68	2.45	1.52	1.26	1.89	1.64	1.34	2.29	2.4	1.46	1.47	2.74	1.92	1.85	2.21	1.29	1.56	2.68	1.77	2.93	2.22	1.58	0.49	0.62	0	ENST00000507992	mRNA
A_19_P00320972	3.53	4.31	4.21	3.87	4.3	4.05	4.98	4.33	5.02	4.05	3.22	3.91	4.54	4.2	3.75	5	5.02	4.39	4.94	3.8	3.57	4.11	0.48	0.6	1	NM_001145454	mRNA
A_19_P00321014	1.06	1.07	1.06	1.05	1.09	1.05	1.13	1.08	1.05	1.06	1.11	1.1	1.15	3.66	1.09	1.1	1.1	1.08	2.17	1.74	1.06	1.06	0.67	0.44	0	XR_110931	mRNA
A_19_P00321061	1.75	1.09	1.47	2.95	2.3	2.75	1.76	1.78	1.45	2.05	2.87	1.06	1.21	3.14	1.14	3.37	3.22	4.66	1.31	2.81	1.7	1.18	0.72	1.27	0	ENST00000500533	mRNA
A_19_P00321063	5.02	6.24	5.24	5.8	5.44	5.11	5.7	5.22	5.84	5.34	6.01	5.95	6.98	6.31	6.81	4.84	5.5	5.34	5.72	5.49	4.86	5.19	0.6	0.33	1	ENST00000504823	mRNA
A_19_P00321110	1.13	1.19	1.15	1.14	1.18	1.22	1.88	1.24	1.22	1.16	1.24	1.2	1.59	1.84	1.21	1.18	1.19	2.42	1.19	1.17	1.13	1.15	0.25	0.48	0	ENST00000449545	mRNA
A_19_P00321187	1.7	2.48	1.11	4.12	2.05	3.13	2.91	1.43	2.15	3.77	2.99	2.8	6.89	2.8	1.26	2.81	1.33	1.1	1.11	1.12	2.06	2.83	1.44	0.79	0	ENST00000556890	mRNA
A_19_P00321202	1.07	1.07	1.08	1.06	1.12	2.09	1.32	1.15	1.08	2.82	1.13	1.08	2.37	2.28	1.13	2.24	1.09	1.1	1.09	6.69	3.09	1.07	0.6	2.07	0	NM_153605	mRNA
A_19_P00321310	6.64	7.34	7.29	7.24	7.48	7	7.85	7.52	8.04	6.97	6.96	7.19	7.64	7.29	7.29	7.35	7.69	7.63	7.18	7.2	6.78	6.86	0.36	0.35	1	ENST00000531207	mRNA
A_19_P00321342	13.7	13.61	13.64	13.67	13.73	13.64	13.83	13.65	13.8	13.58	13.69	13.63	13.82	13.86	13.88	13.56	13.47	13.35	13.43	13.73	13.71	13.75	0.1	0.16	1	ENST00000478913	mRNA
A_19_P00321475	3.53	3.29	4.16	3.59	3.22	3.75	2.85	3.22	3.71	3.69	2.48	4.26	2.44	3.38	3.32	4.43	4.45	4.8	4.62	3.81	3.22	3	0.52	0.71	1	XR_243489	mRNA
A_19_P00321562	1.2	1.79	1.25	1.4	1.42	1.27	1.14	1.13	1.17	1.29	1.87	1.29	1.23	1.32	1.96	1.2	3.04	3.22	1.64	2.22	1.48	1.37	0.27	0.82	0	NM_001145531	mRNA
A_19_P00321568	11.89	12.43	12.2	12.07	12.06	12.52	12.45	12.1	12.47	12.56	12.71	12.61	12.94	12.57	12.4	12.36	12.52	12.64	12.52	12.36	12.1	12.12	0.28	0.21	1	XR_132973	mRNA
A_19_P00321588	5.57	6.27	5.77	5.74	6.29	5.6	6.19	5.86	6.25	5.52	5.32	5.36	5.83	5.64	5.21	5.73	6.19	5.91	5.83	5.83	4.53	5.62	0.36	0.53	1	NM_001282463	mRNA
A_19_P00321656	1.08	2.12	1.1	1.12	1.47	1.97	1.12	1.26	1.11	1.09	1.05	1.17	1.1	1.08	1.8	1.98	1.09	1.14	1.13	1.12	1.1	1.1	0.36	0.33	0	NM_001134445	mRNA
A_19_P00322023	7.78	7.04	7.6	7.54	7.67	7.37	7.48	7.94	7.76	7.39	6.97	6.97	5.4	7.59	6.13	6.98	6.93	6.68	6.88	7.11	7.43	7.55	0.68	0.31	1	ENST00000447625	mRNA
A_19_P00322088	5.58	6.88	6.08	5.71	6.16	5.75	6.17	5.68	6.38	5.36	6.05	5.78	7.34	6.2	6.95	5.02	4.95	5.57	5.29	5.76	5.35	5.48	0.55	0.29	1	XM_001716361	mRNA
A_19_P00322166	1.12	2.09	1.14	1.63	1.18	3.15	1.22	1.17	1.29	2.74	3.12	1.86	2.76	1.14	2.85	3.07	1.45	2.72	1.21	1.14	1.55	2.24	0.81	0.77	0	NM_001278094	mRNA
A_19_P00322182	2.89	1.07	2.87	1.52	1.64	1.1	1.66	1.9	1.75	2.5	1.71	1.17	2	1.07	1.35	1.54	1.11	1.08	1.09	2.97	1.64	2.12	0.61	0.7	0	THC2713234	mRNA
A_19_P00322236	2.35	2.15	2.28	1.84	3.34	1.29	3.34	3.05	3.1	2.36	1.07	1.13	2.78	1.07	1.17	1.56	2.34	1.06	1.08	2.89	2.38	2.39	0.85	0.72	0	NM_001243740	mRNA
A_19_P00322259	2.21	3.67	3.23	1.91	3.34	2.87	3.4	3.41	3	2.78	2.81	2.77	3.85	1.09	1.91	2.92	4.4	3.42	1.12	2.69	3.58	3.28	0.76	1.01	0	ENST00000591188	mRNA
A_19_P00322299	1.92	1.08	1.06	1.07	1.61	2	1.36	1.46	1.44	1.07	1.1	1.09	1.12	1.08	1.09	1.51	1.11	1.09	1.07	1.07	1.09	2.64	0.32	0.58	0	NM_020928	mRNA
A_19_P00322418	1.24	2.48	1.62	1.64	2.31	1.07	1.93	2.14	1.87	1.08	1.14	1.12	1.24	2.61	1.09	1.09	1.1	1.1	1.08	1.08	1.04	1.07	0.55	0.02	0	NM_018002	mRNA
A_19_P00322495	1.5	1.13	1.11	1.13	1.06	1.86	1.34	1.11	1.1	1.9	1.06	1.2	1.11	1.1	2.63	1.09	1.1	1.17	1.98	1.14	1.6	1.11	0.45	0.35	0	NM_001195131	mRNA
A_19_P00322599	1.16	1.38	1.16	1.31	1.1	1.24	1.11	1.07	1.11	1.2	1.2	1.22	1.14	1.14	1.1	1.25	1.92	1.3	3.03	1.22	1.57	1.91	0.08	0.64	0	NM_001145206	mRNA
A_19_P00322645	1.96	3.09	1.24	1.45	2.33	1.63	1.87	1.28	2	1.27	1.49	2.73	2.61	2.47	2.92	1.32	1.5	4.69	1.58	1.84	1.21	1.33	0.63	1.24	0	ENST00000614987	mRNA
A_19_P00322687	2.32	1.7	1.22	1.35	1.63	2.38	1.13	1.79	1.96	2.29	1.24	2.59	1.63	2.04	1.84	2.43	1.27	1.38	2.78	1.75	1.22	1.7	0.46	0.6	0	NM_001242690	mRNA
A_19_P00322737	2.47	3.03	2.57	2.91	2.75	1.07	1.7	1.49	2	3.43	3.46	2.23	3.48	2.19	2.76	3.94	4.42	2.42	3.09	2.26	2.98	3.53	0.73	0.78	0	NM_001278663	mRNA
A_19_P00322757	8	7.13	7.79	7.89	7.38	7.35	7.05	7.36	7.09	7.07	6.71	6.78	6.04	6.95	6.78	6.44	5.96	6.01	5.91	7.07	7.42	7.61	0.51	0.73	1	ENST00000442625	mRNA
A_19_P00322762	6.35	6.48	6.38	6	7.37	6.14	7.59	7.29	7.38	6.11	5.74	5.31	7.12	5.91	6.13	5.98	6	5.75	6.01	6.54	5.9	5.92	0.69	0.25	1	ENST00000598190	mRNA
A_19_P00322797	10.49	10.12	10.5	10.41	10.36	10.26	10.38	10.54	10.5	10.28	10.03	10.21	10.41	10.46	10.43	10.34	10.24	9.86	10.08	10.11	10.11	10.21	0.15	0.15	1	NM_001204408	mRNA
A_19_P00322809	1.1	1.13	1.8	1.1	1.54	2.88	2.51	1.34	1.96	2.23	1.21	1.14	2.79	1.98	1.16	1.62	1.13	2.62	1.88	2.4	2.28	1.12	0.64	0.6	0	XM_005276528	mRNA
A_19_P00322906	6.78	6.59	7.16	6.98	6.72	7.33	6.53	6.73	6.64	7.31	7.15	6.57	6.51	7	6.45	6.94	6.7	6.71	7.03	6.65	7.1	6.67	0.3	0.19	1	NM_001113434	mRNA
A_19_P00322911	1.45	1.51	2.4	2.8	1.33	1.54	1.92	1.33	1.33	1.4	1.35	2.03	1.83	2.32	2.28	1.45	1.98	1.57	1.34	1.36	1.27	1.59	0.48	0.24	0	NM_057179	mRNA
A_19_P00323103	8.3	8.51	8.04	8.17	8.32	8.58	8.5	8.47	8.59	8.44	8.44	8.55	8.76	7.74	7.79	8.94	8.75	8.64	8.8	8.9	8.38	8.31	0.3	0.25	1	ENST00000602837	mRNA
A_19_P00323413	1.09	1.13	1.11	1.13	1.06	1.12	1.1	1.1	1.1	1.12	1.06	1.21	1.1	1.09	4.43	1.08	1.09	1.16	1.15	1.13	1.1	1.11	0.86	0.03	0	NM_005401	mRNA
A_19_P00324550	2.23	3.73	3.56	3.66	3.37	3.31	3.56	3.46	3.68	2.83	2.98	3.39	3.1	3.25	2.91	4.59	5.49	4.41	4.51	3.92	3.27	3.89	0.4	0.7	0	NM_001122636	mRNA
A_19_P00324582	4.38	3.74	3.13	3.76	2.88	1.57	3.15	3.41	2.24	1.32	1.4	1.97	3.55	2.68	2.55	1.76	1.81	1.32	2.27	2.13	2.6	3.05	0.93	0.58	0	THC2546670	mRNA
A_19_P00325336	12.96	12.02	12.45	12.67	12.43	11.82	11.94	12.47	11.71	11.7	11.47	11.76	10.37	11.72	11.98	11.96	11.42	11.28	11.38	11.95	12.33	12.58	0.61	0.5	1	AK125301	mRNA
A_19_P00325768	4.26	1.5	3.06	3.23	3.5	1.27	3.42	3.8	3.56	2.38	1.16	1.82	1.22	2.42	1.12	1.81	4.1	2.09	1.64	2.46	3.8	1.28	1.1	1.09	0		mRNA
A_19_P00326558	6.16	5.04	6.1	5.86	6.02	5.2	5.84	6.38	6.11	5.05	3.25	4.48	5.25	5.99	5.42	5.27	4.51	4.24	4.84	5.26	5.57	5.51	0.82	0.51	1	THC2516942	mRNA
A_19_P00326732	1.23	1.93	1.32	1.44	1.13	1.75	1.11	1.09	1.14	1.6	1.25	2.55	1.35	1.44	1.86	1.21	1.47	2.01	1.8	1.61	1.36	1.62	0.4	0.27	0	NM_001135575	mRNA
A_19_P00330048	7.13	7.07	7.28	7.41	6.87	7.28	6.76	7.17	6.54	7.62	7.41	7.1	6.19	7.01	6.86	7.49	7.09	6.75	7.13	7.13	7.56	7.34	0.36	0.27	1	XR_424308	mRNA
A_19_P00800061	3.54	1.1	4.24	3.29	2.69	2.65	2.09	1.85	2.33	1.11	1.06	1.21	1.08	1.07	1.89	1.06	1.07	1.12	1.12	1.08	2.06	1.1	1.03	0.36	0	XR_424060	mRNA
A_19_P00800114	1.57	1.42	1.36	1.23	1.21	1.58	1.22	1.21	1.31	1.38	1.34	1.83	2.05	1.58	2.05	1.28	1.93	1.46	1.29	1.37	1.25	1.51	0.29	0.24	0	NM_001099668	mRNA
A_19_P00800244	8.85	8.55	8.98	8.95	8.86	8.81	8.74	9.03	8.63	8.76	8.77	8.91	8.23	8.94	8.69	8.71	8.5	8.01	8.61	8.57	8.93	8.8	0.2	0.29	1		mRNA
A_19_P00800467	11.32	11.02	11	11.21	11.27	10.94	11.34	11.38	11.35	10.68	10.75	10.87	11.13	11.05	11.07	11.18	10.9	10.88	10.99	10.72	10.59	10.77	0.22	0.19	1	NM_001004419	mRNA
A_19_P00800549	11.56	11.12	10.92	12.2	11.41	10.58	11.37	11.1	10.98	10.96	10.7	10.42	10.67	11.27	10.73	10.72	10.52	10.07	11.33	10.96	10.91	11.21	0.45	0.43	1	NM_001199654	mRNA
A_19_P00801042	6.33	3.88	4.64	5.2	5.05	4.52	4.89	5.06	3.95	4.03	4.26	4.19	3.72	5.31	2.88	5.1	3.57	3.51	4.08	4.49	5.63	5.57	0.83	0.89	1	ENST00000469078	mRNA
A_19_P00801279	7.75	8.57	8.15	8.24	8.68	8.93	8.5	8.27	8.62	8.96	9.28	9.09	9.71	9.05	8.99	8.54	9.06	9.45	9.12	9.15	8.92	8.77	0.5	0.29	1	ENST00000429601	mRNA
A_19_P00801506	6.96	7.21	7.62	7.23	8.2	7.12	8.2	8.11	8.56	7.05	6.69	7.24	7.88	7.5	7.55	6.88	6.81	7.28	7.12	7.16	7.05	7.09	0.54	0.16	1	AK090765	mRNA
A_19_P00801627	11.2	12.33	11.62	11.34	11.27	12.64	11.31	11.02	11.39	12.65	12.89	12.79	13.16	12.21	12.52	11.84	12.53	12.89	12.42	12.23	11.85	11.66	0.74	0.44	1	ENST00000560832	mRNA
A_19_P00801821	4.3	4.6	4.33	4.46	4.34	4.74	4.43	4.23	4	5.25	6.09	5.05	5.4	5.03	4.92	5.44	5.23	5.24	4.81	4.44	4.51	4.71	0.55	0.39	1	ENST00000447491	mRNA
A_19_P00802027	14.21	14.82	14.45	14.22	14.46	14.94	14.57	14.4	14.69	14.91	15.06	15.09	15.21	14.83	14.97	14.55	14.75	15	14.88	14.8	14.55	14.48	0.32	0.19	1		mRNA
A_19_P00802141	10.23	9.61	10	10.1	9.68	9.85	9.6	9.83	9.46	9.66	9.65	9.7	9.56	9.9	9.88	9.51	9.27	9.21	9.51	9.52	9.87	9.91	0.21	0.27	1	NM_006391	mRNA
A_19_P00802154	3.17	4.21	3.85	4.13	3.46	4.05	3.39	3.03	3.4	4.78	4.69	4.1	3.97	3.93	4.08	4.73	4.14	3.78	2.71	3.08	3.72	2.21	0.51	0.87	1	NM_001144769	mRNA
A_19_P00802201	2.63	1.42	2.81	1.81	1.29	2.04	2.76	2.29	1.67	1.58	1.5	1.47	2.94	1.28	3.54	1.88	1.51	1.81	1.7	1.83	1.95	2.1	0.71	0.19	0	ENST00000399411	mRNA
A_19_P00802413	13.65	13.64	14.13	13.88	13.63	13.86	13.59	13.74	13.61	13.7	13.51	13.66	13.43	13.62	13.4	13.67	13.59	13.71	13.74	13.87	13.95	13.64	0.18	0.13	1	NM_001142864	mRNA
A_19_P00802546	1.15	1.33	1.17	1.23	1.09	1.18	1.1	1.17	1.1	1.2	1.16	1.22	1.07	1.19	1.22	1.25	1.31	1.27	1.3	1.21	1.36	1.23	0.07	0.05	0	NM_207318	mRNA
A_19_P00802614	9.42	8.97	9.59	9.51	9.4	9.01	9.18	9.31	8.78	8.9	8.66	9	8.73	9.08	8.86	9.49	9.03	8.81	8.99	8.66	9.28	9.32	0.29	0.3	1	ENST00000520327	mRNA
A_19_P00802936	7.56	5.09	5.61	6.84	7.04	6.07	6.92	7.06	6.27	5.77	4.93	4.7	5.62	6.42	3.9	6.37	6.59	7.2	6.54	7.56	7.38	7.29	1.03	0.48	1	NM_018462	mRNA
A_19_P00802954	7.68	7.55	8.12	7.52	7.2	8.85	7.02	7.21	7.12	8.31	7.54	7.66	7.04	7.33	7.2	6.85	7.08	6.92	7.04	7.88	7.89	7.53	0.52	0.45	1	XM_006726448	mRNA
A_19_P00803499	1.32	1.11	1.1	1.24	1.4	1.1	1.13	1.12	1.35	1.09	1.05	1.18	1.09	1.08	1.92	1.93	1.08	1.12	1.22	1.88	1.09	5.5	0.22	1.6	0		mRNA
A_19_P00803675	2.27	1.08	2.47	1.08	1.35	1.08	1.68	1.46	1.57	1.05	1.7	1.08	1.23	1.09	2.98	1.39	1.06	1.07	1.08	1.09	1.07	1.19	0.59	0.12	0		mRNA
A_19_P00803685	2.89	1.38	2.74	2.75	3.2	1.87	4.08	3.32	4.68	1.34	1.45	1.33	2.28	2.93	2.85	1.3	3	1.78	1.52	3.26	1.23	1.52	1.01	0.83	0	NM_001164440	mRNA
A_19_P00803864	1.15	1.4	1.19	1.26	1.11	1.21	1.09	1.09	1.12	1.23	1.15	1.43	1.17	1.24	1.12	1.22	1.38	1.37	1.51	1.38	1.41	1.25	0.1	0.1	0	NM_019018	mRNA
A_19_P00804020	1.39	2.4	2.3	1.5	1.54	1.04	1.16	1.87	1.06	1.05	1.1	1.08	1.17	2.32	1.1	1.6	1.09	1.08	1.07	1.05	2.37	2.2	0.51	0.57	0	NM_001303104	mRNA
A_19_P00804070	1.76	2.83	1.24	1.38	2.25	2.21	1.94	1.11	1.17	3.72	4.35	2.78	3.92	1.79	3.76	3.38	3.22	4.52	4.72	1.75	3.1	3.3	1.09	0.99	0		mRNA
A_19_P00804072	2.2	2.79	1.44	1.72	2.13	3.37	1.18	1.13	1.23	6.77	1.08	1.05	1.32	2.99	1.15	1.87	1.08	1.08	1.07	1.06	1.81	1.26	1.5	0.36	0	NM_001256071	mRNA
A_19_P00804093	5.93	6.15	5.75	6.33	6.47	7.28	6.18	6.14	6.15	7.56	8.15	7.37	8.13	7.62	7.17	6.85	6.61	7.19	7.06	7.13	7.55	7.04	0.82	0.29	1	NM_173463	mRNA
A_19_P00804120	5.09	4.47	5.24	4.84	5.76	4.84	5.84	5.75	5.94	4.48	4.75	4.75	5.84	5.27	5.34	4.98	4.74	5	3.14	4.14	4.93	4.65	0.52	0.67	1		mRNA
A_19_P00804212	1.38	1.1	1.09	1.55	1.08	1.12	1.15	1.12	1.15	1.1	1.08	1.21	1.07	1.07	2.02	1.29	1.09	2.18	1.11	1.08	1.07	1.09	0.26	0.41	0	NM_015700	mRNA
A_19_P00804417	6.59	7.29	6.8	6.78	6.43	6.69	6.21	6.2	6.49	6.72	6.64	6.89	6.76	5.88	6.02	6.81	7.1	7.07	7.1	6.48	6.4	6.53	0.37	0.31	1	THC2666657	mRNA
A_19_P00804723	6.3	5.77	6.17	6.27	7.11	6.27	7.12	7.14	7.32	5.44	5.17	5.92	5.31	6.33	6	5.81	5.91	4.96	5.51	5.85	6.06	5.88	0.68	0.37	1	NM_001142285	mRNA
A_19_P00804859	1.04	1.04	1.05	1.06	1.06	1.1	1.13	1.07	1.14	1.14	1.08	4.04	1.1	1.06	1.22	1.04	1.04	1.05	1.08	1.04	1.08	1.08	0.76	0.02	0	NR_029635	mRNA
A_19_P00804924	3.75	2.02	4.1	3.59	2.12	1.17	1.97	1.95	1.65	1.11	1.58	1.13	1.11	2.64	1.04	2.23	1.72	1.11	3.36	1.17	2.55	1.09	1.02	0.87	0		mRNA
A_19_P00804979	10.57	9.87	10.3	10.49	10.18	9.75	10.01	10.7	9.71	9.62	9.46	9.67	8.67	9.36	9.74	10.04	9.64	8.84	9.67	9.68	10.33	10.35	0.53	0.52	1	XM_006718397	mRNA
A_19_P00805273	3.66	1.1	3.52	3.18	3.55	3.47	3.36	3.68	3.73	2.82	2.89	1.1	1.09	3.47	2.79	1.46	1.13	1.1	1.07	1.24	1.1	2.18	0.98	0.4	0	NM_005805	mRNA
A_19_P00805291	4.96	3.35	4.11	3.87	3.41	3.06	3.71	2.89	2.34	2.62	2.02	1.04	1.22	3.19	1.15	2.12	2.09	4.15	2.27	4.15	4.61	4.51	1.15	1.19	0	ENST00000406671	mRNA
A_19_P00805548	1.85	1.22	1.74	1.15	1.27	1.24	2.77	1.55	1.86	1.18	1.23	3.13	1.38	1.28	1.35	1.64	1.23	1.18	1.2	1.86	1.14	1.17	0.6	0.28	0	NM_004329	mRNA
A_19_P00805651	14.17	15.66	14.97	14.6	15.11	15.78	15.28	14.88	15.66	16.02	16.44	16.27	16.24	15.8	16.02	15.44	16.12	16.06	15.9	15.6	15.23	15.07	0.67	0.41	1		mRNA
A_19_P00806158	4.08	4.33	3.99	4.05	5.7	4.23	5.79	5.59	5.73	3.27	3.26	4.02	4.55	4.92	4.4	4.72	4.81	4.03	4.18	4.81	4	4.32	0.85	0.36	1		mRNA
A_19_P00806320	14.24	13.23	13.74	13.94	13.71	12.95	13.49	13.89	13.2	12.81	12.3	12.94	11.66	12.81	12.92	13.19	12.51	12.78	12.97	12.94	13.27	13.6	0.68	0.35	1	NM_152862	mRNA
A_19_P00806882	3.65	1.52	2.17	1.82	2.45	1.53	1.76	2.22	2.38	3.12	4.17	1.66	3.47	3.76	1.36	2.14	2.2	1.99	1.9	1.84	1.79	1.46	0.93	0.24	0	ENST00000440046	mRNA
A_19_P00806883	4.31	4.7	4.38	4.5	4.09	4.5	4.41	3.86	4.33	4.26	4.91	4.75	5.04	5.45	7.57	4.17	4.85	3.52	4.08	4.47	4.03	4.77	0.88	0.46	1	ENST00000401499	mRNA
A_19_P00806911	3.4	4.28	3	3.08	3.47	2.83	3.87	3.47	3.48	3.3	3.48	1.12	3.92	3.19	1.22	3.53	4.27	1.13	2.75	4.34	2.97	2.02	0.88	1.17	1	ENST00000607016	mRNA
A_19_P00807336	1.27	1.14	2	1.1	1.18	1.2	1.19	1.84	1.22	1.16	1.77	1.43	1.06	1.07	1.37	1.09	1.18	1.12	1.14	1.14	1.12	1.14	0.3	0.03	0	NM_021129	mRNA
A_19_P00807411	1.04	1.06	1.08	1.08	1.3	1.07	1.13	1.71	1.12	1.03	1.05	1.07	1.25	2.8	1.24	1.07	1.06	1.06	1.07	1.08	1.08	1.16	0.46	0.04	0	NM_001113561	mRNA
A_19_P00807545	5.84	5.5	5.65	5.3	5.17	6.04	5.07	6.15	5.6	6.05	5.96	5.28	5.8	6.25	5.17	5.98	6.13	6.02	5.69	5.79	5.76	5.53	0.39	0.21	1	ENST00000609513	mRNA
A_19_P00807752	1.28	1.51	1.66	1.53	1.66	2.27	1.2	1.35	1.18	3.69	3.37	1.19	1.67	2.7	2.33	1.12	1.15	1.77	2.93	2.53	2.77	2.04	0.8	0.74	0	ENST00000442625	mRNA
A_19_P00808033	8.37	7.81	8.07	8.78	8.2	7.96	8.13	8.53	7.93	8.08	7.76	7.84	7.25	7.71	8.02	8.22	8.02	7.65	8.06	7.75	8.16	8.18	0.36	0.22	1	NM_003162	mRNA
A_19_P00808120	8.43	7.51	7.94	8.32	7.9	7.63	7.46	8.16	7.27	7.56	7.33	7.33	6.69	7.32	7.51	7.64	7.14	6.78	7.32	7.41	8.03	8.23	0.46	0.5	1	NM_001145191	mRNA
A_19_P00808208	5.29	5.56	6.07	5.84	4.57	5.91	4.55	5.03	4.99	5.35	3.44	5.16	4.17	4.94	4.06	4.85	4.65	3.29	5.25	5.52	6.79	6.24	0.74	1.14	1	NM_001127370	mRNA
A_19_P00808453	5.37	3.69	4.22	3.87	3.81	3.39	3.97	4.03	3.07	3.27	1.26	3.1	1.5	3.61	1.94	2.52	1.3	3.02	2.29	4.08	4.67	4.4	1.08	1.25	0	NM_004255	mRNA
A_19_P00808461	1.92	1.86	1.43	1.41	1.4	1.52	1.24	1.42	1.96	1.53	1.22	2.39	1.23	1.33	1.44	2.07	1.46	2.34	1.89	1.71	1.37	2.53	0.33	0.43	0	NM_001007094	mRNA
A_19_P00808668	5.25	5.14	4.92	5.07	6.25	5.24	6.65	6.88	6.47	4.98	4.46	5.06	5.64	5.28	4.88	4.74	3.86	4.93	4.9	5.5	5.55	5.44	0.73	0.6	1	NM_025222	mRNA
A_19_P00808726	1.08	1.12	1.1	1.11	1.08	2.61	1.09	1.13	1.08	1.1	1.73	2.78	1.2	1.6	1.14	1.11	2.25	1.13	2.52	1.16	1.13	1.1	0.56	0.62	0	THC2708277	mRNA
A_19_P00808758	6.24	4.11	4.45	5.44	4.83	3.79	4.99	5.3	3.76	2.59	1.8	4.61	2.31	5.02	1.07	4.16	3.92	4.47	4.53	5.46	5.68	5.54	1.47	0.72	1		mRNA
A_19_P00808883	5.25	4.8	4.56	5.31	5.31	5.35	5.3	5.32	5.27	4.73	5.04	5.57	6.09	5.77	5.74	5	4.67	4.67	5.03	4.87	5.09	5.48	0.41	0.28	1	THC2653958	mRNA
A_19_P00808923	7.3	5.19	5.37	6.28	6.47	5.28	6.15	6.49	4.8	4.62	4.45	5.01	4.45	5.8	4.46	5.59	4.04	5.36	5.13	6.55	6.71	6.72	0.9	1	1		mRNA
A_19_P00809029	1.25	2.39	1.6	2.3	3.62	1.16	4.02	3.58	3.89	1.15	1.14	1.16	2.33	3.27	3.24	1.52	1.22	1.21	2	1.98	1.23	3.03	1.11	0.66	0	NM_001195087	mRNA
A_19_P00809335	1.08	1.12	1.1	1.11	1.08	1.07	1.09	1.12	1.07	1.1	1.06	1.08	1.17	1.29	1.13	1.11	1.12	1.13	1.12	1.12	1.13	1.1	0.06	0.01	0	ENST00000498712	mRNA
A_19_P00809382	3.37	4.25	3.56	3.92	4.1	3.98	3.89	3.86	3.85	3.01	4.11	3.9	4.17	3.07	3.66	3.15	3.07	3.1	3.88	3.73	2.35	3.46	0.38	0.51	1	NM_015048	mRNA
A_19_P00809417	7.78	6.93	8.05	7.56	6.58	7.36	6.46	7.19	6.58	7.11	6.48	6.82	5.9	6.58	6.4	6.45	6	6.37	6.53	7.1	7.59	7.34	0.59	0.58	1	ENST00000570163	mRNA
A_19_P00809558	5.01	3.69	4.49	3.9	4.36	3.47	4.62	4.47	4.58	2.67	1.11	2.72	2.33	2.94	1.58	3.8	2.52	2.99	2.89	4.18	4.08	4.88	1.19	0.85	0	NM_001294145	mRNA
A_19_P00809886	1.09	2.53	1.11	1.1	1.16	1.14	1.17	1.21	1.2	1.11	1.16	1.1	1.45	2.25	1.22	1.11	1.12	1.11	1.11	1.11	1.09	1.1	0.44	0.01	0	ENST00000587506	mRNA
A_19_P00809992	1.14	1.1	1.24	1.11	1.07	1.09	1.12	1.13	1.11	1.08	2.71	1.12	1.14	1.92	1.54	1.56	1.08	1.11	1.11	1.12	1.09	1.08	0.45	0.18	0	NM_001276722	mRNA
A_19_P00810045	6.45	7.62	6.89	7.02	7.51	7.7	7.65	7.23	7.7	8	8.07	7.97	8.79	7.97	7.67	8.05	8.34	8.35	8.25	7.89	7.42	7.45	0.56	0.4	1	NM_170607	mRNA
A_19_P00810205	1.84	1.14	2.75	2.02	1.45	1.15	1.16	2	5.62	1.12	1.21	1.14	1.46	1.19	1.17	1.64	1.14	1.17	1.16	1.12	1.09	1.12	1.17	0.19	0	ENST00000399411	mRNA
A_19_P00810361	1.17	1.68	1.62	1.3	1.13	1.35	1.11	1.18	1.16	1.47	1.21	2.23	1.47	1.44	1.22	1.15	1.38	1.51	1.62	1.88	1.35	1.32	0.29	0.24	0	ENST00000515142	mRNA
A_19_P00810474	8.13	7.81	8.63	8.05	8.06	8.29	8.26	8.15	8.51	7.94	7.65	7.84	7.7	8.12	7.69	7.95	7.88	8.4	8.57	7.74	7.71	7.51	0.29	0.38	1	ENST00000572681	mRNA
A_19_P00810523	9.05	8.12	8.45	8.86	8.47	8.2	8.15	8.67	7.93	8.15	7.91	8.37	7.16	7.79	8.07	8.72	8.37	7.98	8.54	8.14	8.53	8.83	0.46	0.3	1	NM_174889	mRNA
A_19_P00810894	5.11	4.54	5.02	4.67	4.53	4.62	3.86	4.16	4.4	4.34	4.71	4.03	4.86	4.56	4.4	5	5.3	5.51	5.16	4.79	4.57	4.63	0.34	0.35	1	ENST00000573229	mRNA
A_19_P00811038	3.02	1.56	2.11	2.04	1.99	1.5	1.26	2.56	1.39	1.28	1.36	2.06	1.27	2.11	1.95	1.35	1.8	1.28	1.37	1.76	2	2.31	0.52	0.38	0	ENST00000424306	mRNA
A_19_P00811234	1.63	1.77	2.2	1.63	1.44	1.81	1.14	1.11	1.18	1.7	1.31	2.68	1.96	1.54	2.48	1.08	1.23	1.23	1.19	1.21	1.21	2.57	0.47	0.52	0		mRNA
A_19_P00811284	2.28	2	3.13	1.88	2.07	1.18	2.25	2.11	3.11	1.19	1.12	1.24	1.17	2.12	1.11	1.47	1.24	1.25	1.27	1.27	1.28	1.96	0.69	0.26	0	NM_002482	mRNA
A_19_P00811613	1.45	1.22	1.85	1.84	2	2.17	2.33	2.11	1.19	1.21	1.42	1.59	1.74	2.11	1.09	1.18	1.24	1.25	1.25	1.24	1.11	1.18	0.41	0.05	0	XR_428438	mRNA
A_19_P00811706	1.3	3.84	1.52	2	1.17	1.16	1.67	1.98	1.43	1.3	1.66	7.42	2.34	1.89	1.22	1.14	2.88	1.22	1.22	1.22	1.93	2.65	1.61	0.75	0	NM_005578	mRNA
A_19_P00811717	1.09	1.11	1.1	1.12	1.05	1.11	1.08	1.06	1.09	1.26	1.08	1.22	1.12	1.09	1.51	1.05	1.07	1.14	1.14	1.09	1.11	1.12	0.12	0.03	0	ENST00000488386	mRNA
A_19_P00811812	1.28	3.87	2.89	3.32	1.92	3.34	3.94	2.71	2.68	3.15	3.44	3.95	4.85	4.2	4.68	2.17	2.05	2.55	2.4	2.87	3.24	3.58	0.97	0.57	0	NM_201274	mRNA
A_19_P00811828	1.6	1.27	1.16	1.21	1.1	1.19	1.08	1.1	1.11	1.2	1.13	1.28	1.17	1.21	1.11	1.2	1.26	1.27	1.32	1.31	1.31	1.21	0.13	0.05	0	NM_001159293	mRNA
A_19_P00811843	6.77	7.26	7.25	6.83	7.35	7.17	7.17	6.57	7.46	6.86	6.97	7.46	8.31	6.68	6.46	7.25	7.49	8.08	7.43	7.08	6.72	6.62	0.46	0.5	1	NM_001142685	mRNA
A_19_P00812033	1.44	1.09	1.86	1.41	3.41	2.01	1.14	1.17	1.11	2.79	3.65	1.09	2.69	1.7	1.15	3.92	1.13	4.16	3.15	2.36	2.21	2.38	0.88	1.06	0	ENST00000520558	mRNA
A_19_P00812250	2.5	1.68	1.51	2.33	1.8	1.22	1.9	2.31	2.2	1.3	2	1.47	1.14	1.87	1.32	1.5	1.48	1.53	1.68	1.32	1.93	1.4	0.44	0.2	0	NM_005359	mRNA
A_19_P00812340	6.51	4.6	5.04	5.64	5.55	4.68	5.38	5.74	4.8	4.16	2.96	3.54	4.68	5.43	3.53	5.1	4.87	5.91	5.46	6.58	5.65	5.64	0.96	0.56	1	NM_000146	mRNA
A_19_P00812349	1.16	1.32	1.21	1.32	1.09	1.24	1.09	2.36	1.1	1.57	1.71	1.97	1.33	1.25	1.57	1.58	1.21	1.39	1.34	1.23	1.27	1.25	0.36	0.13	0	NM_001023563	mRNA
A_19_P00812587	4.93	2.79	3.8	3.52	3.49	1.19	2.9	3.81	2.64	1.6	2.93	1.55	1.64	3.2	1.22	1.66	1.14	2.8	3.63	3.7	3.98	3.21	1.11	1.09	0	NM_000969	mRNA
A_19_P00812701	1.1	1.13	1.11	1.5	1.05	1.13	1.07	1.06	1.08	1.19	1.62	1.24	1.12	2.3	1.58	1.06	1.09	1.17	1.16	1.12	1.12	1.13	0.34	0.04	0		mRNA
A_19_P00813077	4.69	2.88	4.48	4.28	3.89	4.14	3.61	4	3.48	2.31	3.21	3.6	2.63	3.38	1.09	2.23	3.47	2.36	1.25	4.01	4.81	4.39	0.93	1.3	1	NM_001145710	mRNA
A_19_P00813192	2.4	1.83	1.23	1.35	1.13	1.49	1.19	1.47	1.15	1.5	1.22	2.37	1.37	1.41	3.99	1.19	1.47	1.81	1.78	1.63	1.37	1.41	0.76	0.23	0	ENST00000534659	mRNA
A_19_P00813347	4.63	4.29	4.49	4.5	3.94	4.77	4.03	4.92	4.34	4.13	3.89	3.9	4.74	3.79	3.91	4.67	5.29	4.47	5.14	5.06	5.2	4.98	0.37	0.3	1	NM_002268	mRNA
A_21_P0000001	3.14	2.99	3.61	2.76	3.27	1.09	3.48	3.45	3.35	1.91	1.09	1.09	2.85	2.89	1.14	1.15	1.17	1.16	1.16	1.95	2.82	1.94	0.98	0.65	0	NM_001004685	mRNA
A_21_P0000002	1.1	1.12	1.11	1.1	1.16	1.15	1.17	1.21	1.2	1.11	1.76	1.1	1.47	1.18	1.21	1.12	1.12	1.12	1.12	1.11	1.09	1.1	0.18	0.01	0	NM_001039844	mRNA
A_21_P0000004	1.51	1.16	2.75	1.13	1.07	1.09	1.08	1.08	1.69	1.12	1.09	2.98	1.1	1.87	1.14	1.15	1.17	1.16	1.15	1.13	2.49	1.13	0.62	0.5	0	NM_001099791	mRNA
A_21_P0000005	1.73	4.2	2.08	2.09	2.11	2.62	1.98	2.74	2.58	2.12	4.14	3.29	3.58	2.96	1.21	2.68	3.18	2.84	1.19	2.96	2.7	3.36	0.87	0.71	0	NM_001105565	mRNA
A_21_P0000007	9.7	10.22	10.05	10.06	9.77	9.68	10.05	9.95	9.46	9.75	9.74	9.75	9.28	9.32	9.29	10.44	10.42	10.23	10.31	9.78	9.87	10.04	0.3	0.26	1	NM_001145641	mRNA
A_21_P0000008	1.35	1.07	1.06	2.67	1.41	1.06	2.33	2.49	2.18	1.07	1.12	3.45	1.22	1.11	1.1	1.1	1.09	1.09	1.08	1.07	1.55	1.07	0.77	0.18	0	NM_001145668	mRNA
A_21_P0000009	1.07	1.09	1.09	1.09	1.4	1.09	1.16	1.14	3.04	1.07	1.88	1.12	3.43	1.49	1.65	2.08	1.08	2.49	1.1	1.1	3.07	1.25	0.74	0.81	0	NM_001145729	mRNA
A_21_P0000010	1.03	1.03	1.05	1.06	1.03	1.08	1.06	1.05	1.09	1.2	1.08	3.5	1.25	1.08	3.44	1.03	1.02	1.04	1.05	1.04	1.1	1.08	0.84	0.03	0	NM_001145777	mRNA
A_21_P0000011	6.63	7.44	6.85	6.82	6.59	7.09	6.92	6.95	7.13	7.11	7.17	7.21	7.31	7.05	6.89	7.5	7.78	7.86	7.53	7.12	6.86	6.69	0.24	0.45	1	NM_001145815	mRNA
A_21_P0000012	3.19	2.73	3.11	4.11	3.82	4.1	3.75	3.34	3.58	5.36	5.65	3.88	4.35	5.09	4.14	4.45	2.95	4.34	3.56	3.35	3.96	3.88	0.83	0.54	1	NM_001145839	mRNA
A_21_P0000013	4.49	4.87	4.57	4.41	4.34	4.63	4.89	4.33	4.44	4.13	4.33	4.03	4.45	3.99	4.06	4.21	4.93	4.27	5.24	4.37	4.26	4.34	0.28	0.4	1	NM_001145951	mRNA
A_21_P0000014	6.54	7.35	6.91	7.09	7.54	6.63	8.03	7.68	8.24	6.99	7.15	6.86	8.12	7.54	7.53	7.64	7.73	7.61	7.25	7.23	6.94	7.01	0.53	0.32	1	NM_001146096	mRNA
A_21_P0000015	1.94	1.12	1.43	1.13	1.2	1.32	1.19	1.47	1.25	1.21	1.24	1.33	1.35	1.14	1.06	1.08	2.2	1.19	1.14	1.09	1.19	1.86	0.21	0.45	0	NM_001146106	mRNA
A_21_P0000016	3.83	3.94	3.5	3.6	4.43	3.79	4.33	4.33	4.51	2.99	4.31	2.86	3.59	2.41	3.42	3.67	3.19	3.64	2.11	3.75	3.81	3.32	0.62	0.6	1	NM_001146225	mRNA
A_21_P0000017	1.2	1.22	1.98	1.18	1.22	1.69	1.2	1.2	1.65	1.23	1.24	1.16	2.26	1.37	1.52	1.18	1.55	1.31	1.21	1.25	1.19	1.25	0.33	0.13	0	NM_001146227	mRNA
A_21_P0000018	9.75	8.65	9.08	9.47	8.88	8.56	8.53	9.19	8.19	8.54	8.51	8.82	7.9	8.53	8.8	9.28	8.99	8.52	8.9	8.51	9.01	9.14	0.47	0.29	1	NM_001146281	mRNA
A_21_P0000019	1.07	1.09	1.07	1.08	1.09	1.14	1.16	1.11	1.19	1.61	1.1	1.23	1.06	1.06	1.5	1.06	1.09	2.33	1.1	1.06	1.08	1.1	0.16	0.47	0	NM_001146695	mRNA
A_21_P0000020	9.36	9.04	9.47	9.44	8.9	9.39	8.56	9.06	8.53	9.06	8.49	9.07	7.92	8.39	8.77	8.79	8.41	7.91	8.51	8.93	9.28	9.25	0.45	0.49	1	NM_001146699	mRNA
A_21_P0000021	2.57	3.85	3.8	4.37	4.22	4.53	4.48	4.34	4.62	5	4.97	4.42	4.75	4.54	4.31	5.3	4.59	2.88	4.49	4.54	4.56	4.08	0.59	0.74	1	NM_001159280	mRNA
A_21_P0000022	2.05	2.23	2.21	1.79	1.67	1.1	1.95	2.09	1.07	2.31	1.9	1.11	1.08	1.6	1.15	1.83	2.74	1.18	2.11	1.8	2.3	1.16	0.47	0.58	0	NM_001159491	mRNA
A_21_P0000023	1.47	1.53	1.21	1.29	1.44	1.21	1.16	1.5	1.13	1.24	1.18	1.35	1.11	1.24	1.25	1.25	1.44	1.41	1.56	1.28	1.63	1.31	0.14	0.14	0	NM_001159749	mRNA
A_21_P0000024	1.18	2.23	1.22	1.33	1.12	1.31	1.29	1.38	1.15	2.32	2.07	2.02	1.27	1.68	2.55	1.96	1.52	1.71	1.78	1.59	2.14	1.67	0.49	0.22	0	NM_001160031	mRNA
A_21_P0000025	3.29	4.02	3.7	3.77	4.16	3.87	4.25	4.02	4.28	2.64	3.11	4.11	3.15	3.69	1.94	3.92	3.53	3.09	4.07	2.84	2.21	3.93	0.66	0.69	1	NM_001160109	mRNA
A_21_P0000026	1.29	2.61	1.2	1.18	1.21	2.2	1.42	1.59	1.43	1.21	1.77	1.31	2.9	2.44	4.66	1.28	2.13	1.28	1.32	1.23	1.16	1.22	0.95	0.34	0	NM_001160115	mRNA
A_21_P0000028	1.19	1.21	1.17	1.19	1.22	1.51	1.63	1.33	1.22	1.25	1.23	1.11	2.04	1.17	2.46	1.59	1.24	1.31	1.96	1.24	1.16	1.24	0.38	0.29	0	NM_001161444	mRNA
A_21_P0000029	2.93	3.95	2.07	1.83	1.52	1.09	2.03	1.84	2.77	1.15	2.39	1.14	1.12	1.49	1.2	1.04	2.01	2.81	2.67	3.31	2.69	1.87	0.82	0.76	0	NM_001161520	mRNA
A_21_P0000030	1.56	1.08	1.05	1.72	1.1	1.07	1.07	1.09	1.06	1.08	1.15	1.15	1.25	1.12	1.07	1.08	1.11	1.08	1.06	1.09	1.03	1.06	0.2	0.03	0	NM_001161533	mRNA
A_21_P0000031	4.17	4.31	4.11	4.55	5.03	4.26	4.84	4.74	4.83	4.32	4.05	3.47	4.54	4.55	4.16	4.93	3.33	4.62	1.65	4.61	4.62	5.13	0.39	1.23	1	NM_001161630	mRNA
A_21_P0000032	2.82	2.06	3.64	3.19	2.6	3.61	2.89	2.38	2.59	2.79	2.07	2.84	3.79	2.4	2.94	3.12	3.96	2.99	2	2.63	3.1	1.35	0.54	0.85	0	NM_001161707	mRNA
A_21_P0000033	11.47	13.05	12.31	11.9	12.06	13.2	12.16	11.71	12.32	13.25	13.41	13.35	13.77	12.97	13.13	12.54	13.09	13.52	13.17	13.05	12.57	12.37	0.71	0.42	1	NM_001162435	mRNA
A_21_P0000034	2.04	2.51	1.56	1.36	1.33	1.24	1.13	1.09	1.14	1.27	1.22	1.33	1.11	1.25	1.49	1.43	1.36	2.42	2.17	1.25	1.51	1.4	0.39	0.45	0	NM_004375	mRNA
A_21_P0000035	4.52	5.04	4.47	4.52	3.95	4.31	3.95	4.11	4.09	4.94	5.36	5.07	4.74	4.49	4.83	4.33	5.08	5.13	4.56	4.66	4.46	4.78	0.43	0.3	1	NM_001162900	mRNA
A_21_P0000036	1.05	1.09	1.58	1.02	1.1	4.36	1.56	1.08	1.07	1.1	1.18	1.23	1.53	1.35	1.05	1.95	3.55	1.06	1.05	2.03	1.87	2.37	0.84	0.85	0	NM_145654	mRNA
A_21_P0000037	6.46	5.31	7.11	6.12	3.78	5.42	3.1	4.08	4.02	4.93	3.29	4.12	2.16	3.27	4.29	2.54	3.38	2.91	4.85	5.44	5.81	5.6	1.38	1.38	1	NM_001163391	mRNA
A_21_P0000038	1.09	1.11	1.1	1.11	1.05	1.11	1.1	1.22	1.1	1.13	1.07	1.22	1.09	1.08	1.83	1.06	1.08	1.14	1.14	2.08	1.1	1.11	0.19	0.37	0	NM_001163561	mRNA
A_21_P0000039	1.5	1.84	1.27	1.4	2.72	1.85	2.72	2.3	1.77	1.66	1.29	2.66	1.71	1.53	2.39	1.41	2.56	1.33	1.25	1.89	2.04	1.31	0.52	0.5	0	NM_001164234	mRNA
A_21_P0000040	1.47	1.34	1.24	1.24	1.24	1.86	1.23	1.24	1.26	1.32	1.42	1.27	2.14	1.33	1.42	1.28	1.62	1.74	1.44	1.41	1.23	1.48	0.26	0.18	0	NM_001164313	mRNA
A_21_P0000041	1.08	1.1	1.06	1.08	1.06	1.07	1.06	1.06	1.04	1.08	1.1	1.1	1.1	1.07	1.08	1.11	1.12	1.1	1.07	1.08	1.1	1.08	0.02	0.02	0	NM_001164390	mRNA
A_21_P0000042	1.15	1.24	1.17	1.15	1.2	1.22	1.16	1.2	1.2	1.21	1.45	1.58	1.7	1.2	1.1	1.21	1.25	1.32	1.34	1.25	1.13	1.2	0.17	0.07	0	NM_001164399	mRNA
A_21_P0000043	1.22	2	1.33	1.24	1.2	1.62	1.25	1.23	1.4	1.39	1.41	2.05	1.49	1.32	1.86	1.37	1.88	1.39	1.45	1.42	1.26	1.51	0.29	0.2	0	NM_001164435	mRNA
A_21_P0000044	1.12	1.19	2.04	2.16	1.18	2.47	1.91	1.16	1.27	1.21	1.23	1.75	1.1	1.12	1.18	1.14	2.86	1.2	1.19	3.15	1.6	1.31	0.46	0.86	0	NM_001164460	mRNA
A_21_P0000046	1.94	1.62	1.6	1.98	3.1	1.31	3.33	3.15	3.66	1.51	1.3	1.21	1.44	2.14	2.78	1.39	1.18	1.82	1.52	1.82	1.43	1.75	0.84	0.25	0	NM_001164527	mRNA
A_21_P0000047	1.07	2.59	1.08	1.07	1.28	1.07	1.39	1.16	1.11	1.07	1.11	1.06	1.34	2	1.18	1.09	1.07	3.16	1.08	1.06	2.08	1.06	0.43	0.82	0	NM_001164544	mRNA
A_21_P0000048	1.17	1.36	1.19	1.17	1.46	1.24	1.16	1.21	1.22	1.87	1.91	1.91	2.29	2.23	3.79	1.22	1.44	1.46	1.54	1.54	1.15	3.08	0.71	0.66	0	NM_001164542	mRNA
A_21_P0000049	1.02	1.02	1.03	1.83	1.06	1.1	1.12	1.6	1.13	1.16	1.08	1.11	1.16	1.05	1.09	1.52	1.11	3.26	2.64	1.02	1.6	1.56	0.23	0.82	0	NM_001164538	mRNA
A_21_P0000050	2.5	2.23	2.4	3.04	3.87	2.73	3.56	3.2	3.45	3.8	3.67	3.13	5.23	3.3	3.81	4.07	3.72	4.1	4.37	2.41	3.57	1.42	0.75	1.07	0	NM_001164549	mRNA
A_21_P0000051	2.82	1.19	3.31	2.9	3.44	2.58	3.19	3.3	3.66	1.25	1.11	5.39	1.16	1.94	1.61	1.55	1.13	1.23	1.22	2.25	2.99	1.17	1.21	0.71	0	NM_001164551	mRNA
A_21_P0000052	6.07	7.08	6.34	6.37	6.12	7.12	6.41	5.76	6.37	7.32	7.81	7.64	7.69	7.48	7.28	7.05	7.28	6.99	6.79	6.79	6.14	6.4	0.68	0.39	1	NM_001164554	mRNA
A_21_P0000053	1.07	1.07	1.08	1.07	1.13	1.07	1.13	1.16	1.1	1.07	1.12	1.07	1.31	1.15	1.16	1.09	1.08	1.09	1.09	1.06	1.06	1.07	0.06	0.01	0	NM_001164579	mRNA
A_21_P0000054	2.57	1.16	1.5	1.13	1.07	1.09	1.08	1.1	1.07	1.12	1.08	1.09	3.9	1.14	1.13	1.14	1.17	1.16	1.15	1.14	1.17	1.13	0.79	0.01	0	NM_001164811	mRNA
A_21_P0000055	5.16	4.37	4.59	4.59	4.38	5.76	4.11	4.7	4.54	5.03	4.05	4.68	3.56	4.38	4.7	4.34	5.05	4.06	3.52	5.22	5.52	5.28	0.51	0.75	1	NM_001164840	mRNA
A_21_P0000056	1.1	1.99	1.13	1.16	1.08	1.14	1.08	1.12	1.09	1.13	1.08	1.19	1.17	1.15	1.23	1.13	1.15	1.21	1.2	1.2	1.16	1.14	0.23	0.03	0	NM_001165030	mRNA
A_21_P0000057	1.52	1.73	1.23	1.66	1.67	1.26	1.19	1.46	1.23	1.4	2.42	1.84	1.26	1.35	1.22	2.38	1.5	1.59	1.75	1.49	1.46	1.4	0.33	0.34	0	NM_001165933	mRNA
A_21_P0000059	1.12	1.21	1.14	1.15	1.17	1.28	1.22	1.16	1.28	1.2	1.22	1.88	1.07	1.12	1.55	1.4	1.39	1.2	1.21	1.14	1.16	1.2	0.21	0.11	0	NM_001166004	mRNA
A_21_P0000060	1.25	1.21	1.13	1.17	1.69	1.14	1.21	1.82	2.52	1.15	1.13	1.15	1.03	1.59	1.1	1.2	1.22	2.47	2.4	1.16	1.22	1.17	0.4	0.61	0	NM_001166133	mRNA
A_21_P0000061	13.03	12.34	12.76	12.76	13.08	12.45	12.77	13.01	12.59	12.35	11.92	12.42	12.25	12.59	12.58	12.65	12.43	12.14	12.2	12.57	12.77	12.84	0.32	0.27	1	NM_001301324	mRNA
A_21_P0000062	1.4	1.14	1.6	1.11	1.16	3.28	1.19	2.38	2.51	1.53	1.18	1.47	1.09	1.87	1.11	1.09	1.21	1.14	1.15	1.09	1.14	1.97	0.65	0.32	0	NM_001166242	mRNA
A_21_P0000063	1.14	1.22	1.16	1.15	1.2	1.22	1.17	1.22	1.2	1.19	1.38	1.34	1.6	1.22	1.18	1.21	1.22	1.28	1.29	1.2	1.12	2.69	0.12	0.56	0	NM_001166346	mRNA
A_21_P0000064	7.63	6.8	7.06	7.41	7.52	6.38	7.45	7.4	7.48	6.72	6.5	6.33	7.13	6.91	7.17	7.11	6.87	6.19	6.27	6.43	6.75	7.05	0.43	0.37	1	NM_006665	mRNA
A_21_P0000065	4.02	2.92	4.47	3.64	1.5	3.97	2.1	3.29	2.88	2.38	2.78	1.22	1.16	3.03	2.05	2.22	2.7	1.07	4.9	2.68	4.08	3.38	1.03	1.25	0	NM_001166696	mRNA
A_21_P0000066	1.08	1.1	1.05	1.07	1.04	1.08	1.05	1.05	1.03	1.08	1.11	1.11	1.1	1.05	1.07	1.11	1.13	1.08	1.05	1.09	1.1	1.08	0.03	0.02	0	NM_001166703	mRNA
A_21_P0000067	3.73	3.24	4.2	2.31	2.24	3.05	1.45	1.84	2.33	1.26	1.32	1.95	1.76	1.4	3.46	1.22	1.92	1.91	1.27	2.03	2.74	1.31	0.95	0.55	0	NM_001167579	mRNA
A_21_P0000069	2.04	2.88	2.09	1.89	2.54	2.03	2.22	2.16	1.68	3.97	4.25	3.29	3.73	3.85	3.46	3.07	1.14	1.14	1.14	1.94	1.98	3.57	0.88	0.99	0	NM_001167915	mRNA
A_21_P0000070	8.94	7.89	8.74	8.11	7.29	8.49	7	7.6	7.46	8.01	7.31	7.62	7.48	8.27	7.58	6.82	6.53	7.01	6.76	7.95	8.62	8.03	0.56	0.8	1	NM_001167931	mRNA
A_21_P0000072	1.2	1.74	1.24	1.37	1.11	1.4	1.08	1.09	2.14	1.46	1.19	2.26	1.22	1.28	1.28	1.24	1.41	1.97	1.84	1.64	1.35	1.39	0.36	0.27	0	NM_001168217	mRNA
A_21_P0000073	1.45	1.46	1.27	1.28	1.79	2.81	1.32	1.92	2.35	1.37	1.49	1.38	2.71	1.29	1.44	1.34	1.61	1.95	1.73	1.49	1.23	1.59	0.52	0.24	0	NM_001168355	mRNA
A_21_P0000074	1.14	1.25	1.18	1.83	1.18	1.29	1.49	1.23	1.31	1.2	1.24	1.53	3.08	1.21	1.53	1.23	1.34	1.2	1.22	1.21	1.15	1.76	0.49	0.21	0	NM_001168394	mRNA
A_21_P0000075	2.65	2.22	2.77	2.88	2.5	2.35	2.15	2.9	2.34	2.07	3.08	3.42	2.53	2.77	3.2	1.21	2.19	2.88	1.2	1.16	3.67	1.84	0.4	0.96	0	NM_001168682	mRNA
A_21_P0000076	5.66	5.97	5.79	5.7	5.74	5.83	6.08	5.68	5.94	5.32	5.73	6.57	5.44	4.83	5.4	4.47	5.35	4.61	4.65	4.98	4.63	5.16	0.39	0.33	1	NM_001170406	mRNA
A_21_P0000077	1.15	1.43	1.19	1.28	1.13	1.69	1.13	1.09	1.63	2.68	2.45	2.57	1.81	1.58	1.84	1.78	3.34	3.24	2.23	1.27	1.64	1.22	0.54	0.88	0	NM_001170538	mRNA
A_21_P0000078	1.03	1.03	1.05	1.06	1.04	1.09	1.09	1.06	1.11	1.17	1.07	1.12	1.16	1.07	1.1	1.03	2.98	1.04	1.06	1.04	1.09	1.08	0.04	0.73	0	NM_001170699	mRNA
A_21_P0000080	1.16	1.42	1.79	1.28	1.31	1.2	1.11	1.07	1.11	1.22	1.18	1.25	1.07	1.2	1.24	1.26	1.35	1.34	1.38	1.22	1.44	1.25	0.18	0.08	0	NM_001170781	mRNA
A_21_P0000081	2.92	1.23	1.17	1.15	2.4	1.23	1.49	1.47	1.22	1.74	1.4	6.04	1.61	1.22	1.2	2.97	1.23	1.3	2.85	2.8	2.76	1.88	1.27	0.77	0	NM_001170797	mRNA
A_21_P0000082	4.43	2.17	4.27	2.43	2.99	2.89	1.74	2.8	2.33	1.18	1.19	1.78	3.09	1.1	1.89	1.16	1.27	3.72	1.2	1.98	2	1.87	1.02	0.89	0	NM_199188	mRNA
A_21_P0000085	1.09	1.14	1.11	1.13	1.06	1.13	1.1	1.08	1.09	1.13	1.07	1.23	1.1	1.1	1.86	1.08	1.1	1.17	1.16	1.14	1.51	1.12	0.2	0.15	0	NM_001171906	mRNA
A_21_P0000086	2.66	2.2	2.87	2.1	2.93	2.23	1.94	1.89	3.18	2.58	2.62	4.34	1.76	2.11	2.55	3.17	3.01	1.41	2.29	2.09	2.33	2.91	0.65	0.62	0	NM_001172557	mRNA
A_21_P0000087	1.29	1.17	1.52	1.14	2.77	1.12	3.1	2.73	3.08	1.12	1.11	1.12	2.28	1.59	1.09	3.33	1.19	1.16	1.14	1.13	1.17	1.14	0.8	0.82	0	NM_001172574	mRNA
A_21_P0000088	6.2	7.72	6.83	7.3	7.09	7.22	8.32	6.61	8.88	6.96	7.31	7.26	7.52	6.62	6.5	8.1	8.57	8.54	8.27	7.53	6.77	7.02	0.7	0.73	1	NM_001172658	mRNA
A_21_P0000089	4.8	5.23	4.96	4.91	6.06	4.51	6.15	6	6.51	4.53	4.36	4.52	6.29	5.25	4.88	5.5	5.77	5.85	5.65	5.75	4.99	5.11	0.74	0.34	1	NM_001172660	mRNA
A_21_P0000090	4.61	3.04	4.62	4.96	3.55	3.2	2.94	4.21	3.38	3.2	3.78	3.29	2.56	3.14	2.63	3.63	1.36	3.38	2.64	3.32	4.27	3.69	0.74	0.94	0	NM_001172697	mRNA
A_21_P0000091	1.22	1.59	1.58	1.27	1.21	1.5	1.23	1.94	1.35	1.39	1.37	2.28	1.37	1.36	2.4	1.36	2.01	1.73	1.49	2.31	1.3	1.63	0.38	0.36	0	NM_001172780	mRNA
A_21_P0000092	1.89	1.16	1.07	1.13	1.27	1.15	1.06	1.38	1.22	1.23	2.47	1.13	1.08	1.05	1.06	1.75	2.76	2.38	1.09	2.06	1.15	1.12	0.39	0.67	0	NM_001174108	mRNA
A_21_P0000093	1.14	3.23	1.5	2.3	2.2	1.17	2.12	2.38	2.2	2.79	2.28	1.2	1.06	1.17	1.2	1.57	1.27	1.24	1.25	1.19	1.68	1.21	0.7	0.2	0	NM_001177599	mRNA
A_21_P0000094	9.52	9.08	9.39	9.51	9.01	8.99	8.76	9.34	8.43	8.94	8.72	8.85	7.58	8.96	8.95	9.28	8.88	8.41	8.72	8.82	9.5	9.51	0.48	0.42	1	NM_001177608	mRNA
A_21_P0000095	2.77	3.53	1.44	3.16	2.55	2.88	2.16	1.71	2.38	3.68	4.16	3.69	1.17	3.41	3.32	3.46	3.7	4.44	3.58	1.82	2	1.94	0.89	1.05	0	NM_001178135	mRNA
A_21_P0000096	1.62	2.66	2.15	3.53	1.56	3.49	2.02	1.56	1.55	3.99	4.81	3.82	4.46	4.18	4.29	2.71	3.12	4.38	4.08	1.74	3.2	1.91	1.21	1	0	NM_019609	mRNA
A_21_P0000097	1.27	1.15	1.41	1.09	1.17	1.13	1.13	1.4	1.13	1.14	2.3	2.76	3.29	1.16	1.09	1.63	5.09	1.19	2.28	1.89	1.08	1.28	0.69	1.4	0	NM_001184746	mRNA
A_21_P0000098	1.03	1.04	1.04	1.05	1.09	1.12	1.14	1.08	1.18	1.14	1.09	1.16	3.74	1.05	1.1	1.4	1.04	1.04	1.06	1.03	1.08	1.08	0.69	0.13	0	NM_001184904	mRNA
A_21_P0000100	15.78	12.38	12.54	16.3	16.12	14.89	15.83	15.95	15.24	14.45	13.82	14.19	13.62	16.16	12.98	15.01	16.08	16.33	15.53	16.72	17.17	16.52	1.37	0.73	1	NM_001190452	mRNA
A_21_P0000101	14.9	10.64	10.99	15.17	15.38	12.87	15.23	15.39	14.08	12.78	12.22	12.11	12.25	14.47	11.11	14.06	15.6	15.86	14.67	15.89	15.88	15.16	1.73	0.71	1	NM_001190470	mRNA
A_21_P0000102	13.52	9.17	9.62	14.02	13.96	11.68	13.86	14.01	12.58	11.57	11	11.47	10.97	13.16	9.96	12.6	14.11	14.48	13.25	14.84	14.82	14.09	1.69	0.83	1	NM_001190470	mRNA
A_21_P0000103	7.88	7.31	7.65	7.97	8.76	7.43	9.09	8.8	9.26	7.39	7.22	6.93	8.53	8.31	6.65	7.39	7.87	7.44	7.43	7.63	8.05	8.03	0.81	0.29	1	NM_001190472	mRNA
A_21_P0000104	1.66	2.93	1.46	2.79	2.46	5.67	2.45	2.45	1.2	1.56	1.87	3.33	1.2	1.39	1.52	1.78	2.84	1.43	1.11	2.05	2.92	2.65	1.16	0.71	0	NM_001190476	mRNA
A_21_P0000105	3.2	3.55	3.41	3.99	4.01	3.13	4.21	3.76	4.31	3.02	2.33	1.5	3.42	3.87	5.06	2	4.48	3.68	4.8	4.46	2.57	3.77	0.85	1.05	0	NM_001190478	mRNA
A_21_P0000106	14.99	10.27	10.61	15.13	15.29	12.37	15.27	15.63	14.14	12.24	11.43	11.93	11.81	14.45	10.51	13.71	15.34	15.67	14.36	15.83	16.16	15.14	1.97	0.86	1	NM_001190487	mRNA
A_21_P0000107	9.71	9.69	10.38	10.02	9.14	10.37	9.06	9.67	9.36	9.88	9.35	9.48	8.72	9.03	9.25	9.69	9.87	9.35	9.83	9.87	10.15	9.8	0.49	0.24	1	NM_001190489	mRNA
A_21_P0000108	10.79	6.45	6.7	11.24	10.84	8.72	10.97	11.34	9.48	8.8	7.94	8.27	7.94	10.59	8.3	9.19	10.88	11.36	9.91	12.03	12.46	11.15	1.65	1.14	1	NM_001190702	mRNA
A_21_P0000109	9.46	4.64	5.49	9.88	9.23	6.25	9.15	9.56	7.74	6.01	5.43	6.09	5.44	8.28	4.39	7.52	8.58	9.92	8.48	10.23	10.59	9.39	1.97	1.1	1	NM_001190706	mRNA
A_21_P0000111	1.21	2.09	1.31	1.21	1.21	1.5	1.49	1.8	1.84	1.33	2.05	1.69	2.17	1.75	2.15	1.24	1.92	1.4	1.24	1.32	1.23	1.41	0.36	0.24	0	NM_001190765	mRNA
A_21_P0000112	2.58	3.12	2.57	2.94	2.62	2.46	1.23	1.61	1.59	3.11	3.37	3.04	3.03	2.93	1.22	3.12	2.49	3.11	1.98	2.35	2.89	2.94	0.73	0.43	0	NM_001244038	mRNA
A_21_P0000113	10.14	9.82	10.13	10.25	9.62	9.65	9.36	10.03	9.03	9.74	9.38	9.69	8.32	9.19	9.57	9.98	9.67	8.82	9.76	9.54	10.23	10.22	0.5	0.49	1	NM_001190943	mRNA
A_21_P0000114	1.09	1.14	1.11	1.11	1.11	1.15	1.18	1.15	1.21	1.11	1.11	1.28	1.08	1.08	2.13	1.11	1.14	1.11	1.13	1.1	1.09	1.11	0.26	0.02	0	NM_001190956	mRNA
A_21_P0000115	2.36	2.48	2.62	1.51	1.48	1.7	1.54	1.65	1.62	1.37	1.44	1.77	2.41	2.26	1.37	1.34	2.66	1.4	2.42	1.46	1.24	1.82	0.45	0.57	0	NM_001190991	mRNA
A_21_P0000116	1.04	3.9	1.37	1.8	1.5	1.07	1.55	1.36	1.12	2.67	2.66	1.07	2.72	3.56	1.23	3.18	2.45	5.13	1.29	1.08	2.01	1.16	0.95	1.45	0	NM_001193278	mRNA
A_21_P0000117	7.58	6.41	7.1	7.22	6.83	7.52	5.76	6.86	6.03	6.54	6.32	6.84	5.91	6.64	6.53	5.55	3.81	5.04	5.22	6.76	7.36	7.19	0.55	1.3	1	NM_001193281	mRNA
A_21_P0000118	1.3	1.63	1.35	1.25	1.21	1.62	2.16	1.22	1.36	1.43	1.88	2.06	1.69	1.39	2.11	1.41	1.95	1.53	1.4	1.42	2.24	1.61	0.33	0.32	0	NM_001193283	mRNA
A_21_P0000119	4.8	4.33	3.97	4.35	6.01	4.63	6.26	6.11	5.57	3.88	3.66	3.64	3.37	4.81	4.09	3.84	4.5	4.37	4.19	4.65	3.82	4.56	0.95	0.34	1	NM_001193311	mRNA
A_21_P0000120	5.37	5.86	5.4	5.4	4.85	4.85	4.54	4.55	4.77	3.81	4.17	3.86	3.81	4.21	3	4.25	3.6	3.82	3.07	4.63	4.13	4.5	0.77	0.55	1	NM_001194958	mRNA
A_21_P0000121	3.08	4.53	3.8	3.66	3.2	4.71	3.05	2.93	3.15	5.17	5.31	4.48	4.94	5.13	5.05	4.47	4.78	4.85	4.91	4.39	4.02	4.12	0.9	0.35	1	NM_001195076	mRNA
A_21_P0000123	1.07	2.21	1.08	1.09	1.05	1.1	1.11	1.07	1.11	1.13	1.07	1.19	4.61	1.07	1.53	1.05	1.05	1.1	1.11	1.07	1.09	1.1	0.93	0.02	0	NM_001195138	mRNA
A_21_P0000124	3.78	4.64	3.28	3.41	4.64	4.07	4.98	4.59	4.94	3.79	3.63	4.21	5.43	3.76	4.47	4.25	3.88	4.97	3.83	4.27	3.07	4.05	0.63	0.57	1	NM_001195216	mRNA
A_21_P0000126	2.78	3.45	3.29	3.02	3.65	3.53	3.72	3.67	3.72	3.91	4.31	1.45	2.82	4.09	3.02	4.79	3.74	4.31	4.77	3.15	4.32	3.56	0.69	0.63	0	NM_001195259	mRNA
A_21_P0000127	8.58	9.83	9.12	9.04	9.15	9.71	9.28	8.98	9.47	9.81	10.02	9.92	10.34	9.78	9.8	9.58	9.96	10.27	10.21	9.78	9.66	9.54	0.48	0.3	1	NM_001195267	mRNA
A_21_P0000128	1.25	1.43	2.41	2.04	2.43	1.98	2.55	1.84	2.68	1.24	1.29	2.21	1.11	1.98	2.28	1.32	1.8	1.27	1.35	1.23	2.08	1.29	0.53	0.33	0	NM_001195279	mRNA
A_21_P0000129	2.13	1.22	1.17	1.48	1.63	1.25	1.19	1.24	1.22	1.19	1.34	1.24	1.65	1.23	4.14	1.21	1.21	1.24	1.25	1.2	1.83	1.19	0.76	0.23	0	NM_001195430	mRNA
A_21_P0000130	4.13	4.2	4.04	3.48	3.57	2.33	3.23	3.09	3.48	2.47	1.87	2.91	3.83	2.07	1.17	1.23	3.13	1.37	1.51	2.9	1.43	1.98	0.91	0.78	1	NM_001195541	mRNA
A_21_P0000131	5.98	2.95	3.79	5.39	5.44	4.27	5.46	5.72	4.85	5.06	4.19	3.47	4.49	5.12	3.59	4.91	5.67	5.87	5.24	5.89	6.62	6.08	0.91	0.56	1	NM_001195563	mRNA
A_21_P0000132	1.18	1.55	1.23	1.36	1.11	1.33	1.46	1.08	1.11	1.44	1.18	2.15	1.19	1.25	1.41	1.22	1.32	1.91	1.75	1.56	1.62	1.31	0.27	0.25	0	NM_001195620	mRNA
A_21_P0000133	1.07	1.07	1.08	1.07	1.13	1.07	1.13	1.16	1.1	1.07	1.12	1.07	1.31	1.14	1.16	1.09	1.08	1.09	1.09	1.06	1.06	1.07	0.06	0.01	0	NM_001195639	mRNA
A_21_P0000134	9.44	10.66	10.17	9.96	10.75	10.58	11.35	10.6	11.67	10.79	11.17	10.93	11.73	11.36	11.24	10.78	11.14	10.96	10.74	10.48	9.57	9.92	0.63	0.57	1	NM_001197020	mRNA
A_21_P0000136	1.12	1.2	1.12	1.16	1.06	1.13	1.09	1.06	1.07	1.14	1.12	1.14	1.04	1.1	2.65	1.2	1.21	2.27	1.17	1.15	1.7	1.16	0.4	0.43	0	NM_001197184	mRNA
A_21_P0000137	6.43	5.8	6.7	6.05	5.41	6.05	5.34	5.56	5.91	5.68	5.07	5.82	5.4	5.34	5.35	5.36	5.01	5.57	5.84	5.71	6.21	5.78	0.45	0.38	1	NM_001197224	mRNA
A_21_P0000138	1.19	1.8	1.24	1.36	1.33	1.23	1.13	1.1	1.15	1.53	1.22	1.38	1.14	1.28	1.6	1.41	1.39	1.67	1.71	1.26	1.92	1.78	0.2	0.24	0	NM_001197238	mRNA
A_21_P0000140	2.97	1.12	1.99	2.86	1.93	1.87	1.09	2.96	1.94	2.07	1.07	1.16	1.17	1.13	1.13	2.27	1.58	1.14	2.26	1.13	1.6	3.12	0.72	0.72	0	NM_001198683	mRNA
A_21_P0000141	1.13	1.24	1.89	1.16	1.52	1.3	1.23	1.17	1.3	1.65	1.23	1.99	1.07	1.14	1.96	1.21	2.35	1.21	1.23	1.16	1.73	1.21	0.32	0.45	0	NM_001198844	mRNA
A_21_P0000142	1.1	1.15	1.1	1.11	1.16	1.23	1.2	1.14	1.23	1.18	1.18	1.5	1.08	1.08	1.2	1.1	1.21	2.09	1.15	1.09	1.13	1.15	0.1	0.36	0	NM_001198952	mRNA
A_21_P0000143	1.24	1.93	1.34	1.46	1.86	1.65	1.09	1.09	1.14	1.64	1.27	2.53	2.83	1.43	2.11	1.19	1.41	1.97	1.72	1.53	1.4	1.66	0.53	0.26	0	NM_001199011	mRNA
A_21_P0000144	5.87	5.83	6.19	6.08	6.16	6.62	5.86	5.76	5.87	6.18	5.54	5.78	5.79	5.86	5.95	6.18	6.13	5.89	5.75	6.28	6.17	5.76	0.26	0.22	1	NM_001199233	mRNA
A_21_P0000145	1.19	1.83	1.23	1.35	1.48	1.45	1.1	1.09	1.15	1.48	1.21	2.33	1.34	2.11	1.19	1.73	1.51	1.84	1.81	1.64	1.39	1.42	0.37	0.18	0	NM_001199691	mRNA
A_21_P0000146	1.22	1.53	1.35	1.26	1.22	1.48	1.22	1.2	1.33	1.39	1.36	2.24	1.47	1.4	2.42	1.35	2.03	1.77	1.44	1.3	1.29	1.63	0.36	0.28	0	NM_001199900	mRNA
A_21_P0000147	1.35	1.09	1.08	1.1	1.06	1.1	1.11	1.29	1.11	1.14	1.07	1.2	2.37	1.08	1.61	1.05	2.09	1.12	1.12	1.08	1.48	1.1	0.34	0.38	0	NM_001199919	mRNA
A_21_P0000148	2.29	1.17	1.12	3.73	1.13	1.19	1.83	2.16	1.22	1.14	1.14	1.5	1.04	1.08	2.04	1.13	1.19	3.31	1.16	1.11	1.76	2.14	0.73	0.82	0	NM_002493	mRNA
A_21_P0000149	9.92	9.87	10.02	10.16	10	10.02	9.98	10.2	9.87	10	9.95	10.05	10.37	10.23	10.38	10.11	9.95	9.73	9.94	10.01	10.18	10.19	0.17	0.16	1	NM_001201335	mRNA
A_21_P0000151	7.32	6.11	6.09	6.93	6.69	5.79	6.46	6.93	6.43	6.04	5.99	6.03	5.53	6.2	6.12	6.31	5.74	5.53	5.76	6.16	6.85	7.07	0.48	0.58	1	NM_080873	mRNA
A_21_P0000152	13.3	12.36	12.87	13.12	12.77	12.12	12.43	13.05	12.2	12.01	11.73	12.09	10.79	12.03	12.3	12.64	11.96	11.79	12.18	12.24	12.7	12.91	0.63	0.41	1	NM_001202557	mRNA
A_21_P0000153	3.37	1.24	3.15	2.39	1.18	1.97	1.89	1.79	1.31	1.21	1.24	2.01	1.08	1.15	1.67	1.21	1.61	1.22	2.27	1.9	1.18	2.32	0.72	0.5	0	NM_001204265	mRNA
A_21_P0000154	2.26	1.1	2.56	1.57	2.36	1.13	1.96	2.63	2.94	1.09	1.06	1.18	1.09	1.61	1.98	1.07	1.09	1.1	1.11	1.09	1.07	1.88	0.66	0.3	0	NM_001204358	mRNA
A_21_P0000155	4.44	5.32	4.93	4.78	4.61	5.59	4.63	4.29	4.33	5.71	6.02	6.62	6.49	6.44	7.3	4.81	5.52	4.12	4.89	5.1	4.28	5.13	0.96	0.49	1	NM_001204453	mRNA
A_21_P0000156	4.54	5.02	4.7	4.5	5.46	4.5	6.57	4.58	6.79	4.24	4.02	1.16	5.75	5.04	4.44	4.79	4.95	5.37	5.15	4.69	3.97	4.27	1.28	0.49	1	NM_001204760	mRNA
A_21_P0000157	1.16	1.36	1.21	1.19	1.18	1.37	1.25	1.6	1.35	1.23	1.26	2.83	1.09	1.2	2.26	1.29	1.75	1.24	1.31	1.21	1.24	1.25	0.48	0.19	0	NM_001204818	mRNA
A_21_P0000158	8.18	8.19	7.31	7.3	8.81	7.95	9.11	9.78	8.72	8.01	8.1	8.31	9.05	8.3	8.5	8.28	8.19	8.45	8.79	8.56	8.06	8.46	0.66	0.24	1	NM_001204827	mRNA
A_21_P0000159	1.08	1.82	1.64	1.09	1.2	1.18	1.15	1.12	1.16	1.89	2.32	1.21	1.08	1.23	2.05	2.42	1.09	1.1	1.11	1.09	1.07	2.24	0.41	0.61	0	NM_001204838	mRNA
A_21_P0000160	1.09	1.14	1.1	1.12	1.07	1.08	1.09	1.08	1.06	1.11	1.09	1.09	1.09	1.11	1.13	1.14	1.15	1.14	1.13	1.1	1.15	1.12	0.02	0.02	0	NM_138461	mRNA
A_21_P0000161	1.09	1.12	1.11	2.82	1.3	1.14	1.17	1.2	1.2	2.1	2.89	1.11	1.39	1.53	1.24	1.4	1.11	1.1	2.81	1.11	1.09	1.09	0.61	0.64	0	NM_001204911	mRNA
A_21_P0000162	2.02	1.48	1.28	1.27	2.05	1.8	1.43	1.31	1.29	1.5	1.5	1.45	1.96	1.84	1.31	1.35	1.61	3.13	3.53	1.47	1.23	1.53	0.29	0.94	0	ENST00000412590	mRNA
A_21_P0000163	8.22	8.13	8.81	8.41	7.69	8.41	7.57	8.13	7.84	8.18	7.47	8.2	7.64	8.01	7.83	8.09	7.81	7.93	7.97	7.94	8.03	8.01	0.37	0.09	1	NM_001205252	mRNA
A_21_P0000164	4.01	4.63	3.98	3.72	3.05	5.15	3.42	3.47	3.3	5.91	6.27	4.96	5.53	5.25	4.4	4.21	3.76	5.12	3.89	4.21	4.82	4.25	1.01	0.48	1	NM_001205271	mRNA
A_21_P0000165	3.08	3.87	3	2.66	4	2.27	4.16	3.11	3.75	2.95	3.94	2.73	4.18	3.26	2.07	2.54	1.87	1.36	1.45	1.37	2.73	3.39	0.68	0.8	0	NM_001278577	mRNA
A_21_P0000166	1.18	1.78	1.24	1.33	1.21	1.24	1.12	1.1	1.17	1.39	1.22	1.62	1.24	1.38	1.55	1.19	1.4	1.6	1.77	1.3	1.48	1.44	0.2	0.19	0	NM_001205281	mRNA
A_21_P0000167	1.47	1.2	1.16	1.18	1.22	1.51	1.84	1.2	2.13	1.24	1.22	1.1	2.07	1.18	2.46	1.15	1.23	1.28	1.21	2.59	1.16	1.68	0.43	0.52	0	NM_001206571	mRNA
A_21_P0000168	1.45	1.16	2.39	2.38	1.42	1.9	2.34	1.76	1.22	1.97	1.14	1.44	1.05	1.08	2.08	1.12	2.14	1.13	1.15	2.26	1.11	1.13	0.5	0.52	0	NM_001206682	mRNA
A_21_P0000169	3.78	4.84	4.02	4.2	4.59	4.45	4.91	4.14	4.87	4.48	4.4	4.52	4.53	4.01	4.55	4.49	5.04	5.42	4.64	4.11	3.57	4.47	0.33	0.6	1	NM_001206790	mRNA
A_21_P0000170	1.22	1.87	1.31	1.43	1.12	1.5	1.36	1.08	1.12	1.59	1.72	2.42	1.27	1.35	1.88	1.21	1.38	2.03	1.82	1.56	1.37	1.6	0.36	0.28	0	NM_001206847	mRNA
A_21_P0000171	2.21	1.26	2.23	1.24	1.09	1.22	1.36	1.09	1.51	1.21	1.13	1.64	1.15	1.2	1.35	1.18	1.22	1.4	1.37	1.34	1.22	1.21	0.37	0.09	0	NM_001206866	mRNA
A_21_P0000172	4.7	4.11	5.15	4.43	3.25	3.98	3.5	3.27	3.48	2.98	1.57	1.2	2.26	1.08	2.6	1.54	2.11	1.13	1.13	3.84	2.75	3.45	1.24	1.1	1	NM_001206945	mRNA
A_21_P0000174	7.07	8.19	7.51	7.41	7.61	7.39	7.92	7.38	7.84	7.51	8.07	7.89	9.28	8.51	8.98	7.15	7.59	7.44	7.25	7.32	6.86	7.07	0.62	0.24	1	AK309191	mRNA
A_21_P0000176	1.11	2.63	1.7	1.16	1.04	1.19	1.06	1.26	1.06	1.13	1.82	1.15	1.09	1.04	1.05	1.16	1.18	1.16	1.1	2.02	1.18	1.13	0.44	0.33	0	NM_001220491	mRNA
A_21_P0000177	7.66	6.54	6.9	7.24	6.28	7.06	5.98	6.58	5.87	6.57	6.11	6.5	5.54	6.7	5.93	6.48	6.28	5.95	6.47	6.66	7.08	7.07	0.57	0.41	1	ENST00000591087	mRNA
A_21_P0000178	1.07	1.09	1.09	2.07	1.09	1.1	1.15	1.15	1.16	1.07	1.07	1.12	1.15	1.08	1.63	1.08	1.08	1.08	1.09	1.1	1.07	1.08	0.28	0.01	0	NM_001242589	mRNA
A_21_P0000179	10.03	9.16	9.65	9.74	9.52	9.48	8.99	9.47	8.65	9.42	8.99	9.36	8.18	9.18	9.4	9.35	8.91	8.58	8.81	9.28	9.64	9.7	0.45	0.43	1	NM_001242597	mRNA
A_21_P0000180	4.73	5.44	4.8	4.31	4.27	5.07	4.43	4.45	4.49	5.13	5.46	5.48	4.85	5.4	5.09	4.43	5.85	5.45	4.89	4.62	4.29	4.63	0.44	0.57	1	NM_001282448	mRNA
A_21_P0000181	4.44	4.57	4.17	4.33	4.52	3.85	4.57	4.83	4.83	3.45	3.28	4.68	4.25	4.94	4.46	3.89	4.65	3.75	4.3	4.51	4.87	4.43	0.49	0.4	1	NM_001242701	mRNA
A_21_P0000182	1.11	1.16	1.13	1.11	1.25	1.16	1.15	1.18	1.17	1.14	1.74	1.21	1.47	1.19	1.14	1.15	1.16	1.2	1.19	1.14	1.1	1.13	0.17	0.04	0	NM_001242740	mRNA
A_21_P0000184	1.65	2.1	2.27	2.25	1.24	1.38	1.49	1.24	4.09	1.46	1.56	1.89	1.91	1.24	1.28	1.3	1.85	1.94	1.94	1.85	2.03	1.44	0.73	0.28	0	NM_001242802	mRNA
A_21_P0000185	1.58	1.3	1.19	1.18	1.18	1.9	1.24	1.18	1.33	1.21	1.24	2.1	1.08	1.62	2.21	1.25	1.68	1.23	1.26	1.19	1.18	1.23	0.36	0.18	0	NM_001242804	mRNA
A_21_P0000187	5.59	6.42	5.45	5.71	6.35	5.78	6.74	6.37	6.91	5.75	6.01	5.85	6.34	6.02	5.64	6.02	6.47	6.34	6.34	5.47	5.4	5.69	0.44	0.44	1	NM_001242885	mRNA
A_21_P0000188	1.18	1.68	1.22	1.34	1.54	1.32	1.59	1.9	1.97	1.39	1.18	2.04	1.24	1.3	1.13	1.23	1.48	1.77	1.78	1.62	1.62	1.35	0.3	0.21	0	NM_001422	mRNA
A_21_P0000189	1.36	1.09	1.1	1.08	1.15	1.1	1.28	1.18	1.15	1.1	1.15	1.09	1.41	1.17	1.18	1.11	1.09	1.12	1.11	1.93	2.24	1.09	0.1	0.49	0	NM_001938	mRNA
A_21_P0000191	4	3.84	4.21	3.78	3.16	4.01	3.5	3.7	3.01	2.94	1.43	1.48	2.87	2.38	1.31	2.99	2.43	1.54	3.4	3.87	3.76	3.81	0.98	0.86	1	NM_002782	mRNA
A_21_P0000193	6.96	5.96	6.66	6.79	6.74	7.14	6.55	6.65	6.42	7.76	7.39	6.4	5.99	7.11	6.77	6.98	6.17	6.38	6.48	6.51	7.11	6.64	0.48	0.33	1	NM_006802	mRNA
A_21_P0000194	1.13	1.22	1.16	1.21	1.18	1.19	1.25	1.32	1.79	1.36	1.13	7.08	2.94	2.61	1.65	1.1	1.16	1.26	3.15	1.2	1.18	1.2	1.54	0.75	0	NM_001270765	mRNA
A_21_P0000195	1.44	1.11	2.04	1.11	1.06	1.1	1.12	1.12	1.12	1.09	2.12	1.18	1.1	1.08	1.9	1.07	1.08	1.13	1.13	1.11	1.09	2.61	0.38	0.57	0	NM_017782	mRNA
A_21_P0000196	1.1	1.17	1.12	1.12	1.13	1.19	1.19	1.48	1.22	1.13	1.14	1.47	1.05	1.08	2.1	1.13	1.19	1.13	1.16	1.11	1.11	1.14	0.27	0.03	0	AL359592	mRNA
A_21_P0000197	3.37	2.32	1.25	2.97	3.02	1.08	2.65	2.68	2.09	1.06	5.15	1.07	1.33	1.12	1.23	2.74	1.06	3.17	1.07	4.12	3.3	3.03	1.18	1.16	0	NM_021064	mRNA
A_21_P0000198	1.25	1.83	1.23	1.22	1.24	1.32	1.76	1.24	1.3	1.54	1.57	1.99	2.17	1.13	1.32	1.25	1.71	1.75	1.84	1.7	1.21	1.5	0.32	0.25	0	NM_022784	mRNA
A_21_P0000199	2.35	2.9	2.37	2.07	1.6	2.85	1.84	1.11	1.98	3.42	3.29	3.1	4.01	2.92	1.13	3.45	4.09	1.13	2.54	2.62	1.78	3.05	0.85	0.99	0	NM_024014	mRNA
A_21_P0000200	1.09	2.65	1.11	1.13	1.06	1.12	1.1	1.26	1.1	1.12	1.06	1.22	1.1	1.1	1.81	1.09	2.5	1.17	1.16	1.14	1.11	1.12	0.43	0.52	0	NM_024596	mRNA
A_21_P0000201	4.55	2.35	3.63	3.77	2.97	2.23	3.19	3.93	1.92	2.2	1.98	2.94	1.64	3.95	2.58	2.78	2.35	3.76	2.19	4.89	4.32	3.69	0.89	1.02	0	NM_032144	mRNA
A_21_P0000202	5.91	2.4	2.05	4.01	3.92	2.65	3.29	4.53	1.46	1.07	1.11	1.07	1.33	3.17	1.17	2.75	4.14	4.69	3.61	6.22	5.89	4.82	1.5	1.23	0	NM_054013	mRNA
A_21_P0000204	4.97	4.45	5.62	4.6	4.06	4.95	3.86	4.24	4.08	3.24	2.25	4.32	2.88	4	3.5	3.35	3.07	4.16	4.11	4.06	4.43	4.02	0.86	0.49	1	NM_181620	mRNA
A_21_P0000205	7.54	8.02	8.01	7.69	7.53	7.9	7.38	7.85	7.45	7.86	7.8	8.03	7.31	7.74	7.5	7.99	7.84	7.86	7.62	7.78	7.82	7.74	0.24	0.11	1	NM_182626	mRNA
A_21_P0000206	1.87	1.41	1.45	1.27	1.24	1.86	1.23	1.25	1.27	1.36	1.47	1.34	2.05	1.76	1.47	1.31	1.6	1.91	1.64	1.46	1.23	1.57	0.27	0.22	0	NR_000006	mRNA
A_21_P0000207	3.73	2.94	3.24	1.74	2.94	9.73	2.7	2.77	2.33	1.09	2.3	3	1.46	1.69	1.04	2.32	1.11	1.04	3.46	2.03	1.01	2.78	2.07	0.96	0	NM_001267699	mRNA
A_21_P0000208	9.09	8.01	9.15	8.35	7.71	8.97	7.74	8.01	7.92	7.82	7.29	7.76	7.72	8.6	7.54	7.06	7.11	7.58	7.57	8.15	8.72	8.01	0.59	0.59	1	NR_000008	mRNA
A_21_P0000209	1.94	1.13	2.04	1.1	1.06	1.08	1.07	1.06	1.05	1.09	1.3	1.1	1.08	1.08	1.09	1.13	1.15	1.12	1.1	1.09	1.13	1.11	0.32	0.02	0	NR_000009	mRNA
A_21_P0000210	1.1	1.11	1.77	1.16	1.58	1.37	1.53	1.23	1.24	1.22	1.29	1.29	2.04	1.24	1.06	1.44	1.43	1.3	1.17	1.11	1.24	1.78	0.27	0.23	0	NR_000010	mRNA
A_21_P0000211	5.02	4.88	5.38	4.17	4.77	4.45	4.64	4.25	4.43	3.69	4.47	4.63	4.34	3.71	1.73	4.03	4.42	1.96	4.14	4.35	4.49	3.46	0.84	0.9	1	NR_000011	mRNA
A_21_P0000212	2.64	1.63	1.92	1.81	1.45	1.24	1.14	1.43	1.18	1.33	1.24	1.34	1.43	1.43	2.36	1.13	1.22	2.6	1.62	1.21	1.41	1.32	0.44	0.51	0	NR_000012	mRNA
A_21_P0000213	1.81	3.31	2.11	2.94	1.2	1.26	1.28	2.12	1.21	1.2	1.41	1.33	2.68	1.85	3.42	1.46	1.23	1.32	2.27	2.04	1.14	1.2	0.8	0.45	0	NR_000013	mRNA
A_21_P0000214	1.07	2.38	4.28	1.14	1.08	1.07	1.1	1.14	1.09	1.07	1.83	1.08	1.23	1.55	1.21	1.09	1.83	1.1	3.23	1.11	1.36	1.08	0.86	0.79	0	NR_000014	mRNA
A_21_P0000215	3.53	4.71	3.36	3.59	3.38	4.19	4.1	3.77	3.95	4.09	4.41	4.95	5.53	5.23	5.27	3.6	3.9	3.57	4.3	5.82	3.78	4.27	0.72	0.78	1	NR_000015	mRNA
A_21_P0000216	1.3	1.86	1.1	1.8	1.06	1.1	1.08	1.06	1.06	1.12	1.1	1.11	1.06	1.09	1.1	1.16	1.18	1.16	2.79	1.12	1.16	1.13	0.26	0.62	0	NR_000016	mRNA
A_21_P0000217	1.11	1.19	3.36	1.12	1.35	1.21	1.2	1.15	1.23	1.15	1.16	1.63	1.04	1.09	2	1.14	1.22	1.15	1.17	1.12	1.12	1.16	0.6	0.03	0	NR_000017	mRNA
A_21_P0000218	3.66	2.24	3.25	2.85	2.8	2.46	2.04	2.84	3.25	1.14	2.79	1.15	1.56	1.58	1.2	2.91	1.15	1.17	2.02	1.14	2.47	2.36	0.84	0.73	0	NR_000018	mRNA
A_21_P0000219	2.42	1.08	1.47	2.31	1.59	4.76	2.1	1.1	1.05	6.84	1.1	1.08	3.15	1.09	1.1	1.16	1.1	2.87	2.5	1.06	1.08	1.07	1.66	0.78	0	NR_000019	mRNA
A_21_P0000220	5.51	5.95	5.81	5.39	5.68	5.66	5.39	5.19	5.34	5.34	6.33	6.41	5.55	4.94	5.35	4.87	5.4	5.39	4.27	5.52	4.71	4.38	0.4	0.51	1	NR_000020	mRNA
A_21_P0000221	5.03	4.46	4.65	4.76	4.76	4.36	4.56	4.59	5.05	4.09	3.35	2.82	3.74	3.18	3.4	4.97	4.3	3.84	5.05	4.39	4.51	4.58	0.71	0.41	1	NR_000021	mRNA
A_21_P0000222	3.26	2.74	3.64	2.44	2.16	2.55	2.06	2.21	1.95	1.06	1.09	1.07	1.14	1.1	1.11	1.1	1.09	1.09	1.07	1.78	1.61	1.64	0.86	0.32	0	NR_000024	mRNA
A_21_P0000223	1.29	1.18	1.12	1.1	1.17	1.15	1.13	1.16	1.37	1.56	1.3	1.38	1.63	1.16	1.08	1.14	1.2	1.21	1.19	1.19	1.09	1.14	0.17	0.04	0	NR_000025	mRNA
A_21_P0000224	12.78	11.87	12.27	12.44	12.13	11.51	11.99	12.37	11.63	11.46	10.94	11.53	10.24	11.32	11.52	11.74	11.18	11.5	11.68	11.48	11.73	12.11	0.64	0.29	1	NR_000027	mRNA
A_21_P0000225	12.65	11.68	12.04	12.22	11.61	11.29	11.43	11.81	10.98	11.3	10.77	11.54	10.11	11.37	11.45	11.51	10.79	11.42	11.31	11.27	11.43	11.86	0.61	0.32	1	NR_000028	mRNA
A_21_P0000226	1.36	1.04	1.05	1.05	1.07	1.1	1.13	1.07	1.14	1.14	1.08	1.14	1.11	1.05	1.12	1.04	1.04	1.04	1.06	1.03	1.08	1.08	0.08	0.02	0	NR_001276	mRNA
A_21_P0000227	1.21	1.44	1.33	1.26	1.22	1.45	1.22	1.2	1.33	1.36	1.36	2.26	1.4	1.37	2.41	1.33	2.01	1.82	1.45	1.25	1.3	1.59	0.37	0.29	0	NR_001285	mRNA
A_21_P0000228	3.73	2.9	4.39	3.53	2.66	3.16	1.49	2.22	2.4	1.2	1.79	2.98	1.13	1.29	1.08	2.03	3.13	3.97	3.2	2.32	2.83	2.23	1.05	0.68	0	NR_001291	mRNA
A_21_P0000229	7.42	6.46	7.25	7.06	6.55	8.53	6.31	6.7	6.75	7.23	6.38	6.8	6.96	7.47	6.86	4.83	5.29	4.02	5.63	7.24	7.9	6.96	0.56	1.42	1	NR_001292	mRNA
A_21_P0000230	1.06	1.09	1.08	1.1	1.08	1.08	1.11	1.35	1.11	1.07	1.02	1.09	2.3	1.1	1.27	1.08	1.08	1.1	1.1	1.11	1.1	1.07	0.32	0.01	0	NR_001293	mRNA
A_21_P0000231	1.26	1.21	1.23	1.22	1.25	1.29	1.17	1.22	1.23	1.24	1.28	1.84	2.07	1.46	2.23	1.19	1.93	1.97	1.24	1.17	1.24	1.28	0.34	0.36	0	NR_001294	mRNA
A_21_P0000232	1.47	1.17	1.5	1.14	1.85	1.09	1.3	1.85	3.11	1.13	1.09	1.1	2.62	1.25	1.14	1.15	1.18	1.17	1.16	1.14	1.18	1.14	0.61	0.02	0	NR_001289	mRNA
A_21_P0000233	4.38	2.95	2.02	1.87	2.36	1.24	1.19	2.35	1.22	1.54	1.8	1.22	1.64	1.54	4.57	2.03	1.2	2.15	1.22	1.18	1.62	2.31	1.08	0.49	0	NR_001456	mRNA
A_21_P0000234	1.42	1.13	1.1	1.12	1.08	1.08	1.09	1.12	1.08	1.1	1.06	1.09	1.2	1.13	1.13	1.11	1.13	1.14	1.13	1.14	1.14	1.11	0.09	0.01	0	NR_001457	mRNA
A_21_P0000235	1.23	1.9	1.34	1.88	1.13	1.72	1.12	1.29	1.18	1.72	1.37	2.63	1.96	1.53	2.43	1.11	1.28	1.31	1.24	1.85	1.33	1.49	0.47	0.24	0	NR_002325	mRNA
A_21_P0000236	8.02	7.52	7.52	7.83	7.88	7.5	7.67	8.06	7.65	7.17	7.14	7.33	7.18	7.57	7.09	7.48	7.45	7.19	7.26	7.39	7.63	7.75	0.32	0.2	1	NR_002326	mRNA
A_21_P0000237	7.32	7.09	7.51	7.36	6.99	7.37	7.03	7.2	7.09	7.29	7.16	6.61	7.05	7.13	6.84	7.16	7.19	7.27	6.47	7.03	7.21	7.18	0.23	0.28	1	NR_002327	mRNA
A_21_P0000238	2.97	2.85	2.44	1.79	3.09	2.62	2.32	3.02	2.27	3.09	2.81	2.42	1.4	1.43	1.24	1.6	3.01	1.8	1.72	1.62	2.15	1.83	0.64	0.5	0	NR_002433	mRNA
A_21_P0000239	8.52	7.6	7.97	8.23	8.08	7.76	7.54	8.16	7.21	7.89	7.69	7.98	6.68	7.52	7.85	8.04	7.75	7.15	7.71	7.61	7.98	8.16	0.44	0.34	1	NR_002434	mRNA
A_21_P0000240	9.93	9.46	9.68	9.77	9.89	9.54	9.94	10	9.92	9.66	9.56	9.86	8.96	10.01	9.48	9.38	9.39	9.13	9.27	9.47	9.65	9.81	0.28	0.23	1	NR_002435	mRNA
A_21_P0000241	1.25	1.29	1.17	1.15	1.48	4.74	1.29	1.51	1.21	1.28	2.68	1.86	1.97	1.17	1.09	1.2	1.35	1.34	2.78	1.77	1.94	1.21	0.95	0.57	0	NR_002436	mRNA
A_21_P0000242	1.5	1.22	1.14	1.15	1.19	2.92	1.22	1.16	1.27	2.63	1.22	1.89	1.07	1.12	2.54	1.18	1.38	2.09	3.86	1.14	1.16	3.12	0.63	1.1	0	NR_002437	mRNA
A_21_P0000243	1.22	2.6	2.84	1.23	1.7	1.58	1.49	2.43	2.2	2.66	2.73	2.9	3.34	1.27	1.27	2.36	1.45	1.83	1.74	1.38	2.63	1.35	0.73	0.5	0	NR_002439	mRNA
A_21_P0000244	1.5	1.14	1.1	1.1	1.12	1.19	1.18	1.33	1.55	1.78	1.77	1.39	4.3	1.07	7.66	2.52	1.16	1.12	1.14	1.72	1.11	1.13	1.77	0.54	0	NR_002440	mRNA
A_21_P0000245	1.38	1.14	1.59	1.13	1.05	3.56	1.53	1.41	1.63	3.51	1.09	1.24	1.12	1.11	1.59	1.06	1.09	1.17	1.16	1.12	1.12	1.13	0.81	0.04	0	NR_002441	mRNA
A_21_P0000246	1.23	1.92	1.33	1.45	1.14	1.79	1.12	1.11	1.17	1.68	1.33	2.63	1.67	1.51	2.37	1.14	1.33	1.53	1.35	1.35	1.33	1.54	0.46	0.14	0	NR_002442	mRNA
A_21_P0000247	1.23	2.6	1.33	1.25	2.61	1.71	1.24	1.23	1.6	1.41	1.42	1.86	1.83	1.37	1.54	1.34	1.86	1.45	2.2	1.84	1.27	1.54	0.45	0.34	0	NR_002443	mRNA
A_21_P0000248	1.12	1.2	1.16	1.14	1.17	1.23	1.36	1.36	1.24	2.47	1.22	1.27	1.36	1.19	2.64	1.18	1.22	1.17	1.18	1.18	1.13	1.16	0.47	0.03	0	NR_002444	mRNA
A_21_P0000249	1.12	1.2	1.75	1.18	2.1	1.17	1.21	1.08	1.44	1.17	1.1	1.35	1.12	1.15	1.57	1.13	1.16	1.24	1.23	1.21	1.16	1.16	0.29	0.04	0	NR_002447	mRNA
A_21_P0000250	1.92	1.22	1.14	1.17	1.09	1.14	1.29	1.39	1.1	1.17	1.11	1.17	1.14	1.18	1.11	1.18	1.22	1.22	1.22	1.21	1.24	1.18	0.21	0.02	0	NR_002448	mRNA
A_21_P0000251	3.72	4.02	3.5	3	3.2	2.88	3.04	2.25	2.73	2.41	2.64	3.42	1.84	2.56	1.44	1.36	1.57	2.04	1.91	2.89	1.71	2.97	0.7	0.63	0	NR_002449	mRNA
A_21_P0000252	7.6	5.84	5.1	4.59	6.13	2.65	3.32	5	3.97	3.21	1.11	4	1.36	2.96	1.22	4.46	2.17	5.79	3.22	4.45	3.96	4.88	1.89	1.17	1	NR_002450	mRNA
A_21_P0000253	2.55	2.11	1.7	1.6	3.42	2.3	3.18	2.68	3.03	2.97	2.65	2.38	1.62	1.48	1.25	2.25	2.62	4.7	1.47	1.46	2.02	1.26	0.68	1.18	0	NR_002559	mRNA
A_21_P0000254	5.11	5.18	4.94	5.11	4.68	5.42	4.92	4.97	4.83	6.01	5.48	4.79	5.78	5.66	4.52	5.67	5.56	4.8	5.77	5.53	5.26	5.57	0.43	0.33	1	NR_002560	mRNA
A_21_P0000255	1.77	2.77	1.31	1.23	1.26	1.53	1.26	1.22	1.4	1.32	1.37	2.15	1.26	1.26	2.11	1.37	1.86	1.33	1.42	1.34	1.23	1.41	0.46	0.2	0	NR_002561	mRNA
A_21_P0000256	1.19	2.76	1.2	1.17	1.21	1.6	1.2	1.19	1.22	1.23	1.23	1.17	2.28	1.41	1.54	1.16	1.64	1.26	1.18	1.24	1.18	1.24	0.47	0.17	0	NR_002562	mRNA
A_21_P0000257	1.2	1.14	1.11	1.11	1.26	1.16	1.6	1.14	1.21	1.11	1.11	1.3	1.07	1.07	2.14	1.11	1.14	1.11	1.13	1.1	1.09	1.11	0.28	0.02	0	NR_002563	mRNA
A_21_P0000258	10.47	10.12	9.59	10.11	10.13	10.3	10.09	10.08	9.85	10.31	10.11	9.93	9.88	10.7	10.32	8.88	8.29	8.79	8.62	10.3	10.64	10.68	0.27	1.04	1	NR_002564	mRNA
A_21_P0000259	1.71	1.39	1.19	1.26	2.01	1.22	1.61	1.09	1.12	1.63	1.15	1.49	1.19	1.24	1.11	2.01	1.36	1.39	2.07	1.42	1.39	1.25	0.27	0.33	0	NR_002565	mRNA
A_21_P0000260	1.69	1.32	1.2	1.18	1.18	3.5	1.24	1.2	1.49	1.21	1.25	1.98	2.4	1.89	2.19	1.27	2.14	1.22	1.25	1.21	1.18	1.22	0.65	0.35	0	NR_002571	mRNA
A_21_P0000262	1.06	1.08	1.05	1.07	1.17	1.18	1.17	1.48	1.21	1.16	1.13	1.22	1.1	1.05	1.09	2.65	1.1	1.06	1.09	1.04	1.11	1.11	0.11	0.59	0	NR_002575	mRNA
A_21_P0000263	1.99	1.23	1.15	1.2	1.31	1.18	1.07	1.11	1.43	1.18	1.11	1.26	2.24	2.65	2.96	1.18	1.22	1.25	1.26	1.28	1.24	1.19	0.62	0.04	0	NR_002576	mRNA
A_21_P0000264	4.36	3.1	3.29	2.78	3.43	2.35	2.95	3.51	2.94	1.94	2.13	3.06	2.34	2.72	1.13	2.71	3.17	2.21	2.06	2.73	3.05	2.76	0.76	0.41	0	NR_002579	mRNA
A_21_P0000265	1.09	1.14	1.82	1.83	1.11	1.17	1.18	1.3	1.21	1.12	1.12	1.35	1.04	1.07	2.03	1.1	1.15	1.11	1.14	1.09	1.1	1.12	0.32	0.02	0	NR_002580	mRNA
A_21_P0000266	5.34	5.49	5.96	5.81	7.06	5.87	7.33	7.08	7.31	5.34	5.52	5.41	6.09	5.79	5.6	5.91	6.26	5.15	5.5	5.78	5.98	5.75	0.74	0.35	1	NR_002581	mRNA
A_21_P0000267	1.09	1.11	1.11	1.09	1.16	1.13	1.16	1.2	1.18	1.11	1.16	1.09	1.46	1.18	1.19	1.11	1.1	1.12	1.12	1.1	1.09	1.1	0.09	0.01	0	NR_002583	mRNA
A_21_P0000268	1.21	1.53	1.28	1.22	1.2	1.53	1.26	1.23	1.39	1.29	1.38	1.94	1.4	1.86	1.65	1.34	1.77	1.28	1.36	1.35	1.22	1.32	0.24	0.18	0	NR_002584	mRNA
A_21_P0000269	6.13	6.92	6.22	6.32	6.35	6.15	6.24	5.87	6.43	6.09	6.56	6.39	6.39	5.71	5.36	6.12	6.27	6.2	6.23	6.2	5.32	5.59	0.37	0.38	1	NR_002585	mRNA
A_21_P0000270	2.79	1.71	3.07	2.18	2.09	2.13	1.98	3.09	2.76	1.19	1.12	1.23	1.13	1.57	1.12	1.2	1.26	1.24	1.28	2.13	1.73	1.21	0.73	0.36	0	NR_002586	mRNA
A_21_P0000271	3.91	4.31	4.7	3.91	3.99	4.14	3.6	3.53	3.76	4.01	3.64	4.19	4.23	2.67	3.46	1.46	3.38	1.23	3.06	3.07	4.39	4.02	0.47	1.2	1	NR_002588	mRNA
A_21_P0000272	1.09	1.12	1.1	1.1	1.16	1.13	1.16	1.14	1.19	1.1	1.09	1.23	1.08	1.07	2.09	1.09	1.12	1.1	2.25	1.09	2.1	1.1	0.25	0.53	0	NR_002589	mRNA
A_21_P0000273	1.12	1.16	1.49	1.12	1.18	2.56	1.17	1.22	1.2	2.26	2.49	1.16	1.56	1.21	1.19	1.94	1.16	1.19	1.18	1.14	1.4	1.14	0.52	0.29	0	NR_002590	mRNA
A_21_P0000274	5.29	4.56	5.4	4.88	4.4	4.67	4.01	3.98	4.38	5.9	5.77	4.87	4.14	4.77	4.11	4.49	4.74	4.71	4.8	4.73	4.59	4.39	0.62	0.15	1	NR_002591	mRNA
A_21_P0000275	3.57	4.35	3.68	3.13	4.74	4.49	4.73	4.47	4.78	3.83	4.51	3.94	4.33	2.77	1.98	5.26	5.85	5.31	5.41	4.77	4.27	5.18	0.81	0.5	1	NR_002592	mRNA
A_21_P0000276	1.69	1.17	1.11	1.14	1.19	1.33	1.2	1.17	1.49	1.21	1.24	1.63	1.18	1.14	1.09	1.13	1.34	1.21	1.18	1.12	1.19	3.94	0.19	1.04	0	NR_002598	mRNA
A_21_P0000277	1.07	1.09	1.08	1.09	1.68	1.06	1.1	1.84	1.08	1.08	5.55	1.06	1.22	1.11	1.15	1.39	1.09	1.1	1.09	1.1	1.11	1.08	1.15	0.11	0	NR_002602	mRNA
A_21_P0000278	4.37	2.47	4.14	3.6	2.99	4.23	2.89	2.76	3.23	4.06	4.32	3	1.34	3.63	3.68	3.54	3.48	4.29	2.51	2.14	3.87	3.25	0.84	0.75	1	NR_002604	mRNA
A_21_P0000279	1.16	1.23	1.86	1.23	1.24	1.35	1.19	1.21	1.24	1.26	1.32	2	1.73	1.4	2.12	1.23	1.94	1.92	1.29	1.19	1.27	1.34	0.32	0.33	0	NR_002735	mRNA
A_21_P0000280	1.18	1.71	1.22	1.31	2.06	1.27	1.88	1.32	1.26	1.39	1.19	1.87	1.26	1.34	1.18	1.21	1.52	1.62	1.75	1.53	1.46	1.38	0.3	0.17	0	NR_002736	mRNA
A_21_P0000281	1.21	1.6	1.3	1.23	1.2	1.58	1.26	1.23	1.4	1.32	1.4	1.98	1.43	1.28	1.7	1.35	1.81	1.32	1.4	1.38	1.23	1.38	0.22	0.19	0	NR_002737	mRNA
A_21_P0000282	1.34	1.15	1.1	1.51	2.89	1.12	1.12	1.55	1.12	1.14	1.24	1.28	1.53	1.13	1.08	1.12	1.17	1.17	1.15	1.16	1.06	1.11	0.46	0.04	0	NR_002739	mRNA
A_21_P0000283	1.34	1.2	1.95	2.2	2.31	1.9	1.87	2.1	1.47	1.15	1.1	1.14	1.13	1.17	1.12	1.69	1.2	1.2	1.2	2.11	1.21	1.16	0.46	0.36	0	NR_002741	mRNA
A_21_P0000284	2.76	1.61	1.21	1.34	1.13	1.79	1.13	1.1	1.15	1.6	1.24	2.62	1.7	1.68	2.06	1.31	1.24	1.3	1.25	1.31	1.2	1.24	0.53	0.04	0	NR_002742	mRNA
A_21_P0000285	1.38	1.06	1.02	1.01	1.59	1.07	1.57	1.85	1.74	1.08	1.15	1.18	1.42	1.03	2.94	2.26	1.11	2.42	1.02	2.32	1.02	2.35	0.51	0.69	0	NR_002744	mRNA
A_21_P0000286	3.67	3.84	3.57	3.44	4.06	3.9	3.9	4.09	4.22	4.34	4.44	3.66	3.31	3.21	3.14	4.38	4.48	3.35	3.83	3.9	3.42	3.78	0.4	0.43	1	NR_002745	mRNA
A_21_P0000287	4.03	3.25	3.98	4.26	4.54	4.68	4.51	4.94	4.7	3.83	1.05	3.28	2.09	4.75	4	1.57	2.26	1.13	1.13	2.69	3.1	3.34	1.08	0.92	1	NR_002746	mRNA
A_21_P0000288	1.05	1.08	1.03	1.05	1.03	1.09	1.03	1.03	1.01	1.95	1.12	2.78	1.18	1.03	1.04	1.07	1.11	1.05	1.03	1.12	1.07	1.03	0.49	0.04	0	NR_002748	mRNA
A_21_P0000289	1.64	1.4	1.25	1.22	1.22	1.65	1.24	1.28	1.33	1.28	1.46	1.48	1.87	1.3	1.23	1.31	1.58	1.44	1.48	1.37	1.21	1.32	0.2	0.12	0	NR_002749	mRNA
A_21_P0000290	1.2	1.7	1.24	1.38	1.11	1.38	1.07	1.08	1.12	1.49	1.19	2.29	1.21	1.27	1.48	1.23	1.35	1.99	1.82	1.59	1.33	1.39	0.32	0.28	0	NR_002750	mRNA
A_21_P0000291	2.59	1.87	1.34	1.44	1.13	1.53	1.11	1.12	1.19	1.77	1.42	2.56	2.24	1.96	2.38	1.07	1.24	1.22	1.19	1.82	1.36	1.45	0.53	0.25	0	NR_002751	mRNA
A_21_P0000293	1.18	1.77	1.24	1.32	1.8	1.23	1.67	1.69	1.16	1.37	1.2	1.62	1.22	1.34	1.37	1.21	1.47	1.59	1.76	1.34	1.91	1.44	0.23	0.24	0	NR_002908	mRNA
A_21_P0000294	11.69	11.08	11.52	11.57	11.34	11.02	10.96	11.63	10.79	10.71	10.45	10.83	10.01	10.5	10.77	11.37	10.96	10.78	11.03	10.81	11.17	11.2	0.49	0.22	1	NR_002910	mRNA
A_21_P0000295	10.8	9.79	10.23	10.41	9.83	9.75	9.58	10.09	9.27	9.56	9.09	9.78	8.44	9.52	9.8	9.78	9.05	9.45	9.63	9.57	9.85	10.13	0.56	0.34	1	NR_002912	mRNA
A_21_P0000296	1.34	1.08	1.06	1.05	1.26	1.07	1.27	1.12	1.06	1.08	1.14	1.13	1.24	1.09	1.08	1.09	1.11	1.1	1.08	1.08	1.04	4.26	0.09	1.2	0	NR_002913	mRNA
A_21_P0000297	7.23	6.72	6.87	7.03	6.6	6.72	6.25	6.89	6.04	6.46	6.26	6.63	6.03	6.22	6.32	6.55	6.29	6.07	6.63	6.68	7.04	6.99	0.36	0.35	1	NR_002914	mRNA
A_21_P0000298	2.96	2.75	4.09	3.73	2.45	3.73	3	2.53	3.33	2.07	2.73	2.9	4.3	4.13	1.23	1.57	2.64	2.66	1.43	3.15	3.96	3.03	0.84	0.89	0	NR_002916	mRNA
A_21_P0000299	3.64	2.74	4.05	3.26	3.65	3.59	3.65	3.82	3.72	2.28	1.96	4.78	1.85	2.72	3.29	2.67	3.41	4.01	2.87	3.31	3.4	2.83	0.81	0.46	0	NR_002917	mRNA
A_21_P0000300	6.04	4.91	6.22	5.36	5.1	5.44	4.98	5.43	5.47	4.26	3.74	4.45	4.8	4.5	4.67	4.43	5.1	5.03	4.82	5.09	5.41	5.03	0.66	0.3	1	NR_002918	mRNA
A_21_P0000301	6.81	6.51	7.28	6.93	6.74	6.47	6.49	6.7	6.62	5.79	5.58	6.54	5.43	6.46	6.6	6.07	6.24	6.62	6.57	6.09	6.07	6.23	0.5	0.23	1	NR_002919	mRNA
A_21_P0000302	2.4	1.02	1.89	1.58	1.96	1.08	1.08	1.99	1.11	1.18	1.07	5.99	1.23	1.07	1.08	1.02	1.02	1.03	1.04	1.03	1.89	1.07	1.26	0.33	0	NR_002920	mRNA
A_21_P0000303	2.95	1.07	2.42	2.28	1.65	2.36	1.13	1.61	1.1	1.32	1.68	1.07	2.57	1.14	2.76	1.09	1.08	1.41	3.34	1.06	1.87	1.85	0.68	0.82	0	NR_002921	mRNA
A_21_P0000304	7.03	6.19	10.19	6.92	6.22	6.83	5.88	6.49	5.84	6.46	5.1	6.33	5.39	5.84	5.74	6.03	5.54	5.54	6.24	6.46	6.91	6.68	1.18	0.53	1	NR_002922	mRNA
A_21_P0000305	2.02	1.25	1.67	2.61	1.09	1.21	1.03	2.6	1.76	1.59	4.08	1.79	1.45	1.25	1.37	1.07	1.18	1.27	1.24	1.2	1.24	1.23	0.8	0.07	0	NM_024065	mRNA
A_21_P0000306	1.17	1.49	1.2	1.3	1.11	1.21	1.11	1.07	1.12	1.22	1.18	1.26	1.08	1.21	1.27	1.27	1.36	1.37	1.42	1.23	1.45	1.28	0.11	0.09	0	NR_002950	mRNA
A_21_P0000307	1.25	1.39	1.39	1.21	1.23	1.44	1.2	1.25	1.23	1.27	1.52	1.59	3.68	1.24	1.28	1.31	1.4	1.85	1.79	1.37	1.18	1.32	0.62	0.25	0	NR_002951	mRNA
A_21_P0000308	7.13	6.62	7.51	7.17	6.26	7.24	6.03	6.55	6.39	6.89	6.56	6.79	6.24	6.44	6.28	6.78	6.6	6.91	7.07	6.61	6.88	6.59	0.43	0.19	1	NR_002952	mRNA
A_21_P0000309	10.25	10.48	10.03	10.02	11.27	10.24	11.53	10.92	11.72	10.37	10.61	10.29	11.52	10.91	10.86	10.65	11.13	10.91	10.69	10.62	10.16	10.07	0.57	0.38	1	NR_002953	mRNA
A_21_P0000310	1.87	1.35	1.25	1.24	1.92	1.87	2.21	1.98	2.8	1.33	1.43	1.29	2.12	1.32	1.43	1.28	1.62	1.78	1.49	1.42	1.23	1.5	0.46	0.19	0	NR_002954	mRNA
A_21_P0000311	1.13	2.04	2.13	1.14	1.43	1.89	1.66	1.45	1.25	2.79	2.21	2.94	3.35	2.65	8.36	2.9	1.23	2.43	1.19	1.18	1.13	1.16	1.78	0.74	0	NR_002955	mRNA
A_21_P0000312	3.77	4.84	4.37	4.17	4.18	2.85	4.09	4	4.21	3.86	4.63	4.64	4.96	5.46	5.86	3.74	3.21	3.81	2.28	3.98	2.72	3.99	0.72	0.67	1	NR_002956	mRNA
A_21_P0000313	2.31	2.08	1.07	1.48	3.46	1.06	3.92	3.53	3.82	1.08	1.09	1.09	1.1	2.07	1.09	1.11	2.89	1.1	1.08	3.4	1.59	1.08	1.13	0.98	0	NR_002957	mRNA
A_21_P0000315	1.54	1.06	1.06	1.08	1.03	1.09	1.06	1.05	1.09	1.2	1.08	1.14	1.21	1.09	1.13	1.03	1.03	1.08	1.09	1.05	1.1	1.1	0.13	0.03	0	NR_002959	mRNA
A_21_P0000316	1.09	1.12	1.06	1.09	1.04	1.9	1.06	1.04	1.22	2.72	1.11	1.11	1.09	3.11	1.25	1.12	1.14	1.11	1.07	1.1	1.12	1.09	0.65	0.02	0	NR_002960	mRNA
A_21_P0000317	10.9	10	10.06	10.61	10.17	9.63	9.61	10.18	9.68	9.62	9.37	9.65	8.26	9.53	9.77	9.75	9.32	9.29	9.16	9.84	10.23	10.46	0.6	0.5	1	NR_002961	mRNA
A_21_P0000318	2.75	1.09	1.39	1.61	1.15	1.1	1.15	1.18	1.14	1.09	1.15	1.09	1.4	1.17	1.18	1.11	1.09	1.12	1.11	1.08	1.07	1.09	0.42	0.02	0	NR_002963	mRNA
A_21_P0000319	12.57	12.16	12.22	12.38	12.34	12.28	12.72	12.24	12.63	12.23	12.57	12.54	12.53	12.38	12.76	12.35	12.12	12.08	12.11	11.91	12.03	12.31	0.19	0.15	1	NR_002965	mRNA
A_21_P0000320	1.42	1.65	2.04	1.29	1.13	1.31	1.11	2.02	2.48	1.45	1.21	2.1	1.47	1.44	1.24	1.83	1.37	1.46	1.62	3.19	2.62	1.32	0.41	0.72	0	NR_002966	mRNA
A_21_P0000321	6.85	5.93	6.47	6.18	5.19	6.37	5.42	5.41	5.39	4.8	5.12	5.54	5.64	5.8	5.15	5.15	3.72	5.05	4.91	6.1	6.3	5.37	0.58	0.85	1	NR_002967	mRNA
A_21_P0000322	3.38	3.75	3.12	2.62	3.02	3.03	3.06	2.63	3.14	3.23	3.85	2.3	1.27	1.55	2.35	1.96	1.97	2.82	1.47	3.05	2.41	1.56	0.72	0.6	0	NR_002968	mRNA
A_21_P0000324	7.44	7.93	7.63	7.8	8.74	7.74	9	8.68	9.27	7.65	7.88	8.07	9.4	8.74	8.75	8.11	8.08	8.18	8.21	8.5	8.2	8.36	0.65	0.15	1	NR_002969	mRNA
A_21_P0000325	3.36	3.61	3.74	3.45	3.6	4.51	4.28	3.49	3.54	4.99	5.14	4.77	3.97	5.05	3.34	4.45	2.2	3.09	3.54	1.22	3.85	3.52	0.67	1.09	1	NR_002970	mRNA
A_21_P0000326	1.76	1.24	1.59	1.17	1.21	1.3	1.3	1.24	1.22	1.21	1.42	1.32	1.68	1.24	1.22	2.37	1.24	1.34	1.36	1.22	1.15	1.71	0.19	0.43	0	NR_002971	mRNA
A_21_P0000328	3.24	1.28	2.95	1.2	1.87	1.35	1.21	1.26	2.02	1.48	1.29	1.22	2.03	1.08	2.49	1.18	1.34	1.31	2.04	1.44	1.54	2.35	0.69	0.43	0	NR_002973	mRNA
A_21_P0000329	9.66	9.7	9.75	9.62	9.91	9.61	10.14	9.99	10.32	9.72	9.49	9.44	10.19	9.86	9.85	9.78	9.97	9.56	9.67	9.49	9.49	9.37	0.26	0.2	1	NR_002974	mRNA
A_21_P0000331	1.16	1.33	1.2	2.02	1.19	1.4	2.06	1.79	1.35	1.24	1.28	2.19	1.1	1.2	2.04	1.27	1.79	1.28	1.32	1.2	1.21	1.27	0.39	0.2	0	NR_002976	mRNA
A_21_P0000332	1.99	1.04	2.58	1.07	2.55	1.05	1.12	1.97	2.21	1.03	1.08	1.03	1.29	1.6	1.18	2.16	1.05	1.06	1.06	1.06	1.07	1.04	0.58	0.42	0	NR_002977	mRNA
A_21_P0000333	1.4	1.2	2.83	1.09	1.66	1.14	1.69	1.16	1.18	1.2	1.37	1.65	2.56	1.12	1.06	1.12	1.22	1.19	1.18	1.27	1.09	1.14	0.54	0.06	0	NR_002978	mRNA
A_21_P0000334	12.39	12.6	12.4	12.27	12.44	12.8	12.42	12.38	12.49	12.74	12.89	12.8	13.3	12.78	12.78	12.45	12.77	12.98	12.74	12.7	12.57	12.46	0.27	0.19	1	NR_002979	mRNA
A_21_P0000335	5.93	5.65	5.65	6.12	5.97	5.42	6.36	6.19	6.46	5.46	6	5.36	6.05	5.66	5.64	6.59	6.79	6.32	6.35	6.2	6.04	6.04	0.34	0.28	1	NR_002981	mRNA
A_21_P0000336	2.87	4.17	1.65	1.13	1.22	1.85	2.15	1.16	1.51	1.66	1.17	1.62	1.07	1.1	2.19	1.21	1.23	1.15	1.18	4	1.12	1.67	0.84	1.05	0	NR_002982	mRNA
A_21_P0000337	1.59	1.95	1.51	1.08	1.54	2.58	1.61	1.38	1.67	1.34	3.74	1.04	1.23	1.11	1.16	2.01	1.07	3.9	2.93	1.7	1.88	2.71	0.7	0.93	0	NR_002983	mRNA
A_21_P0000339	1.08	1.11	1.66	1.09	1.97	1.12	2.7	2.28	2.18	1.1	1.08	1.22	1.07	1.07	2.05	1.66	1.09	2.15	1.11	1.08	1.07	1.09	0.57	0.42	0	NR_002985	mRNA
A_21_P0000340	7.22	6.47	7.17	6.92	7.13	6.63	6.88	7.14	6.97	6.49	5.66	5.65	4.78	6.68	5.84	6.27	6.55	6.47	6.54	6.37	6.76	6.74	0.72	0.18	1	NR_002986	mRNA
A_21_P0000341	2.12	1.08	1.39	3.16	1.15	1.09	1.14	1.17	1.13	1.78	1.14	1.08	1.37	1.16	2.72	1.49	1.09	1.11	1.1	1.07	1.81	1.08	0.65	0.29	0	NR_002987	mRNA
A_21_P0000342	4.48	5.16	5.56	5.12	6.72	3.8	6.45	5.97	6.58	4.04	2.86	3.07	3.91	3.53	3.7	4.69	4.55	5.28	4.8	4.52	5.04	4.68	1.3	0.28	1	NR_002990	mRNA
A_21_P0000343	1.89	1.12	2.99	3.21	2.84	1.07	2.94	2.85	3.26	1.09	1.09	1.09	1.09	2.93	2.81	2.93	3.71	3.75	4.11	1.83	1.13	2.15	0.94	1.13	0	NR_002991	mRNA
A_21_P0000344	13.19	12.79	13.76	13.08	12.36	14.54	12.38	12.44	13	13.49	12.47	13.18	12.65	13.45	12.84	12.18	12.6	11.84	12.52	13.62	13.74	13.21	0.6	0.72	1	NM_001007074	mRNA
A_21_P0000345	6.84	7.71	6.98	6.91	6.97	6.82	6.99	6.66	7.08	7.09	6.93	7.26	7.47	6.51	6.55	7.07	7.21	7.35	6.83	6.68	6.16	6.52	0.32	0.42	1	NR_002993	mRNA
A_21_P0000346	3.1	3.47	3.6	2.93	3.15	2.1	3.22	3.61	3.34	2.11	2.34	2.71	2.76	2.43	1.07	3.6	3.91	1.25	4.57	3.08	3.99	2.28	0.69	1.14	0	NR_002994	mRNA
A_21_P0000347	4.31	5.12	4.73	4.43	4.24	5.61	4.6	4.4	4.07	5.65	5.54	6.45	6.05	6.29	5.73	4.67	5.6	4.37	4.52	4.72	4.03	4.71	0.8	0.48	1	NR_002995	mRNA
A_21_P0000348	6.78	5.65	7.25	6.45	5.92	6.84	5.56	6.76	5.77	6.24	5.56	6.21	4.84	5.98	5.65	5.95	5.96	5.86	5.96	6.07	6.06	6.14	0.64	0.09	1	NR_002996	mRNA
A_21_P0000349	5.86	4.35	5.52	4.95	4.14	5.22	3.79	4.35	4.43	4.26	2.19	4.34	4.08	4.43	4.41	2.22	2.72	4.52	3.06	4.32	5.31	4.78	0.84	1.17	1	NR_002998	mRNA
A_21_P0000350	4.34	3.11	3.89	4.09	3.16	3.21	3.18	3.51	3.34	2.43	1.54	3.89	2.7	2.85	3.03	2.69	1.68	2.72	3	2.05	3.79	3.7	0.7	0.78	0	NR_002999	mRNA
A_21_P0000351	1.2	1.35	1.22	1.2	1.23	2.23	1.98	1.41	2.17	1.75	1.51	1.62	1.73	1.82	1.24	1.29	1.36	2.73	2.6	2.07	1.17	1.26	0.36	0.67	0	NR_003004	mRNA
A_21_P0000352	3.09	3.84	1.75	1.99	2.09	4.46	2.81	1.87	2.78	3.85	4.31	2.93	1.87	1.46	3.07	2.21	3.19	3.92	2.02	2.49	4.25	2.55	0.97	0.86	0	NR_003005	mRNA
A_21_P0000353	5.24	5.85	4.75	5	5.1	5.09	5.15	5.04	5.23	5.3	5.45	5.41	5.57	4.71	5.19	5.22	5.46	5.46	5.31	5.25	5.24	5.48	0.29	0.12	1	NR_003007	mRNA
A_21_P0000354	2.32	1.28	1.39	1.22	1.22	1.33	1.5	1.19	1.48	2.09	2.5	2.01	2.63	1.49	3.17	2.16	2.03	2.24	1.27	1.22	2.27	1.43	0.62	0.48	0	NR_003009	mRNA
A_21_P0000355	1.22	1.89	1.28	1.41	1.14	1.79	1.86	1.1	1.15	1.59	1.25	2.57	1.43	1.47	1.78	1.18	1.4	1.84	1.61	1.57	1.85	1.47	0.4	0.24	0	NR_003011	mRNA
A_21_P0000356	7	8.11	7.32	7.19	7.73	7.39	7.87	7.36	7.97	7.55	8.14	8.27	8.34	7.68	7.64	7.17	7.9	7.79	7.43	7.43	6.83	7	0.41	0.4	1	NR_003012	mRNA
A_21_P0000357	6.85	6.26	7.06	7.07	5.89	6.53	5.91	6.52	5.93	6.22	5.34	6.2	5.25	6.05	6.28	6.85	6.53	6.32	6.72	6.19	6.96	6.73	0.54	0.28	1	NR_003014	mRNA
A_21_P0000358	9.43	9.04	9.26	9.42	9.16	9.13	8.9	9.29	9.03	8.84	8.75	8.86	8.38	8.68	8.67	9.28	9.3	9.24	9.44	9.05	9.11	9.24	0.3	0.13	1	NR_003017	mRNA
A_21_P0000359	10.73	10.39	10.69	10.34	10.85	10.27	10.64	10.81	10.64	10.3	10.42	10.37	10.1	10.17	10.25	10.79	10.85	10.79	10.74	10.49	10.42	10.53	0.24	0.17	1	NR_003018	mRNA
A_21_P0000360	5.67	5.76	5.88	5.7	5.33	5.46	5.5	5.44	5.47	5.36	5.21	5.05	5.11	5.04	4.94	5.54	5.68	7.26	5.56	5.47	5.66	5.5	0.29	0.64	1	NR_003019	mRNA
A_21_P0000361	1.09	1.12	1.1	1.12	1.05	1.12	1.1	1.07	1.1	1.13	1.07	1.22	1.09	1.09	1.83	1.06	1.08	1.15	1.14	1.1	1.1	1.11	0.19	0.03	0	NR_003021	mRNA
A_21_P0000362	2.85	1.21	2.66	1.69	1.68	1.15	1.83	1.46	1.4	1.21	1.4	1.71	2.04	1.12	1.06	1.12	3.59	1.2	1.19	1.73	1.09	2.26	0.54	0.92	0	NR_003026	mRNA
A_21_P0000363	1.06	1.08	1.08	1.08	1.1	1.08	1.14	1.16	1.15	1.06	1.07	1.09	1.23	1.09	1.35	1.07	1.07	1.06	1.08	1.09	1.07	1.06	0.08	0.01	0	NR_003028	mRNA
A_21_P0000364	2.52	3.73	3.65	2.76	2.89	2.05	2.33	2.81	2.58	3.18	2.07	1.51	2.02	1.95	3.35	2.83	1.58	1.75	1.67	3.41	3.57	3.43	0.66	0.91	0	NR_003029	mRNA
A_21_P0000365	4.72	4.46	4.46	4.38	4.01	3.68	3.77	4.25	3.59	3.95	3.62	4.04	1.02	3.69	4.07	4.58	2.49	1.23	1.21	4.17	4.67	4.86	0.86	1.63	1	NR_003030	mRNA
A_21_P0000366	1.31	1.09	1.92	1.88	3.91	1.09	3.89	3.59	4.16	1.09	1.15	1.09	1.33	1.16	1.14	1.11	1.1	2.43	1.1	3.05	1.06	1.08	1.22	0.82	0	NR_003031	mRNA
A_21_P0000367	1.09	1.14	1.11	1.14	1.09	1.12	1.09	1.12	1.09	1.11	1.06	1.14	1.17	1.12	1.25	1.11	1.13	1.17	1.16	3.83	1.13	1.12	0.04	1.02	0	NR_003032	mRNA
A_21_P0000368	1.24	1.54	1.27	1.25	1.24	1.63	1.21	1.27	1.25	1.37	1.54	1.6	1.83	1.25	1.39	1.36	1.56	2.01	1.9	1.5	1.21	1.53	0.19	0.28	0	NR_003033	mRNA
A_21_P0000369	2.41	1.08	1.57	1.03	1.1	1.07	1.38	1.5	1.84	1.1	1.17	1.2	1.4	1.14	1.05	1.43	1.12	1.07	1.05	1.13	1.02	1.04	0.38	0.14	0	NR_003035	mRNA
A_21_P0000370	3.65	3.27	2.34	1.85	2.63	1.06	1.81	2.76	1.49	2.89	2.04	1.11	4.34	4.5	4.05	2.34	2.41	1.09	1.18	2.92	2.1	1.81	1.13	0.67	0	NR_003036	mRNA
A_21_P0000371	5.14	3.89	2.98	4.72	5.06	3.69	5.09	5.72	4.78	3.32	1.86	3.72	1.18	4.74	3.95	3.28	1.83	1.22	1.22	4.17	5.85	4.72	1.27	1.83	1	NR_003037	mRNA
A_21_P0000372	1.17	1.37	1.22	1.19	1.18	1.38	1.25	1.22	1.36	1.23	1.29	1.89	1.24	1.22	1.87	1.29	1.67	1.23	3.39	1.25	1.19	1.23	0.23	0.8	0	NR_003042	mRNA
A_21_P0000374	1.4	1.22	1.18	1.16	1.2	1.28	1.2	1.25	1.23	1.19	1.33	1.24	1.68	1.24	5.2	1.22	1.22	1.23	1.24	1.75	1.17	1.19	1.02	0.21	0	NR_003046	mRNA
A_21_P0000375	1.19	1.23	1.23	1.18	1.2	1.49	1.19	1.19	1.23	2.15	3.37	1.26	2.28	1.46	2.71	1.17	1.78	1.27	1.19	1.24	1.64	1.25	0.68	0.24	0	NR_003047	mRNA
A_21_P0000376	5.68	5.51	6.09	5.8	5.26	6.41	5.23	5.36	5.85	5.68	5.44	5.19	5.36	4.96	5.24	6.09	6.06	5.42	5.7	6.14	6.38	6.15	0.38	0.32	1	NR_003049	mRNA
A_21_P0000378	2.36	1.22	2.35	1.17	1.07	1.13	1.43	1.41	1.64	1.16	1.57	1.15	2.59	1.72	1.15	1.23	3	1.21	2.1	1.31	2.75	1.18	0.51	0.79	0	NR_003055	mRNA
A_21_P0000379	6.79	7.85	6.84	6.81	6.75	7.01	6.69	6.16	6.69	6.98	7.39	7.21	6.95	6.26	6.27	6.62	7.05	7.2	6.74	7.86	6.27	6.34	0.44	0.55	1	NR_003056	mRNA
A_21_P0000380	3.11	1.19	2.93	2.65	2.21	2.1	2.64	2.66	2.53	1.14	2.61	1.23	1.16	1.16	1.24	2.55	2.15	1.22	1.22	3.41	2.52	1.15	0.76	0.87	0	NR_003057	mRNA
A_21_P0000381	1.37	1.56	1.21	1.29	2.08	1.23	2.57	2.68	1.78	1.28	1.17	1.59	1.2	1.27	1.16	1.29	2.57	1.48	1.63	1.84	1.46	1.32	0.5	0.45	0	NR_003058	mRNA
A_21_P0000382	1.86	1.07	1.03	1.02	1.08	1.87	1.04	1.2	1.52	1.09	1.16	4.65	1.43	1.04	1.04	1.06	1.11	1.04	2.49	1.13	1.02	1.02	0.93	0.54	0	NR_003059	mRNA
A_21_P0000383	2.72	1.11	3.21	1.87	1.98	2.09	2.53	2.08	2.9	1.12	1.2	1.24	1.53	1.08	1.06	1.07	1.14	3	1.08	1.15	1.84	1.08	0.73	0.72	0	NR_003065	mRNA
A_21_P0000384	5.46	5.32	5.94	5.51	5.09	5.5	4.94	5.31	4.88	5.13	4.56	5.13	4.49	4.68	4.85	4.56	4.79	4.35	4.96	5.06	5.67	5.41	0.4	0.46	1	NR_003066	mRNA
A_21_P0000385	5.77	5.88	6.38	5.97	5.83	6.01	6.02	5.71	6.05	5.88	6.12	5.79	5.8	5.7	5.32	6.37	6.27	6.45	6.41	5.87	6.42	6.17	0.24	0.21	1	NR_003069	mRNA
A_21_P0000386	3.52	4.22	3.51	2.46	3.04	3.92	2.98	2.97	3.43	3.96	3.65	1.37	3.39	3.7	4.97	2.96	3.46	2.98	3.89	3.49	2.21	2.67	0.82	0.57	1	NR_003070	mRNA
A_21_P0000387	1.1	1.17	1.11	1.13	1.36	1.09	1.08	1.07	1.07	1.12	1.1	1.1	1.08	1.12	1.13	2.47	1.18	1.17	2.42	1.12	1.17	1.14	0.07	0.63	0	NR_003071	mRNA
A_21_P0000388	1.22	1.9	1.29	1.42	1.13	1.65	1.1	1.34	1.14	1.55	1.23	2.47	1.29	1.39	1.46	1.23	1.52	2.04	1.87	1.66	1.37	1.57	0.36	0.28	0	NR_003072	mRNA
A_21_P0000389	2.29	1.6	1.21	1.3	1.9	1.22	2.08	2.1	1.25	1.27	1.18	1.43	1.13	1.26	1.25	1.63	1.47	1.46	1.62	1.32	1.48	1.35	0.39	0.12	0	NR_003073	mRNA
A_21_P0000390	8.62	9.88	9.29	8.71	9.46	8.87	9.24	8.54	9.07	9.04	9.34	9.59	9.29	8.33	8.41	8.23	9.09	8.94	8.51	9.04	8.4	8.41	0.46	0.35	1	NR_003074	mRNA
A_21_P0000391	1.23	1.53	1.38	1.24	1.22	1.75	1.24	1.25	1.36	1.37	1.45	1.67	1.92	1.64	1.31	1.33	1.77	1.46	1.45	1.48	1.25	1.47	0.22	0.16	0	NR_003075	mRNA
A_21_P0000392	1.14	1.11	1.42	1.12	1.27	1.23	1.05	2.18	1.22	1.22	1.09	1.2	1.21	1.11	1.24	1.5	1.05	1.13	1.13	1.09	1.12	1.12	0.27	0.15	0	NR_003076	mRNA
A_21_P0000393	1.41	2.4	1.36	1.25	1.14	1.31	1.12	1.14	1.17	1.73	2.04	2.18	1.62	1.48	1.29	1.39	2.45	1.35	3.88	1.36	1.31	1.26	0.41	0.99	0	NR_003077	mRNA
A_21_P0000394	4.52	4.87	4.65	4.37	6.52	4.77	6.77	6.49	6.91	4.3	4.41	4.69	6.35	5.58	5.42	5.09	5.47	4.94	4.94	5.11	4.27	4.52	0.97	0.4	1	NR_003078	mRNA
A_21_P0000395	8.38	7.14	7.86	7.69	7.16	7.4	6.77	7.17	6.82	7.06	6.35	6.71	6.49	7.41	6.92	5.26	5.6	5.56	5.31	7.13	7.79	7.63	0.53	1.14	1	NR_003079	mRNA
A_21_P0000396	1.15	1.26	1.17	1.15	1.82	1.34	1.16	1.21	1.21	1.23	1.47	1.65	1.75	1.2	1.1	1.22	2.2	1.35	2.52	1.29	1.25	1.21	0.24	0.54	0	NR_003080	mRNA
A_21_P0000397	4.27	3.92	4.39	3.9	4.59	4.12	4.81	4.1	4.67	3.89	3.89	3.94	4.33	3.9	3.87	4.28	3.41	4.36	3.44	4.33	2.58	3.78	0.32	0.66	1	NR_003139	mRNA
A_21_P0000398	4.86	6.44	6.01	6.13	7.26	3.96	7.51	6.56	7.12	3.22	2.77	4.16	4.18	2.12	5.02	6.32	6.75	6.35	6.99	7.19	6.14	6.01	1.72	0.45	1	NR_003140	mRNA
A_21_P0000399	2.22	2.73	1.72	1.1	1.81	5.02	1.56	1.67	1.8	3.94	1.71	1.63	4.54	4.35	4.31	1.72	1.23	1.21	1.2	2.07	1.1	2.2	1.35	0.46	0	NR_003194	mRNA
A_21_P0000400	2.22	1.63	1.22	1.3	1.28	1.23	1.1	1.08	1.14	1.31	1.18	1.64	1.21	1.29	1.2	1.22	1.73	1.52	1.68	1.83	1.47	1.35	0.29	0.22	0	NR_003195	mRNA
A_21_P0000401	1.23	2.14	1.34	1.68	1.57	2.08	1.39	1.23	1.38	2.19	3.97	1.97	1.72	3.43	1.78	1.66	1.9	1.46	1.42	1.46	1.27	1.85	0.79	0.23	0	NR_003196	mRNA
A_21_P0000402	1.2	3.33	1.4	1.19	1.24	1.29	1.17	1.23	1.23	1.46	1.56	1.97	2.02	1.89	1.15	1.26	1.81	1.96	2.89	1.64	2.69	1.31	0.57	0.64	0	NR_003197	mRNA
A_21_P0000403	1.1	1.13	1.1	1.08	1.16	1.11	1.12	1.15	1.11	1.12	1.65	1.22	1.42	1.15	1.09	1.12	1.15	1.17	1.15	1.13	1.06	1.11	0.15	0.04	0	NR_003198	mRNA
A_21_P0000404	1.2	1.6	1.25	1.38	1.11	1.34	1.07	1.08	1.11	1.52	1.19	2.27	1.21	1.27	1.69	1.2	1.3	1.93	1.73	1.51	1.32	1.36	0.32	0.26	0	NR_003199	mRNA
A_21_P0000405	1.07	1.1	1.09	1.09	1.11	1.1	1.16	1.16	1.19	1.08	1.09	1.11	1.21	1.09	1.48	1.09	1.09	1.07	1.09	1.1	1.07	1.08	0.1	0.01	0	NR_003200	mRNA
A_21_P0000406	2.74	2.04	1.45	1.22	1.18	1.2	1.41	2.05	1.11	1.19	1.12	1.35	1.19	1.67	1.13	1.19	1.23	1.29	1.31	2.57	1.48	1.2	0.47	0.49	0	NR_003201	mRNA
A_21_P0000407	1.11	1.19	1.53	1.18	1.08	1.16	1.08	1.1	1.09	1.15	1.09	1.28	1.13	1.15	1.44	1.13	1.16	1.23	1.22	1.21	1.16	1.16	0.13	0.04	0	NR_003203	mRNA
A_21_P0000408	1.19	1.68	1.54	1.36	1.13	1.84	1.14	1.1	1.16	2.06	1.25	2.65	1.72	2.01	2.3	1.63	1.24	1.28	1.24	1.27	1.2	1.24	0.48	0.15	0	NR_003204	mRNA
A_21_P0000409	1.36	1.11	1.69	1.12	1.07	1.09	1.45	1.13	1.1	1.09	1.86	1.1	1.2	1.59	1.25	1.61	1.1	1.13	1.12	1.14	1.11	1.89	0.25	0.32	0	NR_003205	mRNA
A_21_P0000410	1.13	1.24	1.15	1.18	1.09	1.14	1.09	1.07	1.08	1.18	1.12	1.17	1.08	1.17	1.18	1.21	1.24	1.23	1.23	1.19	1.29	1.2	0.05	0.03	0	NR_003206	mRNA
A_21_P0000411	1.06	1.08	1.19	1.07	1.11	1.16	1.56	1.11	1.2	1.15	1.12	1.22	1.09	1.05	1.1	2.1	1.09	1.09	1.08	1.07	1.1	1.1	0.12	0.38	0	NR_003207	mRNA
A_21_P0000412	1.66	1.3	2.08	1.28	1.16	1.63	1.23	1.09	1.1	1.66	1.58	2.78	1.16	1.21	1.3	1.19	1.24	1.48	1.45	1.4	1.24	1.22	0.45	0.12	0	NR_003208	mRNA
A_21_P0000413	1.22	1.89	1.81	1.42	1.14	1.85	1.13	1.1	1.16	1.63	1.28	2.63	1.55	1.5	2.24	1.15	1.33	1.61	1.4	1.42	1.29	1.42	0.45	0.14	0	NR_003209	mRNA
A_21_P0000414	1.41	1.12	1.09	1.13	1.2	1.33	1.19	1.18	1.26	1.92	1.63	1.36	2.31	1.15	1.07	1.51	1.25	1.2	1.15	1.1	1.19	1.82	0.35	0.26	0	NR_003210	mRNA
A_21_P0000415	1.07	1.09	1.09	1.1	1.08	1.08	1.11	1.14	1.1	1.07	2.94	1.09	1.21	1.1	1.26	1.08	1.08	1.1	2.81	1.11	1.1	1.08	0.47	0.65	0	NR_003211	mRNA
A_21_P0000416	1.17	2.42	1.22	1.32	1.31	1.23	1.03	1.44	1.11	1.65	1.22	1.94	1.83	1.33	1.29	1.06	1.19	1.26	1.23	1.21	1.32	1.27	0.37	0.08	0	NR_003212	mRNA
A_21_P0000417	1.34	1.8	1.24	1.35	1.13	1.23	1.19	1.1	1.15	1.31	1.22	1.39	1.14	1.29	1.61	1.24	1.39	1.67	1.71	1.26	1.51	1.45	0.19	0.18	0	NR_003213	mRNA
A_21_P0000418	2.3	1.36	1.93	1.32	1.1	1.26	1.07	1.32	1.11	1.27	1.15	1.91	1.16	1.23	1.38	1.2	1.25	1.69	1.56	1.46	1.26	4.79	0.36	1.29	0	NR_003214	mRNA
A_21_P0000419	1.2	1.38	1.41	1.25	1.22	1.42	1.21	1.2	1.3	1.34	1.35	2.21	1.5	1.4	2.42	1.3	2.02	1.86	1.4	1.24	1.29	1.56	0.36	0.31	0	NR_003215	mRNA
A_21_P0000420	2.2	1.15	3.06	1.09	1.17	1.13	1.14	1.51	1.13	1.13	1.24	1.23	1.45	1.17	1.1	1.14	1.16	2.25	1.17	1.14	1.08	1.82	0.54	0.45	0	NR_003216	mRNA
A_21_P0000421	2.28	1.12	2.19	2.32	2.35	1.16	2.16	1.64	1.63	1.12	1.11	1.3	1.04	1.46	1.73	1.07	1.13	1.1	1.17	1.08	1.09	1.11	0.5	0.04	0	NR_003217	mRNA
A_21_P0000422	1.11	1.19	2.47	2.85	1.16	2.44	1.21	1.2	1.23	1.14	1.18	1.29	1.23	1.15	1.61	1.16	1.2	1.14	1.16	1.16	5.89	1.14	0.58	1.79	0	NR_003219	mRNA
A_21_P0000423	1.16	1.44	1.2	1.28	1.13	1.23	1.09	1.09	1.13	1.24	1.16	1.56	1.2	1.25	1.11	1.22	1.4	1.44	1.56	1.45	1.42	1.27	0.13	0.11	0	NR_003220	mRNA
A_21_P0000425	1.13	1.23	2.58	1.93	1.07	1.44	1.09	1.06	1.45	1.16	1.96	1.16	1.03	1.12	1.11	1.22	1.23	1.21	1.2	1.17	1.24	1.18	0.45	0.03	0	NR_003221	mRNA
A_21_P0000426	2.33	1.1	1.09	1.1	1.25	1.06	1.09	1.12	1.07	1.09	1.76	1.07	1.15	1.12	1.14	1.11	1.11	1.11	1.1	1.09	1.12	1.09	0.35	0.01	0	NR_003222	mRNA
A_21_P0000427	3.23	4.59	3.34	3.67	4.16	3.14	4.45	2.93	4.11	3.56	1.78	4.01	2.71	2.9	3.16	3.7	2.95	2.67	3.89	4.05	3.06	1.28	0.74	0.95	1	NR_003223	mRNA
A_21_P0000428	1.24	1.52	2.81	1.62	2.79	3.65	2.6	2.39	3.05	3.95	4.61	3.3	2.89	3.85	1.82	2.22	1.58	2.69	3.15	1.53	1.56	2.86	0.98	0.68	0	NR_003224	mRNA
A_21_P0000429	1.34	2.57	2.6	1.91	2.4	1.26	1.17	3.51	2.57	1.49	1.57	2.05	2.13	2	1.1	2.27	2.08	1.62	2.51	1.68	1.79	1.29	0.68	0.42	0	NR_003229	mRNA
A_21_P0000430	1.2	1.83	1.23	1.35	1.13	1.59	1.11	1.09	1.15	1.52	1.23	2.45	1.44	1.45	1.27	1.17	1.41	1.75	1.66	1.6	1.33	1.37	0.35	0.21	0	NR_003230	mRNA
A_21_P0000431	2.49	2.68	3.34	2.2	1.79	1.34	1.95	1.66	2.53	1.49	1.3	1.23	2.04	2	2.49	1.77	1.35	1.31	1.29	2.48	1.61	1.28	0.6	0.44	0	NR_003231	mRNA
A_21_P0000432	1.65	1.03	1.03	1.04	1.11	6.44	1.36	1.1	1.2	4.56	1.27	1.15	1.13	1.07	1.08	1.63	1.05	1.03	1.17	1.03	1.81	1.08	1.57	0.32	0	NR_003232	mRNA
A_21_P0000433	1.44	1.04	2.03	1.05	1.85	1.1	1.57	1.86	3.85	1.14	1.08	1.14	2.53	2.22	1.12	1.04	1.04	1.04	1.06	1.03	2.52	1.23	0.77	0.55	0	NR_003233	mRNA
A_21_P0000434	1.31	1.08	1.08	1.09	1.29	1.08	1.14	1.52	1.13	1.06	1.06	1.1	1.2	1.09	1.42	1.07	2.32	1.08	1.09	1.09	1.07	2.48	0.14	0.64	0	NR_003234	mRNA
A_21_P0000435	1.09	1.13	1.1	1.1	1.1	1.14	1.17	1.13	1.2	1.11	1.1	1.26	1.06	1.07	2.09	1.09	1.12	2.66	1.12	1.09	1.08	1.11	0.25	0.59	0	NR_003236	mRNA
A_21_P0000436	1.23	1.9	2.3	1.45	1.53	1.53	1.62	1.09	2.04	1.71	2.19	2.51	1.81	2.15	2.19	1.13	1.31	1.54	1.37	2.16	2.15	1.65	0.41	0.4	0	NR_003237	mRNA
A_21_P0000437	2.74	1.52	3.48	2.39	1.14	2.3	1.91	1.53	1.86	1.41	1.76	2.92	1.58	1.49	1.9	1.11	1.25	3.14	1.53	1.73	1.53	1.27	0.65	0.69	0	NR_003294	mRNA
A_21_P0000439	3.48	1.9	3.53	3.88	2.11	3.55	1.84	2.03	2.45	1.83	1.6	1.28	1.08	1.34	1.27	1.26	3.55	3.83	1.47	2.56	2.98	2.56	0.95	0.97	0	NR_003295	mRNA
A_21_P0000442	3.17	1.11	3.18	2.5	1.26	3.13	1.49	1.87	1.06	2.86	1.08	2.47	1.11	1.22	1.13	1.57	3.06	2.5	2.63	2.36	2.57	1.1	0.87	0.68	0	NR_003299	mRNA
A_21_P0000443	2.36	1.72	2.55	1.36	1.49	1.37	1.37	1.33	1.13	1.44	1.19	2.18	2.28	1.29	1.21	1.5	1.45	1.9	1.82	1.64	1.38	1.37	0.48	0.21	0	NR_003315	mRNA
A_21_P0000445	2.18	2.1	2.37	2.94	1.89	1.53	2.01	1.87	1.28	2.41	1.51	2.38	1.96	1.18	2.11	2.69	1.62	3.11	2.16	1.63	2.62	1.61	0.47	0.61	0	NR_003321	mRNA
A_21_P0000446	6.85	5.98	6.93	6.8	5.83	6.56	5.12	6.2	5.35	6.01	6.46	5.85	4.53	5.07	5.77	6.09	6.04	4.68	6.2	5.94	6.62	6.27	0.71	0.61	1	NR_003325	mRNA
A_21_P0000447	3.06	3.02	3.19	3.65	4.5	2.82	4.86	4.56	4.67	2.44	1.27	2.66	3.75	3.64	4.08	2.75	2.78	2.91	1.25	3.3	3.18	1.28	0.98	0.86	0	NR_003326	mRNA
A_21_P0000448	5.61	5.16	5.78	5.65	4.31	5.63	4.07	4.59	4.28	5.18	4.52	4.51	3.18	4.22	4.64	4.78	5.06	4.22	5.03	4.92	5.49	5.52	0.73	0.44	1	NR_003327	mRNA
A_21_P0000449	1.16	1.33	1.2	1.18	1.18	1.69	2	1.3	1.34	1.73	1.73	2.7	1.09	2.74	2.25	1.27	1.7	1.23	1.27	1.21	1.18	1.23	0.55	0.18	0	NR_003328	mRNA
A_21_P0000450	1.67	1.11	1.09	1.1	1.81	1.11	1.94	1.13	1.81	1.09	1.08	1.19	1.09	1.07	2.02	1.4	1.09	1.1	2.27	1.09	1.07	1.89	0.37	0.48	0	NR_003340	mRNA
A_21_P0000451	1.59	1.11	1.78	1.1	1.46	1.91	1.29	1.21	1.19	1.11	1.16	1.1	1.47	1.18	1.2	1.12	1.11	1.12	1.12	1.1	1.09	1.23	0.26	0.05	0	NR_003341	mRNA
A_21_P0000452	2.83	2.74	3.03	3.13	1.71	3.52	1.47	1.55	1.59	2.56	2.21	1.08	1.1	1.61	1.11	2.7	2.32	2.56	2.32	1.08	1.9	2.05	0.82	0.54	0	NR_003347	mRNA
A_21_P0000453	1.2	1.8	1.24	1.37	1.13	1.25	1.13	1.11	1.15	1.28	1.23	1.33	1.54	1.26	1.62	2.39	1.33	1.71	1.66	1.25	1.51	1.42	0.2	0.38	0	NR_003352	mRNA
A_21_P0000454	1.2	2.69	1.33	1.83	1.38	1.37	1.2	1.38	1.26	1.32	1.82	2.13	2.43	1.45	2.46	1.44	2.04	2.94	1.34	1.23	1.73	1.52	0.51	0.59	0	NR_003360	mRNA
A_21_P0000455	1.08	1.09	1.37	1.08	1.15	1.09	1.14	1.67	1.12	1.09	1.14	1.08	1.37	1.16	1.17	1.1	1.09	1.11	1.1	1.07	1.06	1.08	0.16	0.02	0	NR_003361	mRNA
A_21_P0000456	1.33	1.1	1.02	1.08	1.01	1.14	1.03	1.07	1.04	1.09	1.13	1.13	1.19	1.01	1.02	1.33	1.12	1.05	2.03	2.24	1.1	1.05	0.08	0.51	0	NR_003362	mRNA
A_21_P0000457	1.97	1.62	2.11	2.35	1.12	1.26	1.1	1.37	1.14	1.52	1.18	1.79	1.23	1.3	1.13	1.22	1.49	1.59	1.69	1.53	1.45	1.34	0.4	0.16	0	NR_003496	mRNA
A_21_P0000458	2.31	2.06	1.83	1.61	1.2	1.55	1.09	1.33	2	1.52	1.67	2.4	2.38	1.35	1.33	1.24	1.52	2.03	1.89	1.67	1.39	1.52	0.43	0.28	0	NR_003497	mRNA
A_21_P0000459	1.11	1.19	1.13	1.13	1.15	1.22	1.21	1.15	1.23	1.16	1.17	1.67	1.04	1.09	1.84	1.14	1.23	1.16	1.18	1.12	1.13	1.16	0.22	0.04	0	NR_003684	mRNA
A_21_P0000460	1.18	1.57	1.42	1.44	1.17	3.92	1.14	1.25	1.18	1.24	1.99	1.19	1.54	2.67	3.5	1.14	1.16	1.82	1.46	1.21	1.41	1.25	0.89	0.24	0	NR_003685	mRNA
A_21_P0000461	2.58	1.16	2.23	1.39	1.69	2.73	1.18	1.61	1.26	1.23	1.94	1.6	1.66	1.24	1.09	1.14	1.69	1.4	1.21	2.17	1.25	2.53	0.52	0.54	0	NR_003686	mRNA
A_21_P0000462	1.07	1.07	1.08	1.08	1.13	1.09	1.15	1.18	1.14	1.08	1.12	2.76	1.38	1.15	1.19	1.09	1.07	1.08	1.08	1.07	1.06	1.07	0.43	0.01	0	NR_003687	mRNA
A_21_P0000463	3.38	2.7	3.58	3.41	3.66	3.59	2.73	2.92	3.45	2.61	2.83	2.89	1.65	2.66	3.91	3.39	2.63	1.35	2.63	3.43	3.17	3.94	0.58	0.84	0	NR_003688	mRNA
A_21_P0000464	5.33	5.4	5.53	5.52	5.54	6.24	5.49	5.72	5.55	6.6	6.94	6.28	6.66	6.84	5.56	5.58	5.11	5.04	4.73	5.43	6.11	5.63	0.58	0.45	1	NR_003689	mRNA
A_21_P0000465	1.09	1.13	1.06	1.05	1.15	3.2	1.07	1.13	1.1	2.72	1.24	1.36	1.82	3.88	1.05	1.07	1.17	2.26	1.09	1.19	1.82	1.09	0.91	0.47	0		mRNA
A_21_P0000466	3.4	3.99	3.72	3.04	6.07	3.61	6.34	6.06	6.3	3.66	3.99	3.6	5.73	5.21	4.75	3.29	4.81	4.4	3.69	4.46	3.98	4.58	1.2	0.54	1	NR_003691	mRNA
A_21_P0000467	7.14	6.13	6.31	6.64	6.53	5.82	6.28	6.85	6.21	5.71	4.87	5.47	5.01	5.72	5.61	6.29	5.59	5.68	5.62	5.87	6.3	6.75	0.65	0.44	1		mRNA
A_21_P0000468	1.22	1.66	1.31	1.23	1.2	1.56	1.26	1.22	1.4	1.33	1.39	2.13	1.32	1.27	2.03	1.37	1.86	1.35	1.44	1.37	1.24	1.44	0.29	0.2	0	NR_003693	mRNA
A_21_P0000469	1.2	1.57	1.7	2.24	2.2	1.31	2.16	3.05	2.44	1.61	1.76	2.27	1.39	1.8	1.75	1.13	2.73	1.67	1.49	2.33	1.33	1.41	0.49	0.58	0	NR_003694	mRNA
A_21_P0000470	1.2	1.34	1.23	1.21	1.22	1.54	1.28	1.28	1.31	1.25	1.44	1.43	1.8	1.28	4.71	1.29	1.47	1.34	1.39	1.32	1.2	1.25	0.88	0.09	0	NR_003695	mRNA
A_21_P0000471	7.29	5.76	6.47	6.79	6.4	6.39	5.78	6.42	5.91	5.88	5.62	6.09	5.83	6.4	6.57	4.67	4.58	5.98	4.22	6.3	7.06	6.34	0.46	1.09	1	NR_037420	mRNA
A_21_P0000472	1.13	1.22	1.7	2.03	2.48	1.19	2.77	2.5	2.48	1.23	1.38	1.56	2.85	1.76	1.74	1.63	2.07	2.31	1.25	2.18	1.17	1.19	0.61	0.5	0	NR_003701	mRNA
A_21_P0000473	5.52	5.27	4.95	5.62	5.13	4.87	4.86	5.03	4.66	4.64	4.43	4.68	4.04	4.68	4.99	4.65	4.84	4.5	4.7	4.96	4.69	5.55	0.41	0.35	1	NR_003704	mRNA
A_21_P0000474	3.7	4.62	3.89	4.06	3.93	4.74	3.96	3.87	3.83	4.82	4.6	5.02	5.96	5.37	5.05	5.17	5.71	5.57	5.54	4.57	3.79	4.08	0.67	0.78	1	NR_003706	mRNA
A_21_P0000475	3.4	1.28	3.77	2.16	1.1	1.23	2.06	1.09	1.93	1.22	1.13	1.67	1.16	1.21	1.29	1.19	1.23	1.44	1.41	1.38	1.71	1.21	0.84	0.18	0	NR_003707	mRNA
A_21_P0000476	3.41	1.15	2.88	2.25	1.56	2.85	1.74	1.66	2.97	1.11	1.11	1.11	1.06	1.07	1.08	1.15	1.17	1.14	1.11	2.57	1.15	2.37	0.84	0.65	0	NR_003708	mRNA
A_21_P0000477	6.67	6.33	6.36	6.57	6.03	6.71	6.3	6.51	6.19	6.18	6.1	6.54	6.76	6.18	6.19	7.11	7.37	6.98	7.11	6.68	6.45	6.61	0.24	0.33	1	NR_003709	mRNA
A_21_P0000478	4.66	5.5	4.68	5.06	4.38	4.77	4.99	4.42	5.2	4.89	4.87	4.67	6.09	5.96	5.97	3.62	4.43	1.84	4.54	4.08	4.05	4.62	0.56	0.96	1	NR_003710	mRNA
A_21_P0000479	7.54	8.26	7.72	7.94	8.41	8.21	8.85	8.37	9.03	8.11	8.34	8.17	9.09	8.09	8.09	8.55	8.42	8.71	8.64	8.1	8.14	8.29	0.44	0.24	1	NR_003711	mRNA
A_21_P0000480	9.98	11.07	10.83	10.42	10.7	11.16	10.92	10.74	11.33	11.36	11.63	11.43	11.78	11.22	11.25	11.14	11.55	11.39	11.37	10.78	10.23	10.35	0.47	0.53	1		mRNA
A_21_P0000482	3.11	2.99	1.97	2.41	2.8	2.01	3.52	3.13	3.57	2.49	1.1	1.4	1.12	2.2	1.76	2.84	2.5	1.23	1.22	1.29	1.15	1.17	0.81	0.72	0	NR_003940	mRNA
A_21_P0000483	1.1	1.16	1.91	2.49	1.08	1.91	1.08	1.12	1.09	3.58	3	1.14	1.19	1.86	1.18	1.13	1.15	1.19	3.09	1.79	1.16	1.13	0.8	0.73	0	NR_003941	mRNA
A_21_P0000484	1.08	1.11	1.09	2.23	1.08	1.08	1.42	1.3	2.28	1.09	1.05	1.08	1.21	1.12	2.69	1.1	1.1	2.3	3.96	1.12	1.57	1.09	0.54	1.07	0	NR_003942	mRNA
A_21_P0000485	1.22	1.89	1.31	1.43	1.12	1.58	1.38	1.23	1.13	1.57	1.23	2.45	1.25	1.36	1.74	1.23	1.45	2.07	1.88	1.62	1.38	1.62	0.35	0.29	0	NR_003943	mRNA
A_21_P0000486	1.18	1.75	1.24	1.31	1.13	1.24	1.12	1.1	1.17	1.41	1.21	1.75	1.29	1.39	1.4	1.18	1.42	1.54	1.73	1.34	1.46	1.41	0.2	0.17	0	NR_004054	mRNA
A_21_P0000487	2.14	1.37	1.19	1.6	2.22	1.97	1.93	2.33	1.84	1.31	1.15	3.5	2.86	1.23	1.11	1.94	2.25	3.31	1.51	1.49	5.04	2.63	0.69	1.25	0	NR_004378	mRNA
A_21_P0000488	5.74	6.76	6.19	6.54	6.63	6.66	6.96	6.53	6.73	6.15	6.59	5.95	8.53	6.63	7.52	7.04	7.15	7.6	7.39	7.22	6.82	7.01	0.67	0.26	1	NR_004379	mRNA
A_21_P0000489	6.05	4.06	3.63	2.96	4.45	1.31	2.52	3.87	2.47	1.32	1.17	1.98	1.22	1.26	1.16	3.75	1.74	3.9	1.94	3.75	2.63	2.66	1.51	0.9	0	NR_004380	mRNA
A_21_P0000490	2.32	1.16	2.32	1.11	1.39	1.18	1.23	2.2	1.5	1.59	1.13	1.39	1.07	1.08	2.16	1.62	1.18	2.32	1.15	1.11	1.53	1.13	0.48	0.44	0	NR_004381	mRNA
A_21_P0000491	5.47	5.71	6.01	5.46	5.74	6.08	5.16	5.16	5.61	6.43	5.98	5.56	5.54	5.99	5.38	5.92	5.75	6.59	5.59	5.72	5.91	5.31	0.36	0.39	1	NR_004383	mRNA
A_21_P0000492	5.35	5.09	5.67	5.38	4.83	6.09	4.43	4.22	5.43	7.06	6.67	6.32	6.53	7.13	6.27	5.13	5.04	6.14	5.49	5.22	6.18	5.52	0.91	0.46	1	NR_004384	mRNA
A_21_P0000493	4.89	5.65	4.81	4.91	4.35	4.69	4.3	4.13	4.07	4.93	5.52	5.43	5.02	4.63	4.22	4.21	4.78	5.22	4.23	4.34	3.05	4.61	0.5	0.67	1	NR_004388	mRNA
A_21_P0000494	1.11	1.18	1.13	1.12	1.14	1.2	1.2	1.15	1.23	1.14	1.15	1.56	1.05	1.08	5.2	1.14	1.21	1.14	1.17	1.12	1.12	1.15	1.04	0.03	0	NR_004389	mRNA
A_21_P0000495	6.75	6.98	7.07	6.94	6.8	6.98	7.14	6.93	6.82	6.98	6.69	7.25	7.14	6.5	6.57	7.56	7.42	7.33	7.16	7.04	6.74	7.1	0.21	0.27	1	NR_004390	mRNA
A_21_P0000496	1.03	1.06	1.02	1.02	1.06	1.07	1.03	1.05	1.04	1.08	2.3	1.17	1.34	1.12	1.04	1.06	1.11	1.04	1.02	1.87	1.02	1.02	0.33	0.31	0	NR_004395	mRNA
A_21_P0000497	1.26	1.17	1.13	1.12	1.15	1.19	1.2	1.19	1.23	1.13	2.59	1.24	1.22	1.14	1.61	1.14	1.18	1.13	1.15	1.15	1.11	1.13	0.37	0.02	0	NR_004396	mRNA
A_21_P0000498	1.47	1.18	1.5	1.14	1.45	1.16	1.76	2.03	1.73	1.12	1.14	1.14	1.08	1.05	1.06	1.16	1.18	1.15	1.1	1.16	1.17	1.13	0.31	0.03	0	NR_004397	mRNA
A_21_P0000499	1.16	1.58	1.38	1.59	1.24	2.65	1.11	1.36	1.16	1.47	1.85	2.26	1.58	1.47	1.24	2.26	1.32	1.39	1.53	1.43	1.83	1.27	0.43	0.35	0	NR_004398	mRNA
A_21_P0000500	5.96	6.57	6.51	6.34	6.06	6.77	6.21	5.98	6.09	6.73	7.91	7.17	7.5	7.27	7.4	6.66	6.69	6.64	6.29	6.62	6.09	6.42	0.62	0.23	1	NR_004399	mRNA
A_21_P0000501	2.43	1.19	1.11	1.14	1.55	1.12	2.09	1.86	2.19	1.13	1.12	1.12	1.05	2.03	1.09	1.18	1.2	1.18	1.15	1.14	1.18	1.15	0.49	0.02	0	NR_004403	mRNA
A_21_P0000502	10.82	9.83	9.86	9.03	8.63	7.67	7.48	8.04	8.21	7.86	6.41	7.3	5.67	7.07	5.39	8.43	8.33	9.96	8.4	8.92	8.9	8.55	1.53	0.57	1	NR_004407	mRNA
A_21_P0000504	4.52	2.31	3.93	4.52	3.84	2.34	4.4	4.25	4.1	2.83	2.64	3.56	1.13	2.31	3.2	3.71	4.14	4.27	3.02	5.38	4.63	4.91	1.03	0.78	0	NR_023344	mRNA
A_21_P0000507	6.4	5.57	6.82	5.78	4.94	6.47	4.92	4.77	5.23	5.99	5.46	5.86	5.48	5.98	4.66	5.43	5.34	6.32	5.55	5.47	5.9	5.52	0.65	0.35	1	NR_024230	mRNA
A_21_P0000508	5.97	5.45	6.43	5.6	5.08	6.11	4.74	4.77	4.97	7.67	6.6	5.53	5.41	7.14	6.01	5.94	5.52	5.88	5.17	5.19	6.09	5.33	0.86	0.38	1	NR_024243	mRNA
A_21_P0000509	5.61	5.09	5.92	5.29	4.64	5.43	4.47	4.66	4.75	5.91	5.62	5.3	5.17	5.56	5.19	5.22	5	5.99	5.47	4.91	5.67	5.06	0.45	0.4	1	NR_024244	mRNA
A_21_P0000511	6.18	6.09	6.6	6.1	5.84	6.77	5.37	5.23	5.66	7.79	7.3	6.75	6.3	6.89	6.3	6.25	6.02	6.77	5.97	5.81	6.4	6.15	0.7	0.32	1	NR_024342	mRNA
A_21_P0000512	6.28	6.51	6.62	6.13	6.2	5.95	6.1	6.21	6.01	6.13	6.32	6.03	6.07	5.8	5.52	5.73	5.79	6.08	6.08	6.04	5.88	5.96	0.27	0.14	1	NR_024343	mRNA
A_21_P0000513	8.81	7.87	7.65	8.5	8.34	6.14	7.88	7.75	6.64	5.78	6.32	5.43	5.93	6.26	5.01	7.31	8.7	9.16	7.78	8.71	8.18	8.27	1.22	0.62	1	NR_026703	mRNA
A_21_P0000514	5.53	3.82	3.82	5.9	5.4	1.95	4.61	5.91	3.57	1.2	1.37	1.26	1.69	4.08	5.07	4.64	6.79	6.58	5.57	4.75	4.26	5.46	1.76	0.97	0	NR_026704	mRNA
A_21_P0000515	5.61	3.71	5	5.47	4.9	4.39	4.53	5.15	4.25	3.51	2.21	2.99	1.21	4.22	2.95	4.47	4.81	5.33	4.65	4.79	4.73	5.34	1.25	0.34	1	NR_026705	mRNA
A_21_P0000520	8.24	9.49	8.65	8.46	8.17	8.99	8.27	7.68	8.16	9.18	9.86	9.49	9.81	9.2	9.32	9.11	9.66	9.85	9.42	9.23	8.51	8.71	0.68	0.49	1		mRNA
A_21_P0000548	2.18	1.34	1.23	2.49	1.98	1.51	1.75	1.27	1.64	3.76	5.65	1.44	1.75	3.46	2.62	2.56	2.17	1.3	1.62	2.12	1.75	1.74	1.21	0.42	0	NM_001256192	mRNA
A_21_P0000563	4.67	4.2	4.53	4.57	4.61	3.85	5.13	4.95	4.8	4.06	3.09	3.83	4.46	4.65	4.46	4.98	4.65	5.15	4.56	3.98	4.77	4.43	0.51	0.38	1	NR_028374	mRNA
A_21_P0000564	1.12	2.64	1.48	1.49	1.46	1.13	1.31	1.36	1.07	3.89	2.04	1.15	2.51	1.96	1.17	3.41	2.08	4.42	1.21	1.17	1.24	1.18	0.78	1.31	0		mRNA
A_21_P0000584	8.63	7.62	8.7	7.86	7.03	8.14	6.95	7.53	7.12	7.05	6.55	7.04	6.62	7.71	7.34	6.55	6.96	6.51	6.71	7.15	7.72	7.46	0.66	0.46	1	NR_030583	mRNA
A_21_P0000585	8.95	8.11	7.91	8.74	8.71	7.53	8.57	8.84	8.11	7.46	7.41	7.7	7.28	7.87	7.23	8.57	8.86	9.18	8.49	9.81	9.28	8.94	0.6	0.45	1	NM_021210	mRNA
A_21_P0000591	3.98	3.59	3.98	2.97	4.07	2.54	3.2	3.97	3.84	1.71	1.67	1.67	2.4	2.79	1.3	2.01	1.7	1.33	3.69	2.26	1.6	2.37	0.99	0.78	0	NR_033309	mRNA
A_21_P0000592	5.46	5.68	5.67	5.18	5.56	4.94	5.21	4.77	5.11	5.05	5.26	5.34	5.26	4.43	3.88	3.9	4.44	4.6	2.36	4.89	4.27	4.78	0.48	0.87	1	NR_033335	mRNA
A_21_P0000593	3.9	4.23	3.87	3.42	4.3	2.39	3.64	3.95	4.68	2.28	2.14	2.1	3.8	3.25	3.47	2.66	1.99	2.52	1.27	3.17	1.18	1.23	0.83	0.8	1	NR_033337	mRNA
A_21_P0000594	1.16	1.53	1.2	1.29	1.11	1.24	1.15	1.09	1.13	1.27	1.17	1.64	1.21	1.27	1.13	1.23	1.45	1.5	1.62	1.49	1.44	1.3	0.16	0.13	0	NR_033346	mRNA
A_21_P0000595	5.09	4.4	5.26	4.79	4.91	4.16	5.07	4.74	5.1	3.39	3.61	4.58	4.93	3.78	3.45	3.43	3.64	3.12	2.67	4.33	3.74	3.74	0.65	0.53	1	NR_033347	mRNA
A_21_P0000598	5.98	5.12	5.86	5.72	5.71	5.51	4.88	5.29	4.56	5.33	5.65	5.34	4.04	4.94	4.78	4.91	5.02	4.04	5.38	5.35	6.26	5.78	0.53	0.7	1	NM_022039	mRNA
A_21_P0000599	4.9	3.17	3.95	4.12	3.6	3.53	3.92	3.57	3.19	1.21	1.23	1.21	1.12	2.38	1.09	2.03	2.7	4.17	2.05	4.33	4.41	4.41	1.32	1.13	0	NM_013446	mRNA
A_21_P0000601	1.12	1.22	1.14	1.67	1.09	1.16	1.07	1.29	1.1	1.17	1.1	1.22	1.18	1.19	1.11	1.17	2.31	1.23	1.23	1.23	1.52	1.18	0.15	0.41	0	NM_001243786	mRNA
A_21_P0000624	3.03	1.5	2.49	2.91	1.24	1.79	1.23	1.27	1.28	1.36	1.51	1.47	1.93	1.29	10.03	1.36	1.59	4.36	2.49	1.95	1.23	1.57	2.23	1.09	0	NM_001243392	mRNA
A_21_P0000650	6.99	5.75	7.28	6.27	5.33	6.27	5.06	5.23	5.39	5.66	5.29	4.8	4.73	5.4	4.5	5.99	5.93	7.63	6.01	5.96	6.4	5.96	0.8	0.62	1	NM_021047	mRNA
A_21_P0000664	1.24	3.23	1.47	1.52	1.47	2.16	1.87	1.39	1.57	3.29	1.26	1.16	2.23	1.33	1.61	2.29	3.21	4.58	2.09	1.26	2.07	1.33	0.67	1.16	0	ENST00000544344	mRNA
A_21_P0000666	1.41	2.05	1.6	1.22	1.41	1.64	1.22	1.22	1.97	2.61	4.2	1.2	2.01	2.7	2.36	1.85	3.1	2.16	3.69	2.35	2.89	1.34	0.81	0.8	0	NM_001271592	mRNA
A_21_P0000669	1.24	1.94	1.34	2.07	1.13	1.67	1.1	1.09	1.14	1.64	1.28	2.54	1.43	1.44	2.16	1.19	1.41	1.95	1.68	1.52	1.39	1.66	0.45	0.25	0	NM_024580	mRNA
A_21_P0000671	6.31	5.48	6	5.82	5.9	6.12	5.52	5.88	5.48	5.57	4.57	5.29	5.19	5.07	5.6	5.98	5.78	6.16	5.44	5.85	5.88	6.15	0.45	0.25	1	NM_175617	mRNA
A_21_P0000687	1.9	3.24	1.84	3.17	2.16	1.11	1.67	1.67	1.14	3.36	3.49	1.18	1.09	2.07	3.1	2.31	2.22	4.08	3.26	1.86	1.56	2.08	0.89	0.88	0	NR_037806	mRNA
A_21_P0000703	7.94	8.21	8.03	8.08	9.98	8.58	10.26	9.56	10.36	8.37	8.71	8.64	10.38	9.58	9.85	8.55	8.27	8.49	8.29	8.9	8.36	8.65	0.92	0.22	1	NM_001204221	mRNA
A_21_P0000717	3.91	1.66	1.34	2.33	2.37	1.53	3.44	2.65	2.62	1.38	1.72	2.31	1.28	2.5	2.37	1.37	1.98	5.22	1.51	3.27	2.21	3.26	0.77	1.35	0	NM_001206987	mRNA
A_21_P0000813	1.1	4.7	1.11	1.1	1.3	1.15	1.78	1.21	1.21	1.11	1.16	1.11	1.42	1.66	1.23	1.56	1.12	1.11	1.12	1.12	1.1	1.1	0.91	0.17	0	NM_001297550	mRNA
A_21_P0000967	1.21	1.96	1.2	1.2	2.32	1.75	2.31	1.39	2.43	1.24	1.92	1.15	2.18	1.27	1.87	1.44	1.37	1.43	1.24	1.98	1.77	1.29	0.48	0.27	0	ENST00000546128	mRNA
A_21_P0001015	2.87	2.75	2.54	2.73	1.89	1.51	3.09	2.49	3.05	2.78	1.84	2.45	2.34	1.52	1.39	1.83	1.23	3.22	2.15	2.8	3.33	1.73	0.58	0.8	0	ENST00000617309	mRNA
A_21_P0001057	3.07	2.23	3.01	3.03	2.97	4.99	3.09	2.92	2.7	2.04	2.31	1.68	1.87	2.57	2.88	2.93	1.24	1.23	1.23	2.44	2.62	3.63	0.77	0.97	1	XR_247053	mRNA
A_21_P0001110	5.07	4.5	5.01	5.06	5.65	4.3	6.04	5.8	5.99	4.27	3.18	3.87	3.4	4.98	4.17	3.95	4.47	2.3	3.52	4.9	4.51	4.43	0.9	0.87	1	ENST00000450820	mRNA
A_21_P0001124	2.2	1.17	2.66	2.27	1.91	2.12	1.79	1.53	1.82	1.86	1.62	1.17	1.57	1.43	1.2	1.64	2.23	1.18	2.13	2.27	1.12	1.14	0.44	0.54	0	XR_246317	mRNA
A_21_P0001185	1.21	1.84	1.25	1.39	1.12	1.49	1.09	1.09	1.13	1.57	1.21	2.36	1.24	1.33	1.28	1.24	1.49	2.04	1.88	1.67	1.38	1.47	0.34	0.28	0	XR_425049	mRNA
A_21_P0001214	3.47	4.47	3.67	3.52	3.4	4.13	3.27	3.43	3.09	4.73	4.89	4.15	5.19	4.25	4.74	4.24	5.42	5.41	5.08	3.17	3.38	3.51	0.67	0.99	1	ENST00000449188	mRNA
A_21_P0001267	4.25	5.55	4.67	4.7	5.29	4.19	5.52	4.99	5.21	4.57	4.93	5.72	4.55	3.55	4.43	4.79	5.09	4.04	4.75	5.38	4.17	4.17	0.59	0.51	1	ENST00000475078	mRNA
A_21_P0001271	3.59	3.69	3.74	3.11	3.82	2.59	3.77	3.7	4.16	2.59	1.91	2.01	2.79	3.2	3.01	2.1	3.6	4.36	3.57	2.69	1.19	3.7	0.69	1.1	0	ENST00000477916	mRNA
A_21_P0001336	5.2	5.86	5.05	4.98	4.5	6.18	4.66	4.3	4.55	6.28	6.58	6.79	7	6.45	6.05	5.63	5.99	5.53	5.58	5.94	4.37	4.93	0.92	0.58	1	ENST00000479252	mRNA
A_21_P0001371	3.81	3.72	4.81	3.89	4.46	3.5	4.38	4.32	4.65	3.11	1.1	1.06	1.27	1.57	2.67	3.08	1.31	2.78	1.16	3.5	3.15	3.86	1.36	1.05	0	NM_001290209	mRNA
A_21_P0001374	4.17	3.75	4.41	4.06	3.86	3.76	3.8	3.82	3.83	3.98	3.92	4.05	4.72	4.46	4.52	4.09	4.02	3.59	4.96	4.31	3.82	4	0.31	0.43	1	ENST00000584793	mRNA
A_21_P0001415	2.64	1.98	3.32	2.44	1.7	2.4	1.7	1.51	1.99	1.57	1.12	1.31	1.08	1.98	2.14	1.57	1.15	1.11	1.14	1.11	2.48	1.12	0.61	0.51	0	XR_247053	mRNA
A_21_P0001451	1.12	1.17	1.14	1.13	1.18	1.19	1.17	1.22	1.2	1.15	1.24	1.19	1.54	1.21	1.19	1.17	1.17	1.21	1.2	1.15	1.11	1.15	0.1	0.03	0	XR_425119	mRNA
A_21_P0001482	2.56	2.85	2.84	3.29	2.62	2.48	1.69	2.95	2.95	1.14	1.14	1.4	1.05	1.35	1.51	1.76	1.17	1.12	1.14	3.24	2.26	1.13	0.81	0.81	0	ENST00000568701	mRNA
A_21_P0001541	1.32	1.8	1.26	1.36	1.14	1.24	1.13	1.12	1.17	1.35	1.23	1.44	1.24	1.37	2	1.19	1.32	1.68	1.74	1.24	1.48	1.43	0.25	0.21	0	XR_246371	mRNA
A_21_P0001551	1.65	1.15	1.12	1.11	1.2	1.16	1.19	1.16	1.21	1.67	1.13	1.26	1.11	1.09	2	1.12	1.16	1.11	1.14	1.12	1.1	1.12	0.27	0.02	0	XR_426728	mRNA
A_21_P0001593	5.07	5.06	5.03	5.34	5.3	4.88	5.25	5.64	4.94	4.17	4.11	4.24	3.02	4.6	4.36	5.94	3.59	4.07	3.6	5.06	5.13	5.08	0.66	0.9	1	XR_425046	mRNA
A_21_P0001700	1.43	1.55	1.2	1.3	1.13	1.69	1.13	1.09	1.7	1.56	1.23	2.55	1.7	1.51	1.62	2.22	2.19	1.32	2.77	1.35	1.9	2.24	0.37	0.52	0	ENST00000369466	mRNA
A_21_P0001706	9.69	9.02	9.53	9.48	9.16	9.34	8.71	9.31	8.47	9.42	9.18	9.39	8.56	9.23	9.27	9.29	8.98	8.54	8.88	8.88	9.27	9.5	0.35	0.33	1	ENST00000502767	mRNA
A_21_P0001734	2.53	2	3.03	2.58	3	1.2	2.99	3.4	2.99	1.2	1.12	2.6	1.19	1.21	1.12	1.46	1.24	1.3	1.32	1.92	1.69	2.46	0.88	0.44	0	NM_001286997	mRNA
A_21_P0001763	1.84	1.23	1.25	1.23	1.93	1.33	1.77	1.3	1.24	1.26	2.87	1.97	1.85	1.44	2.46	1.22	2.59	2.79	1.28	1.19	1.26	1.33	0.5	0.71	0	XR_247111	mRNA
A_21_P0001764	2.15	3.7	2.15	1.75	3.66	2.92	3.67	3.53	3.65	3.47	3.99	1.94	2.87	4.11	3.05	1.58	2.02	1.75	3.49	1.97	3.6	2.29	0.78	0.82	0	ENST00000451123	mRNA
A_21_P0001788	1.07	1.09	1.5	1.09	1.16	1.11	1.13	1.59	1.13	1.12	1.07	1.2	1.08	1.07	1.73	1.06	1.07	2.09	5.6	1.07	1.75	1.1	0.21	1.66	0	XR_245005	mRNA
A_21_P0001799	1.22	1.89	1.71	1.41	2.4	3.04	3.06	2.4	3.08	1.55	1.23	2.46	3.16	2.42	1.44	2.08	2.38	2.05	2.11	2.8	2	2.78	0.72	0.35	0	XR_425512	mRNA
A_21_P0001804	2.69	1.07	1.92	1.06	2.33	1.04	2.51	2.49	2.14	1.06	1.1	1.09	1.14	1.09	1.09	1.1	1.1	1.08	1.07	1.12	1.07	1.07	0.66	0.02	0	XR_249063	mRNA
A_21_P0001886	5	4.28	4.92	4.33	3.23	3.83	3.24	3.39	3.17	2.39	1.1	1.26	1.06	2.77	2.1	2.77	3.69	2.11	2.4	2.68	4.13	4.56	1.3	0.94	1	ENST00000619740	mRNA
A_21_P0002176	3.55	3.51	3.78	3.74	4.11	4.3	4.15	4.39	4.48	2.83	3.33	1.28	3.82	2.99	3.06	4.36	3.26	2.98	3.8	3.48	5.01	3.89	0.81	0.69	1	ENST00000476839	mRNA
A_21_P0002192	5.97	5.52	6.19	5.79	5.53	5.85	5.21	5.87	5.53	5.05	5.11	4.87	4.75	4.83	4.68	5.34	5.34	4.1	5.12	5.08	5.85	5.87	0.49	0.59	1	XR_244980	mRNA
A_21_P0002212	6.56	6.61	6.44	6.58	7.35	7.21	7.1	6.68	7.01	7.11	6.69	7.05	7.38	6.71	6.74	6.9	6.71	6.62	6.98	7.04	6.3	6.47	0.31	0.27	1	XR_245000	mRNA
A_21_P0002218	1.16	1.39	1.6	1.87	1.1	1.27	1.07	1.22	1.11	1.29	1.15	1.95	1.17	1.23	1.35	1.21	1.27	1.75	1.6	1.51	1.29	1.25	0.27	0.21	0	ENST00000496970	mRNA
A_21_P0002257	1.08	1.12	1.1	1.12	1.07	1.1	1.11	1.12	1.1	1.09	1.04	1.14	1.14	1.59	1.48	1.09	1.86	1.14	1.13	1.14	1.11	2.21	0.16	0.46	0	ENST00000610384	mRNA
A_21_P0002294	7.46	7.63	7.43	7.51	7.22	7.8	7.41	7.5	7.3	7.69	7.71	7.93	8.1	7.91	7.69	7.84	7.9	8.31	7.59	7.6	7.38	7.39	0.25	0.33	1	ENST00000590687	mRNA
A_21_P0002314	2.77	1.22	2.09	1.62	2.59	1.16	2.82	2.97	2.27	1.17	1.11	1.22	1.17	1.7	1.11	1.17	1.22	1.23	3.24	1.23	1.24	1.18	0.71	0.77	0	NM_001290030	mRNA
A_21_P0002354	2.77	2.45	2.81	2.22	3.23	4.2	3.37	3.37	3.3	3.62	2.43	2.59	3.4	3.1	3.18	2.78	1.41	1.99	3.93	1.54	2.3	2.94	0.53	0.88	0	XR_249308	mRNA
A_21_P0002375	1.2	1.54	1.25	1.38	1.48	1.31	2.42	2.53	2.72	2.14	3.6	2.25	2.25	1.3	2.68	1.14	1.29	3.36	1.54	1.34	1.84	1.38	0.72	0.76	0	ENST00000445534	mRNA
A_21_P0002378	1.21	1.83	1.29	1.41	1.43	1.45	1.08	1.95	1.12	1.86	1.21	2.37	1.23	1.31	1.67	1.22	1.37	2.04	1.85	1.58	1.35	1.51	0.37	0.29	0	XR_109991	mRNA
A_21_P0002428	1.61	1.1	2.13	1.65	1.15	1.12	1.51	1.48	1.46	1.1	1.13	1.09	3.67	1.15	2.69	1.68	2.08	1.09	1.1	1.22	1.08	1.08	0.73	0.39	0	ENST00000423797	mRNA
A_21_P0002475	1.23	1.88	1.34	1.45	1.12	1.49	1.07	1.2	1.14	1.67	1.28	2.46	1.56	1.43	2.05	1.15	1.33	1.78	1.54	1.38	1.41	1.65	0.39	0.21	0	NM_001164315	mRNA
A_21_P0002586	1.19	1.35	1.6	1.18	1.22	1.29	1.18	1.23	1.22	1.27	1.76	1.73	1.78	1.22	1.2	1.26	1.37	1.66	1.64	1.38	1.16	1.24	0.23	0.2	0	ENST00000238831	mRNA
A_21_P0002595	1.22	1.89	1.28	1.41	1.45	1.77	1.11	1.1	1.15	1.58	1.24	2.56	1.41	1.46	1.67	1.18	1.42	2.76	1.79	1.59	1.32	1.48	0.38	0.53	0	NM_001198593	mRNA
A_21_P0002604	5.22	4.62	5.27	5.38	4.47	4.8	4.22	4.66	4.1	4.69	4.19	4.64	3.82	3.57	4.77	4.96	4.54	3.41	4.37	4.7	4.76	5.2	0.52	0.58	1	ENST00000618807	mRNA
A_21_P0002605	1.19	1.44	2.49	1.21	1.19	1.44	1.25	1.19	1.37	1.26	1.32	2.27	1.12	1.55	2.28	1.47	1.85	1.33	1.39	1.23	1.23	1.34	0.45	0.21	0	XR_425445	mRNA
A_21_P0002622	1.1	1.14	1.38	1.14	1.06	1.13	1.1	1.08	1.09	1.13	1.07	1.23	1.1	1.1	1.85	1.09	1.4	1.18	1.17	1.14	1.11	1.12	0.2	0.11	0	ENST00000472844	mRNA
A_21_P0002653	1.08	1.1	1.1	1.87	1.14	1.12	1.16	1.18	1.19	1.09	1.12	1.1	1.33	1.13	1.27	1.1	1.09	1.08	1.09	1.1	1.08	1.08	0.2	0.01	0	ENST00000435504	mRNA
A_21_P0002709	1.09	1.14	1.04	1.11	1.02	1.17	1.04	1.02	1.05	1.1	1.14	1.13	1.13	1.21	1.03	1.11	1.14	1.09	1.04	1.17	1.13	1.09	0.06	0.04	0	ENST00000491329	mRNA
A_21_P0002710	1.73	1.12	1.12	1.69	1.32	1.15	1.17	1.21	1.19	2.32	1.6	1.11	2.75	1.19	1.2	1.61	1.12	1.13	1.13	1.11	1.1	1.11	0.49	0.19	0	ENST00000489729	mRNA
A_21_P0002783	2.66	1.19	1.93	1.39	1.18	1.2	1.2	1.19	1.43	3.35	2.26	1.32	1.17	2.31	1.81	2.86	1.2	1.14	1.16	1.15	7.58	1.14	0.67	2.4	0	XR_431648	mRNA
A_21_P0002954	1.06	2.59	1.07	1.07	1.21	3.1	1.55	1.95	1.06	2.07	3.47	1.07	1.15	1.93	1.12	2.07	1.09	1.08	1.08	2.06	1.09	3.15	0.8	0.8	0	XR_110051	mRNA
A_21_P0003027	1.77	3.19	1.98	2.61	3.38	3.77	2.63	2.37	3.06	5.12	5.33	3.11	4.1	4.57	4.02	4.87	3.9	4.24	5.22	3.5	4.59	3.87	1.08	0.61	0	XR_171034	mRNA
A_21_P0003061	1.57	1.08	1.39	1.07	1.19	1.08	1.33	1.92	2.04	1.08	1.13	1.09	1.29	1.14	1.14	1.48	1.09	1.11	1.09	1.07	1.05	1.08	0.31	0.15	0	ENST00000481679	mRNA
A_21_P0003101	1.11	1.2	1.14	1.44	1.15	1.31	1.21	1.19	2.07	1.14	1.18	1.36	1.15	1.14	7.87	1.16	1.21	1.14	1.17	1.16	1.12	1.14	1.72	0.03	0	ENST00000414047	mRNA
A_21_P0003137	14.15	9.62	10.05	14.45	14.48	11.72	14.4	14.45	13.09	11.85	11.16	11.9	10.94	13.37	9.54	12.78	14.28	14.71	13.45	15.24	15.53	14.53	1.84	0.97	1	NM_001190470	mRNA
A_21_P0003267	1.16	1.31	1.21	1.31	1.36	1.23	1.04	1.2	1.1	1.56	2.01	5.35	1.29	1.91	1.59	1.17	1.2	1.39	2.38	1.23	1.25	1.24	1.06	0.43	0	ENST00000419960	mRNA
A_21_P0003268	1.09	1.13	1.11	1.1	1.11	1.14	1.17	1.41	1.2	1.1	1.1	1.23	1.1	1.08	2.02	1.1	1.13	1.1	1.12	1.1	1.08	1.1	0.24	0.01	0	ENST00000478780	mRNA
A_21_P0003309	4.26	3.72	4.66	4.34	4.33	4.72	4.91	4	4.38	4.59	3.84	4.2	4.26	3.94	3.55	4.91	4.09	4.92	4.08	4	4.26	3.95	0.39	0.42	1	NM_001290027	mRNA
A_21_P0003568	7.63	9.11	7.94	8.04	8.63	9	8.5	7.84	8.67	9.12	9.48	9.18	9.94	9.14	9.08	8.83	9.34	9.82	9.55	9.4	8.88	8.82	0.66	0.4	1	NM_018088	mRNA
A_21_P0003570	2.51	1.18	1.93	2.83	3.35	3.25	2.6	2.66	2.64	3.42	4.47	3.26	3.35	3.64	4.24	4.03	3.46	3.49	3.58	2.99	3.45	1.15	0.83	0.94	0	XR_425708	mRNA
A_21_P0003588	3.19	3.94	3.64	3.37	4.12	3.44	3.54	3.07	3.08	3.4	4.2	4.28	3.63	2.96	8.05	3.64	4.24	4.86	4.32	4.25	3.79	4.39	1.23	0.4	1	ENST00000478425	mRNA
A_21_P0003670	2.6	1.05	3.05	2.37	1.33	1.1	1.57	1.36	1.83	2.03	2.71	1.04	1.3	3.66	2.85	1.42	1.05	1.05	1.06	1.07	1.54	1.03	0.84	0.21	0	XR_109853	mRNA
A_21_P0003706	12.66	12.15	12.3	12.44	11.91	11.81	11.83	12.25	11.63	11.88	11.87	11.99	11.68	11.84	11.99	12.48	12.31	12.17	12.22	11.81	12.07	12.19	0.29	0.21	1	ENST00000623933	mRNA
A_21_P0003711	2.53	3.45	1.48	1.29	1.57	1.22	1.34	2.04	2.4	4.88	3.53	3.72	2.64	4.11	1.57	3.34	2.79	4.46	4.32	1.9	3.7	1.16	1.17	1.23	0	ENST00000382882	mRNA
A_21_P0003735	2.92	1.16	2.37	2.04	1.35	2.48	1.59	1.71	2.71	1.11	1.14	1.14	1.11	1.28	1.04	1.13	1.15	1.12	1.06	1.18	1.68	1.11	0.66	0.21	0	ENST00000507759	mRNA
A_21_P0003863	3.46	2.59	3.16	1.61	1.41	3.01	1.54	1.39	2.02	2.1	1.14	1.13	1.11	1.03	1.04	2.43	1.15	1.11	3.96	1.17	1.87	2.04	0.84	1.02	0	XR_425808	mRNA
A_21_P0003892	7.75	6.85	7.38	7.5	6.87	6.79	6.6	7.21	6.41	6.69	6.35	6.56	5.95	6.53	6.27	7.5	7.5	6.82	7.18	6.79	7.13	7.22	0.5	0.29	1	ENST00000507759	mRNA
A_21_P0003906	1.56	1.55	1.51	1.24	1.22	1.74	2.31	1.24	1.36	1.4	2.68	1.75	1.95	1.64	1.44	1.32	1.83	1.46	1.85	1.49	1.26	1.53	0.41	0.23	0	ENST00000504237	mRNA
A_21_P0003924	4.18	5.3	4.66	5.24	6.99	5.59	7.24	6.81	7.12	5.44	5.69	4.24	7.24	6.66	6.37	5.57	6	5.63	5.32	5.52	5.59	5.37	1.08	0.22	1	ENST00000612030	mRNA
A_21_P0003939	3.59	2.44	3.34	3.04	2.94	1.88	3.15	3.59	3.49	2.3	1.98	2.04	3.13	3.1	1.14	2.49	3.45	1.7	1.78	1.59	2.11	2.42	0.74	0.64	0	XR_241812	mRNA
A_21_P0003986	1.17	3.27	1.37	2.49	2.78	1.12	1.47	1.16	1.24	3.93	3.67	1.16	1.16	3.35	3.36	3.74	1.11	3.99	1.1	1.77	2.96	3.52	1.1	1.25	0	NM_001278094	mRNA
A_21_P0004035	1.47	1.39	1.5	1.25	1.29	1.45	1.57	2.3	1.45	1.33	1.36	2.26	1.34	1.61	2.35	1.32	1.98	1.81	1.44	1.81	1.3	1.7	0.38	0.27	0	ENST00000509602	mRNA
A_21_P0004082	1.13	1.23	1.63	1.54	1.07	1.22	1.39	1.69	2.15	1.16	1.17	1.17	2.27	1.07	1.07	1.63	1.21	2.46	3.14	1.86	1.24	1.17	0.39	0.74	0	ENST00000521116	mRNA
A_21_P0004137	1.14	1.28	1.36	1.21	1.09	1.17	1.1	1.33	1.09	1.19	1.14	1.21	1.06	1.18	1.21	1.24	1.28	1.24	1.26	1.2	1.33	1.22	0.09	0.04	0	XR_241812	mRNA
A_21_P0004190	2.02	1.65	1.28	2.06	1.66	1.93	1.42	1.68	2.83	3.04	1.99	2.17	2.52	1.24	2.2	1.36	1.83	1.3	1.39	2.57	1.22	1.34	0.53	0.48	0	XR_245297	mRNA
A_21_P0004239	1.18	2.06	1.23	1.36	1.11	1.32	1.07	1.08	1.11	1.47	1.18	2.17	1.18	1.25	1.54	1.21	1.29	3.22	1.7	2.5	1.31	1.31	0.34	0.77	0	ENST00000612030	mRNA
A_21_P0004295	1.27	1.62	1.31	1.7	1.2	1.59	1.26	2.25	1.4	2.49	1.94	2	1.44	2.25	1.71	3.04	3.05	1.33	3.04	1.39	1.24	1.41	0.41	0.91	0	ENST00000515533	mRNA
A_21_P0004302	1.46	1.24	1.83	2.02	1.21	1.32	1.26	1.4	1.23	2.39	2.87	1.31	2.62	1.66	5.54	2.79	3.29	3.48	1.34	2.25	2.46	1.21	1.13	0.88	0	ENST00000513418	mRNA
A_21_P0004344	1.2	1.83	1.23	1.36	1.14	1.65	1.11	1.09	1.15	1.54	1.23	2.48	1.47	1.46	1.34	1.16	1.38	1.72	1.61	1.58	1.31	1.35	0.36	0.2	0	ENST00000522256	mRNA
A_21_P0004548	4.89	3.9	4.9	4.42	3.9	4.56	3.82	4.2	5.2	3.06	3.03	3.63	3.89	3.8	3.58	2.91	2.42	1.7	3.72	2.66	4.02	4.02	0.64	0.89	1	XR_427665	mRNA
A_21_P0004596	1.07	1.09	1.09	1.74	2.81	1.09	1.94	2.15	2.49	1.07	1.13	1.1	1.21	1.09	1.46	1.08	1.08	1.07	1.09	1.09	1.07	1.81	0.58	0.28	0	ENST00000616994	mRNA
A_21_P0004641	10.82	10.61	10.61	10.62	10.46	10.47	10.53	10.47	10.41	10.43	10.59	10.62	10.85	10.49	10.75	10.5	10.75	10.85	10.7	10.56	10.45	10.5	0.14	0.15	1	NM_001198815	mRNA
A_21_P0004657	1.2	1.37	1.44	1.49	1.89	1.87	2.46	2.15	1.88	1.47	1.71	2.25	1.33	1.34	2.85	1.31	1.97	1.81	1.42	2.77	3.02	2.44	0.48	0.66	0	ENST00000622616	mRNA
A_21_P0004681	1.12	1.18	1.82	1.12	2.17	1.17	2.31	1.24	2.37	1.16	1.28	1.27	1.52	1.19	1.1	1.16	1.19	1.22	1.21	1.17	1.1	1.15	0.46	0.04	0	NM_001010852	mRNA
A_21_P0004695	2.09	2.41	1.99	1.14	1.18	1.29	1.21	1.16	1.46	1.2	1.22	1.78	1.09	1.12	1.23	1.15	1.34	1.2	1.93	1.13	1.17	1.19	0.42	0.29	0	ENST00000435483	mRNA
A_21_P0004702	1.69	1.66	1.42	1.26	1.21	1.53	1.24	1.21	1.38	1.38	1.38	2.62	1.27	1.32	2.37	1.38	3.18	3.97	1.51	1.32	1.29	1.61	0.42	1.08	0	XR_426112	mRNA
A_21_P0004716	6.12	5.57	6.25	5.88	5.58	5.51	5	5.76	4.58	4.4	4.59	5.22	4.33	4.43	4.78	5.77	5.53	4.87	6.03	5.63	6.21	6.17	0.66	0.47	1	ENST00000612554	mRNA
A_21_P0004718	7.78	6.93	7.22	7.73	7.57	7.12	7.57	7.64	7.51	6.84	6.88	7.01	7.18	7.01	7.15	7.75	6.83	6.99	7.2	7.03	7.23	7.48	0.33	0.31	1	NM_001290221	mRNA
A_21_P0004859	9.39	8.86	9.42	9.47	9	9.05	8.78	9.21	8.71	8.82	8.57	8.81	8.08	8.68	8.91	8.99	8.56	8.44	8.88	8.73	9.1	9.16	0.36	0.27	1	NM_001197234	mRNA
A_21_P0004860	15.26	14.63	14.6	14.9	14.77	14.75	14.94	14.68	14.81	14.44	14.11	14.35	13.74	14.68	14.4	14.77	14.23	14.47	14.69	14.74	15.05	15.07	0.36	0.3	1	NM_001197234	mRNA
A_21_P0004862	2.74	2.38	3.08	1.6	1.95	2.34	1.11	1.14	1.11	2.43	1.82	1.08	1.22	1.67	2.51	3.01	2.35	3.67	1.09	2.68	2.58	1.8	0.67	0.83	0	XR_427901	mRNA
A_21_P0004931	9.47	8.94	9.19	9.38	9.14	8.63	8.47	9.54	8.39	8.66	8.35	8.91	7.14	8.05	8.6	9.17	8.55	8.04	8.95	8.45	9.07	9.34	0.62	0.46	1	XR_245585	mRNA
A_21_P0004997	6	5.35	5.95	5.72	5.09	5.78	4.84	5.49	4.86	5.2	5.01	5.41	3.97	3.93	4.44	5.76	5.32	4.47	5.88	5.22	6.2	5.57	0.65	0.56	1	XR_241967	mRNA
A_21_P0004998	1.31	1.11	1.89	1.1	3.09	1.11	3.06	1.93	3	1.09	1.07	1.2	1.08	1.07	2.26	3.04	3.45	2.38	2.45	2.2	2.14	1.09	0.8	0.75	0	XR_241966	mRNA
A_21_P0005026	3.16	2.42	3.03	3.3	5.58	3.07	5.84	5.39	5.87	3.02	1.96	3.26	5.69	3.81	4.16	3.83	6.72	3.57	2.06	3.5	1.86	3.31	1.35	1.59	0	XR_242019	mRNA
A_21_P0005093	2.31	2.85	3.26	2.9	3.06	2.76	3.36	3.03	3.37	4.52	3.35	3.49	2.73	4.42	2.62	3.44	3.88	1.36	2.44	3.12	2.82	2.45	0.61	0.82	0	XR_428063	mRNA
A_21_P0005115	12.06	11.69	11.83	11.78	11.89	11.81	11.87	11.98	11.77	11.71	11.77	11.57	12.17	11.93	11.75	11.72	11.7	11.9	11.76	11.91	12.03	11.91	0.15	0.12	1	NM_001257357	mRNA
A_21_P0005162	1.51	1.96	1.2	1.18	1.18	1.35	1.24	1.52	1.44	1.88	1.84	2.13	1.09	2.87	2.23	1.27	1.72	2.5	1.28	1.2	1.19	1.24	0.5	0.48	0	XR_426000	mRNA
A_21_P0005185	5.82	6.73	5.78	6.11	6.03	6.95	6.2	5.91	6.04	6.87	7.33	7.45	7.89	7.58	7.62	6.75	7.11	7.18	6.81	6.36	5.36	5.88	0.75	0.67	1	XR_428063	mRNA
A_21_P0005186	1.07	1.07	7.53	1.85	1.03	1.09	1.06	1.05	1.08	1.21	1.61	1.14	1.23	1.09	1.12	1.03	1.04	1.09	1.09	1.06	1.11	1.1	1.65	0.03	0	XR_428063	mRNA
A_21_P0005219	2.74	4.25	2.13	2.33	3.08	4.37	3.25	2.91	3.23	5.43	5.46	4.72	5.91	5.17	4.88	4.44	4.2	4.01	2.69	2.6	3.43	2.91	1.24	0.76	1	ENST00000442800	mRNA
A_21_P0005250	1.12	1.19	1.14	1.88	2.36	1.21	2.41	2.08	2.36	1.15	1.19	1.25	1.3	1.17	7.22	1.16	1.2	2.34	1.17	1.16	1.12	1.14	1.55	0.45	0	XR_242321	mRNA
A_21_P0005370	8.08	8.84	8.13	8.19	8.87	9.52	8.48	8.01	8.49	10.21	10.29	9.68	10.1	10.16	9.36	9.07	9.04	9.32	9.34	9.79	9.63	9.22	0.86	0.28	1	ENST00000461424	mRNA
A_21_P0005384	1.23	1.86	1.34	2.01	3.75	4.39	2.37	1.94	1.43	1.98	1.38	2.46	2.18	1.51	2.02	1.86	1.25	1.27	3.03	1.23	2.08	1.88	0.88	0.65	0	XR_426184	mRNA
A_21_P0005423	1.2	1.23	1.24	1.18	1.25	1.47	1.19	1.57	1.74	2.29	1.24	1.32	2.27	1.47	1.92	1.18	1.82	1.29	1.2	1.25	1.2	1.27	0.38	0.23	0	XR_426238	mRNA
A_21_P0005461	11.45	13.35	12.54	12.27	13.09	13.48	13.49	12.83	13.85	13.64	13.88	13.62	14.05	13.51	13.57	13.09	13.69	13.48	13.25	13.18	12.47	12.4	0.7	0.48	1	XR_426123	mRNA
A_21_P0005474	1.1	1.15	1.11	1.11	1.11	1.16	1.42	1.35	1.66	1.11	1.58	1.3	1.08	1.08	2.13	1.63	1.15	1.11	1.14	1.11	2.52	1.12	0.3	0.53	0	XR_428085	mRNA
A_21_P0005517	1.14	1.24	1.17	1.18	1.19	1.38	1.23	2.04	1.33	1.23	1.27	2.06	1.11	1.19	1.48	1.22	1.72	3.7	2.48	1.17	1.21	1.71	0.3	0.92	0	ENST00000618028	mRNA
A_21_P0005563	8.22	7.71	8.5	8.44	7.7	7.81	7.54	8.17	7.43	7.71	7.2	7.62	7.3	7.49	7.41	7.84	7.49	7.22	7.76	7.77	8.15	8.11	0.41	0.33	1	XR_242268	mRNA
A_21_P0005597	2.03	1.51	1.24	3.23	2.66	1.31	3.03	3.81	3.79	3.36	3.23	2.83	3.08	3.71	1.8	2.18	1.24	2.57	1.57	1.35	3.57	2.52	0.9	0.83	0	XR_428085	mRNA
A_21_P0005598	1.21	1.41	1.75	1.22	1.21	1.6	1.58	1.27	1.35	1.9	1.43	4.99	1.76	2.07	1.25	1.31	1.64	1.33	1.93	1.36	1.21	1.29	0.94	0.26	0	XR_108752	mRNA
A_21_P0005716	1.23	2.11	2.04	2.52	1.95	2.3	2.1	1.83	2.8	1.53	1.68	3.23	3.36	3.59	1.37	1.6	2.89	2	3.47	2.81	2.69	1.49	0.73	0.74	0	ENST00000520273	mRNA
A_21_P0005747	1.11	1.19	1.11	1.15	1.05	1.14	1.13	1.04	1.06	2.18	1.13	1.14	1.04	1.08	1.08	2.16	1.2	1.18	1.14	1.15	1.18	1.15	0.28	0.38	0	ENST00000523572	mRNA
A_21_P0005817	1.09	1.12	1.52	1.09	1.11	1.17	1.2	1.22	1.45	1.14	2.33	2.7	1.06	1.06	1.39	1.07	2.09	1.12	1.12	1.07	1.1	2.25	0.49	0.53	0	XR_426301	mRNA
A_21_P0005852	8.22	7.34	7.84	7.96	7.55	7.61	7.13	7.76	6.91	7.63	7.38	7.36	6.01	7.34	7.37	7.77	7.06	6.52	7.16	7.34	7.95	8.1	0.51	0.56	1	ENST00000521040	mRNA
A_21_P0005910	4.46	4.08	4.9	4.12	3.55	5.66	4.04	3.43	3.37	5.33	3.51	3.52	2.07	7.96	3.27	3.85	2.82	3.85	4.44	3.05	4.58	4.28	1.37	0.68	1	ENST00000524079	mRNA
A_21_P0005957	1.85	1.15	1.66	1.3	2.23	1.37	2.06	2.46	1.27	1.23	1.27	1.5	1.42	1.2	1.07	1.12	1.43	1.24	1.18	2.35	1.22	1.2	0.43	0.44	0	XR_250430	mRNA
A_21_P0006010	6.78	6.05	6.14	6.94	6.7	5.78	6.7	6.92	6.59	5.99	5.75	5.88	5.6	5.76	6.18	6.65	6.27	5.82	6.01	5.81	6.46	6.93	0.47	0.43	1	ENST00000614608	mRNA
A_21_P0006011	2.87	2.26	3.38	3.19	1.53	2	3.18	2.89	2.92	2.12	1.33	2.27	1.14	1.88	2.31	1.35	1.86	1.33	1.41	2.88	1.23	2.14	0.7	0.6	0	ENST00000622281	mRNA
A_21_P0006012	4.4	2.34	4.42	3.98	2.31	3.18	2.31	2.2	2.93	2.1	1.33	2.1	1.61	2.66	2.31	1.25	2.3	1.91	1.33	3.45	4.21	2.31	0.94	1.09	0	ENST00000611126	mRNA
A_21_P0006013	1.31	1.53	1.3	2.77	1.51	1.74	1.24	2	1.68	1.36	1.45	1.67	1.89	1.34	1.3	1.34	1.76	1.44	1.45	1.73	1.24	1.45	0.4	0.19	0	ENST00000617090	mRNA
A_21_P0006048	5.8	5.52	5.59	5.45	5.4	5.21	5.67	5.49	5.76	5.13	4.67	5.57	4.58	5.02	4.65	5.69	5.12	5.85	5.88	5.5	5.66	5.56	0.41	0.26	1	ENST00000565320	mRNA
A_21_P0006074	2.58	1.32	1.2	1.52	2.01	1.29	2.19	2.28	1.66	1.24	1.5	1.65	1.73	1.22	1.21	1.62	1.33	1.6	1.58	1.46	1.86	1.24	0.44	0.21	0	ENST00000621296	mRNA
A_21_P0006297	2.77	2.66	2.63	3.81	3.09	2.56	2.8	2.42	2.72	3.59	3.3	1.27	1.95	2.46	2.28	3.01	3.31	1.84	1.57	2.77	3.41	1.49	0.63	0.83	0	ENST00000474602	mRNA
A_21_P0006338	8.1	8.52	8.75	8.26	8.29	9.21	8.45	8.5	8.75	8.94	8.99	8.67	8.85	8.41	8.37	8.69	8.81	8.73	8.68	8.33	8.02	8.1	0.31	0.32	1	XR_426463	mRNA
A_21_P0006341	1.09	2.13	1.1	1.09	1.1	1.14	1.17	1.13	1.19	1.11	1.1	1.25	1.06	1.07	2.07	1.09	1.12	2.36	1.12	1.08	1.08	2	0.35	0.54	0	ENST00000478913	mRNA
A_21_P0006375	1.96	3.37	2.8	3.05	3.51	4.94	3.5	3.65	3.7	2.67	2.49	1.23	5.22	3.29	3.5	2.55	3.25	2.58	1.16	4.06	2.57	2.62	1.01	0.88	0	NM_199001	mRNA
A_21_P0006471	2.84	3.38	2.9	3.35	3.03	3.08	3.12	2.51	3.19	2.09	3.52	1.38	3.16	1.71	3.06	2.8	1.38	1.38	1.43	2.5	3.63	2.76	0.63	0.89	0	ENST00000620118	mRNA
A_21_P0006496	4.44	3.68	4.37	3.83	3.55	3.28	3.71	3.52	3.95	3.08	2.34	6.78	3.29	2.29	3.66	1.9	1.04	2.61	3.21	3.8	3.33	2.71	1.04	0.94	0	NM_001098411	mRNA
A_21_P0006503	1.18	1.45	1.39	1.36	1.1	1.29	1.06	1.07	1.1	1.53	1.19	2.16	1.22	1.25	1.77	1.17	1.24	1.79	1.58	1.37	1.65	1.3	0.3	0.23	0	ENST00000617377	mRNA
A_21_P0006521	1.41	1.7	1.63	1.38	1.87	2.75	1.97	1.32	1.29	3.78	4.04	2.26	3.04	2.63	1.34	2.63	4.04	1.98	2.35	2.44	3.6	2.42	0.9	0.75	0	XR_247293	mRNA
A_21_P0006544	1.17	1.57	1.21	1.3	1.11	1.25	1.09	1.09	1.14	1.3	1.17	1.76	1.22	1.28	1.12	1.22	1.46	1.57	1.66	1.53	1.44	1.32	0.18	0.15	0	XR_426541	mRNA
A_21_P0006563	2	3.26	2.72	3	3.82	2.74	4.08	3.96	4.01	3.43	2.68	4.06	3.33	3.26	3.22	3.38	4.02	3.69	3.38	3.32	2.48	3.37	0.61	0.47	0	ENST00000617377	mRNA
A_21_P0006564	3.07	3.68	3.05	2.14	3.25	3.8	2.12	2.26	2.37	4.59	5.62	3.89	4.47	4.78	3.32	4.94	4.53	4.67	4.56	1.29	3.18	3.85	1.05	1.28	0	NR_003255	mRNA
A_21_P0006580	8.35	7.48	7.4	8.05	7.57	6.7	7.02	7.96	7.25	6.81	6.62	6.77	6.14	6.86	6.94	7.36	6.94	6.68	6.54	7.17	7.76	7.98	0.61	0.54	1	NM_001257291	mRNA
A_21_P0006583	3.27	4.43	3.5	2.95	4.04	3.57	3.89	3.45	3.82	3.26	2.47	4.49	3.91	3.07	1.13	2.87	3.07	2.57	3.39	2.99	1.13	3.42	0.83	0.78	0	ENST00000555168	mRNA
A_21_P0006626	3.43	3.32	3.44	3.22	3.72	1.44	3.8	3.79	3.88	1.98	2.85	2.35	2.67	1.96	1.22	1.8	1.38	1.56	1.61	2.86	2.15	3.1	0.89	0.67	0	ENST00000621606	mRNA
A_21_P0006983	1.02	2.25	2.16	2.01	1.34	1.17	1.64	1.12	1.57	2.12	2.45	1.13	1.21	1.04	1.06	1.95	1.8	2.17	2.37	1.55	1.14	3.19	0.51	0.65	0	ENST00000609683	mRNA
A_21_P0006990	2.22	2.32	1.53	1.89	2.16	2.9	2.48	2.49	2.43	2.49	2.66	1.13	2.66	2.32	1.48	2.92	3.26	1.13	3.35	1.13	5.75	2.23	0.5	1.59	0	ENST00000608660	mRNA
A_21_P0007097	4.12	4.18	3.37	2.66	2.74	3.45	2.67	2.99	1.89	3.35	4.76	3.39	2.91	3.2	3.26	4.6	4	4.94	3.07	3.52	3.83	3.4	0.71	0.67	0	ENST00000466271	mRNA
A_21_P0007145	9.77	9.45	9.56	9.72	9.9	9.16	9.98	9.9	10.1	9.02	8.81	8.93	9.46	9.42	9.61	9.09	8.86	9.12	8.78	9.23	9.49	9.53	0.4	0.29	1	ENST00000413292	mRNA
A_21_P0007168	7.06	7.14	7.54	7.05	6.7	7.17	6.39	7.27	6.47	6.7	6.43	6.87	6.86	7.07	6.61	7.04	7.24	7.26	7.28	7.09	6.9	6.8	0.34	0.19	1	ENST00000617529	mRNA
A_21_P0007180	3.18	4.03	2.72	3.47	4.23	3.21	4.24	3.69	4.08	3.85	4.13	3.52	4.33	3.23	3.49	4.28	3.47	4.03	3.49	3.3	3.31	3.14	0.48	0.42	0	NM_001293172	mRNA
A_21_P0007201	1.09	1.14	1.11	1.13	1.13	1.1	1.09	1.12	1.09	1.11	1.06	1.12	1.2	1.13	1.2	1.11	1.13	1.16	1.15	1.17	1.14	1.12	0.04	0.02	0	ENST00000533358	mRNA
A_21_P0007218	7.35	5.01	6.12	7.65	7.45	6.14	7.36	7.67	5.64	6.37	4.57	6	5.13	6.71	4.42	7.17	8.22	7.88	6.94	8.85	8.36	7.46	1.12	0.69	1	ENST00000463943	mRNA
A_21_P0007300	1.71	1.56	1.64	1.46	1.16	1.43	1.14	1.15	1.5	1.23	1.33	1.17	1.47	1.25	1.3	1.71	1.16	1.81	1.35	1.91	1.44	1.24	0.19	0.29	0	XR_424296	mRNA
A_21_P0007324	6.04	6.84	6.21	6.09	5.57	6.41	5.72	5.36	5.64	6.52	6.58	6.5	6.37	6.03	5.79	6.32	6.48	6.66	6.24	6.19	5.86	5.99	0.43	0.27	1	XR_424228	mRNA
A_21_P0007334	5.23	4.17	4.16	4.84	4.62	4.25	5.42	4.84	3.99	4.13	3.94	3.19	4.58	3.21	3.26	4.42	4.98	1.11	4.44	4.36	5.06	5.44	0.69	1.45	1	ENST00000444572	mRNA
A_21_P0007338	9.83	11.59	10.52	10.31	10.75	11.77	10.82	10.12	11.03	11.7	12	11.78	12.53	11.49	11.55	11.02	11.78	12.37	11.92	11.63	11.18	11.01	0.77	0.51	1	ENST00000532428	mRNA
A_21_P0007430	1.08	1.09	1.06	1.05	1.12	1.08	1.09	1.12	1.07	1.09	1.17	1.17	1.32	1.09	1.07	1.09	1.12	1.11	1.08	1.1	1.03	1.07	0.07	0.03	0	ENST00000527059	mRNA
A_21_P0007459	6.78	6.99	6.72	6.91	6.67	6.99	6.87	6.84	7.01	6.59	6.71	6.58	6.91	6.45	6.56	7.25	7.52	7.4	7.15	6.96	6.77	6.8	0.18	0.29	1	NM_001195637	mRNA
A_21_P0007464	5.23	4.55	5.07	5.43	5.01	4.9	5.15	5.46	5.59	4.01	3.44	4.82	4.77	4.72	4.36	3.69	4.49	1.14	4.4	4.98	4.96	5.37	0.57	1.43	1	ENST00000625158	mRNA
A_21_P0007483	1.09	1.14	1.05	1.11	1.03	1.13	1.05	1.03	1.04	1.1	1.12	1.12	1.09	2.25	1.06	1.13	1.15	1.11	1.06	1.14	1.13	1.1	0.3	0.03	0	ENST00000539019	mRNA
A_21_P0007531	1.98	1.16	2.65	1.53	3.47	3.75	2.69	2.49	2.36	4.58	6	3.74	3.6	3.81	2.7	3.15	1.16	3.98	3.05	2.95	2.96	2.41	1.23	0.86	0	XR_242921	mRNA
A_21_P0007547	2.79	2.12	2.09	2.39	2.34	1.12	2.22	2.69	2.7	1.14	1.09	1.13	1.15	2.11	1.11	1.15	2.27	1.2	1.2	3.19	1.2	1.96	0.67	0.78	0	XR_171951	mRNA
A_21_P0007641	5.73	6.54	6.49	6.1	6.35	4.57	7.33	5.22	7.5	4.97	4.63	5.07	4.85	3.75	3.98	4.94	7.15	5.78	4.74	5.41	4.93	4.77	1.15	0.86	1	XR_424417	mRNA
A_21_P0007653	1.31	1.11	1.57	1.48	2.39	1.11	1.15	2.68	3.36	1.09	1.4	1.19	1.1	2.06	1.98	2.02	3.69	2.3	2.03	1.09	1.07	1.18	0.69	0.94	0	ENST00000620193	mRNA
A_21_P0007739	11.97	11.96	11.88	12.7	12.18	11.71	12.17	12.21	12.2	11.91	12.17	11.95	12.05	11.97	11.98	11.89	12.12	11.78	12.31	11.81	11.61	11.83	0.22	0.23	1	ENST00000615716	mRNA
A_21_P0007770	1.81	2.59	2.73	2	1.45	1.34	1.7	1.83	1.21	1.75	2.93	3.04	2.77	3.87	1.91	1.48	1.12	1.1	2.31	1.08	1.54	3.57	0.75	0.92	0	ENST00000321694	mRNA
A_21_P0007814	2.15	3.68	1.8	2.86	2.56	2.22	3.26	2.79	3.32	3.59	4.46	3.03	2.9	2.58	3.35	3.64	4.23	4.3	2.95	3.17	3.22	1.37	0.68	0.99	0	ENST00000613771	mRNA
A_21_P0007830	1.37	3.17	2.76	1.14	1.08	1.1	1.38	1.33	1.21	1.12	1.78	1.1	1.15	1.15	1.12	2.06	1.17	2.17	3.57	1.16	1.17	1.13	0.64	0.91	0	NM_173600	mRNA
A_21_P0007831	1.12	1.21	1.09	1.18	1.05	1.21	1.07	1.04	1.07	1.14	1.16	1.15	1.09	1.04	1.05	1.17	1.19	2.11	1.11	1.2	1.64	2.54	0.06	0.56	0	NM_173600	mRNA
A_21_P0007832	6.19	6.7	5.74	5.91	5.51	5.59	5.55	5.29	5.42	5.75	6.1	5.97	6.2	5.42	5.22	5.88	6.52	6.53	5.67	5.71	5.08	5.52	0.41	0.52	1	NM_173600	mRNA
A_21_P0007833	4.02	4.24	4.3	4.17	4.95	4.12	4.96	4.9	5.31	3.94	3.59	5.13	4.79	4.65	4.46	4.34	5.34	4.87	4.86	4.25	4.25	3.8	0.5	0.52	1	NM_173600	mRNA
A_21_P0007880	1.08	1.1	1.09	1.1	1.07	1.11	1.14	1.12	2.78	1.09	1.06	1.2	1.08	1.07	2.02	1.07	1.08	1.11	2.27	1.09	1.08	1.09	0.48	0.45	0	XR_171965	mRNA
A_21_P0007887	1.58	1.86	2.11	1.38	1.7	2.07	1.11	1.1	1.65	2.98	3.54	2.52	1.43	3.75	2.69	3.26	5.28	1.83	2.27	2	3.18	2.35	0.83	1.19	0	ENST00000549004	mRNA
A_21_P0007895	2.99	2.43	1.79	2.28	2.55	2.22	3.13	3.09	2.25	2.34	2.5	1.08	4.11	3.86	1.21	2.27	3.65	3.52	3	2.8	3.06	3.62	0.84	0.5	0	ENST00000539956	mRNA
A_21_P0008046	1.32	1.18	2.26	1.13	1.17	2.09	1.29	1.23	1.23	1.15	2.88	1.21	1.45	1.2	1.25	2.18	1.19	1.16	2.11	1.16	1.12	1.85	0.52	0.49	0	ENST00000394457	mRNA
A_21_P0008068	1.25	2.43	1.49	2.64	2.07	1.51	1.28	1.63	1.48	1.3	2.2	2.21	1.25	1.28	2.06	1.28	1.91	1.8	2.82	1.21	2.52	1.42	0.48	0.62	0	ENST00000622486	mRNA
A_21_P0008071	1.26	2.73	1.73	2.21	1.45	2.15	3.13	2.48	2.85	1.38	2.11	1.68	2.59	1.64	6.09	1.8	1.7	2	3.3	2.41	2.35	1.58	1.18	0.59	0	ENST00000618134	mRNA
A_21_P0008099	6.01	5.67	6.51	6.14	5.69	5.9	6.12	6.07	6.33	5.55	5.73	5.81	5.17	5.45	5.28	6.21	5.95	6.27	6.28	6.02	6.35	6.06	0.38	0.15	1	ENST00000325089	mRNA
A_21_P0008224	1.75	1.56	1.28	1.28	1.25	1.74	1.22	1.55	1.27	1.43	1.53	1.53	1.88	1.93	1.55	1.36	1.6	2.05	1.9	1.54	1.23	1.63	0.23	0.29	0	ENST00000612143	mRNA
A_21_P0008246	1.21	1.33	1.63	1.22	1.22	1.37	1.65	1.24	1.25	1.63	1.28	2.01	2.89	1.48	2.46	1.26	2.02	1.7	1.28	1.71	1.24	1.48	0.5	0.3	0	ENST00000620494	mRNA
A_21_P0008276	5.47	5.28	5.75	5.64	5.69	5.6	5.78	5.85	5.91	5.27	5.21	5.18	4.9	5.05	4.4	5.02	5.63	5.1	4.53	5.12	5.43	5.56	0.42	0.38	1	XR_245766	mRNA
A_21_P0008460	3.12	2.56	2.96	1.59	3.56	2.75	3.24	3.27	3.62	2.11	1.42	1.54	1.72	2.09	6.54	3.2	2.52	1.29	1.35	3.24	3.31	2.27	1.28	0.87	0	ENST00000557577	mRNA
A_21_P0008461	11.47	10.4	10.63	10.98	10.29	9.9	10.04	10.49	9.65	9.94	9.44	10.09	8.64	9.85	10.13	10.11	9.37	10.07	9.98	9.96	10.27	10.57	0.66	0.37	1	ENST00000557581	mRNA
A_21_P0008475	10.3	9.37	9.73	10	9.66	9.67	9.19	9.75	9.31	9.35	9.19	9.4	8.23	9.59	9.42	8.79	8.42	8.28	8.5	9.48	9.98	9.97	0.46	0.74	1	XR_248017	mRNA
A_21_P0008504	3.6	4.02	4.21	4.08	4.25	3.95	3.93	3.43	4.08	4.24	2.9	4.5	1.13	2.74	3.25	4.08	1.24	1.16	3.01	3.87	4.14	4.15	0.86	1.35	1	XR_424482	mRNA
A_21_P0008509	4.65	5.23	4.38	4.57	4.06	4.44	3.91	3.96	4.04	4.44	4.74	4.8	3.38	3.68	2.95	4.25	4.72	4.31	4.37	4.31	3.61	4.27	0.59	0.33	1	ENST00000533625	mRNA
A_21_P0008513	2.52	1.89	3.38	1.43	1.74	1.83	2.47	1.83	3.04	2.78	1.32	2.65	1.71	1.52	2.4	1.13	1.3	2.64	1.29	3.54	2.29	1.67	0.63	0.89	0	XR_247997	mRNA
A_21_P0008557	2.31	2.43	2.34	2.57	3.23	1.12	2.87	3.72	1.76	1.11	1.08	1.22	1.07	1.06	1.93	2.3	1.08	3.78	1.11	1.15	1.07	1.1	0.88	1.04	0	XR_243166	mRNA
A_21_P0008580	12.21	13.7	13.09	12.7	13.16	14.02	13.39	12.79	13.6	14.14	14.27	14.17	14.47	14.17	14.1	13.39	13.81	14.01	13.72	13.91	13.19	13.21	0.68	0.34	1	XR_243177	mRNA
A_21_P0008654	1.05	1.06	2.8	1.07	2.02	1.07	2.69	2.9	1.87	1.05	1.09	1.06	1.32	1.12	1.22	1.07	1.06	1.05	1.06	1.08	1.55	2.39	0.71	0.51	0	ENST00000615095	mRNA
A_21_P0008686	1.16	1.12	1.11	1.1	1.26	1.15	1.17	1.21	1.2	1.11	1.16	1.11	1.44	1.17	1.22	1.12	1.12	1.11	1.12	1.11	1.09	1.1	0.09	0.01	0	ENST00000619812	mRNA
A_21_P0008692	3.23	1.2	2.03	1.16	1.82	1.13	1.47	1.97	1.67	1.15	1.1	1.15	1.15	1.17	1.11	1.6	2.11	1.2	1.2	1.2	1.21	1.8	0.58	0.37	0	ENST00000611654	mRNA
A_21_P0008695	2.44	1.21	1.16	2.03	1.49	1.17	1.34	2.45	2.34	1.58	1.18	2.95	1.56	1.97	1.21	1.05	1.13	1.21	1.19	1.16	1.21	1.2	0.58	0.06	0	ENST00000622345	mRNA
A_21_P0008700	5.52	6.37	6.07	6.03	6.09	6.08	6.36	6.15	6.45	5.76	6.32	6.11	6.63	6.05	6.05	6.83	7.14	7.24	6.81	6.2	5.83	5.91	0.27	0.58	1	XR_109231	mRNA
A_21_P0008759	1.47	1.27	1.18	1.27	1.32	2.72	1.95	1.86	1.92	3.55	3.5	2.87	3.49	2.86	1.66	2.91	4.5	2.7	2.99	1.7	2.97	1.85	0.89	0.92	0	NM_024776	mRNA
A_21_P0008784	8.83	8.7	8.61	8.83	9.25	8.63	9.66	9.22	9.75	8.71	8.78	8.86	9.67	8.82	9.06	8.59	8.33	8.37	8.29	8.77	8.48	8.67	0.39	0.18	1	ENST00000557545	mRNA
A_21_P0008789	1.2	1.27	1.33	1.21	1.22	1.33	1.19	1.19	1.23	1.29	1.25	1.88	2.12	1.5	2.47	1.23	2	1.62	1.24	1.23	1.22	1.38	0.39	0.3	0	ENST00000616660	mRNA
A_21_P0008821	1.28	3.12	1.87	1.35	2.48	2.29	2.56	2.55	1.74	3	3.25	2.37	4.86	3.58	4.06	3.09	2.6	1.83	1.79	2.54	1.59	1.41	0.99	0.62	0	XR_430888	mRNA
A_21_P0008831	1.16	1.42	1.7	2.09	1.1	1.2	1.79	1.57	1.51	1.23	1.98	1.28	2.53	1.22	1.24	2.22	1.39	1.34	2.88	1.24	1.44	1.26	0.41	0.63	0	ENST00000615095	mRNA
A_21_P0008856	1.45	1.08	1.06	1.05	1.11	1.33	1.09	1.12	1.06	1.07	1.13	1.11	1.22	1.1	1.09	1.09	1.1	1.09	1.07	2.08	2.73	1.07	0.11	0.67	0	ENST00000560626	mRNA
A_21_P0008862	11.93	11.2	11.63	11.63	11.23	10.7	10.94	11.31	10.54	10.76	10.09	10.98	9.44	10.82	10.92	10.33	9.67	10.2	9.98	10.88	11.17	11.47	0.63	0.66	1	ENST00000559267	mRNA
A_21_P0008863	1.85	2.05	2	1.23	1.1	1.2	1.09	1.33	1.97	1.22	1.14	1.33	1.15	1.23	1.12	1.22	1.33	1.32	1.4	2.07	1.36	1.23	0.36	0.3	0	ENST00000559008	mRNA
A_21_P0008873	2.93	1.11	2.99	2.03	1.06	2.46	1.96	1.63	1.88	2.64	1.06	1.2	1.08	1.33	1.95	1.06	1.08	1.13	1.13	1.1	1.09	1.23	0.69	0.06	0	NM_001243722	mRNA
A_21_P0008875	1.21	1.38	1.24	1.22	1.46	1.63	1.64	1.28	1.32	1.86	3.64	1.45	2.42	3.1	3.53	1.31	1.55	1.45	1.49	1.36	1.21	1.31	0.86	0.12	0	ENST00000624327	mRNA
A_21_P0009009	5.51	5.62	5.89	5.74	5.08	5.22	5.16	4.92	5.26	5.15	4.8	5.24	4.46	4.53	4.51	5.04	5.36	4.83	5.2	4.83	5	5.17	0.44	0.2	1	ENST00000596416	mRNA
A_21_P0009030	10.21	9.79	10.96	9.93	9.5	11.27	9.28	9.36	10.13	10.33	9.11	9.97	9.7	9.97	9.76	8.44	8.97	8.02	8.97	10.59	10.78	10.1	0.59	1.08	1	NM_001242473	mRNA
A_21_P0009057	9.69	9.47	9.7	9.55	9.56	9.44	9.35	9.81	9.29	9.18	9.2	9.39	8.97	8.97	9.18	9.97	9.94	10.01	9.98	9.32	9.16	9.38	0.25	0.37	1	ENST00000558842	mRNA
A_21_P0009092	1.28	1.83	1.23	1.35	1.13	1.55	1.11	1.09	1.16	1.8	1.85	2.41	1.42	2.65	1.24	1.93	1.43	2.39	1.7	2.61	1.34	1.38	0.48	0.51	0	ENST00000570769	mRNA
A_21_P0009099	1.19	2.62	1.24	1.37	1.11	1.33	1.06	1.08	1.11	1.5	2.23	2.97	1.2	1.25	1.65	1.2	2.32	1.9	1.7	1.5	1.31	1.33	0.6	0.4	0	XR_243451	mRNA
A_21_P0009110	1.66	1.14	2.86	1.13	2.38	2.29	1.72	1.51	1.58	3.67	4.07	1.11	3.39	3.52	2.44	3.14	3.35	2.92	2.87	1.76	1.9	1.12	1	0.84	0	ENST00000611381	mRNA
A_21_P0009117	1.42	1.55	1.2	1.46	1.16	1.47	1.14	1.15	1.18	1.23	1.32	1.16	1.4	1.22	1.14	1.17	1.16	1.75	1.31	1.26	1.45	1.23	0.14	0.21	0	ENST00000568509	mRNA
A_21_P0009122	1.28	1.75	1.88	1.33	1.44	1.23	1.35	1.11	1.17	1.39	1.23	1.57	1.3	1.41	1.9	1.17	1.93	2.26	1.72	1.25	1.46	1.4	0.25	0.39	0	ENST00000566628	mRNA
A_21_P0009151	1.17	1.6	1.2	1.3	1.14	1.57	1.12	1.29	1.15	1.52	1.22	2.46	1.63	1.49	1.33	1.12	1.29	1.39	1.4	1.46	1.24	1.25	0.34	0.12	0	ENST00000571914	mRNA
A_21_P0009153	3.73	4.49	3.63	4.11	4.45	4.8	4.41	3.87	4.31	5.52	5.44	4.91	5.97	5.15	4.78	4.31	4.54	4.35	4.85	4.78	4.13	4.81	0.68	0.28	1	XR_424817	mRNA
A_21_P0009266	1.16	1.5	1.2	1.26	1.13	1.47	1.12	1.09	1.16	1.5	1.22	2.41	1.71	1.5	1.3	1.11	1.26	1.33	1.36	1.39	1.23	1.24	0.34	0.1	0	ENST00000612725	mRNA
A_21_P0009299	2.32	2.48	2.99	1.67	2.34	3.9	2.15	2.48	2.23	3.33	3.2	1.27	2.32	3.22	2.74	2.59	1.14	2.89	3.62	1.16	1.15	2.96	0.67	1.04	0	XR_111668	mRNA
A_21_P0009302	1.16	1.27	1.99	1.16	1.28	2.11	1.16	1.21	1.65	1.23	1.48	1.7	1.77	1.92	1.11	1.22	2.56	1.39	1.44	1.32	1.14	1.21	0.35	0.49	0	NM_001282540	mRNA
A_21_P0009320	11.14	10.81	11.59	11.15	10.73	11.14	10.39	11.14	10.66	10.72	10.32	10.63	9.82	10.35	10.21	10.8	10.68	10.81	10.86	10.75	10.86	10.72	0.46	0.07	1	XR_424825	mRNA
A_21_P0009321	1.9	2.63	2.64	1.82	2.45	3.04	2.67	2.46	3.06	1.13	1.2	2.98	4.01	2.55	2.78	2.09	1.2	2.45	1.16	1.14	2.42	2.21	0.74	0.62	0	XR_424823	mRNA
A_21_P0009385	1.26	1.11	1.1	1.09	1.44	1.11	1.16	1.15	1.18	1.08	1.75	1.16	1.12	1.08	1.81	1.56	1.09	2.56	1.1	1.53	2.03	1.08	0.24	0.56	0	ENST00000578070	mRNA
A_21_P0009405	5.49	4.14	4.19	4.67	5.02	4.2	4.77	4.99	3.98	3.93	2.81	3.86	1.24	4.32	4.52	3.62	1.86	2.01	3.47	5.15	5.73	5.68	1.02	1.64	1	XR_424817	mRNA
A_21_P0009419	6.36	7.37	6.44	6.54	7.36	7.28	7.18	7.17	7.53	7.17	7.08	6.82	7.43	6.81	6.82	7.49	7.9	7.85	7.66	7.47	6.97	7.09	0.37	0.35	1	NM_001272086	mRNA
A_21_P0009427	4.78	5.84	5.24	5.48	6.94	5.34	7.11	6.67	7.4	4.75	5.17	5.31	6.89	5.94	6.67	5.51	6.39	5.88	5.3	5.5	5.83	5.64	0.9	0.36	1	ENST00000584544	mRNA
A_21_P0009481	6.16	6.99	6.48	6.27	6.47	6.01	6.32	5.8	6.08	6.06	6.45	6.2	6.58	5.71	6.06	5.46	5.81	5.62	5.51	6.29	5.41	5.83	0.32	0.31	1	NM_004163	mRNA
A_21_P0009571	1.2	2.27	1.31	1.25	1.4	1.44	1.22	1.2	1.76	1.33	1.35	2.24	1.39	1.36	2.37	1.31	2	1.84	1.42	1.23	1.3	2.11	0.41	0.37	0	ENST00000580323	mRNA
A_21_P0009574	5.16	3.99	5.22	4.51	3.24	4.01	3.2	3.33	3.86	2.82	1.97	7.05	2.53	3.18	2.92	2.3	2.82	3.89	1.66	1.43	3.44	2.29	1.28	0.89	1	ENST00000581862	mRNA
A_21_P0009609	1.72	2.19	2.05	2.02	1.15	2.23	1.13	1.34	1.1	1.1	1.63	1.12	1.33	2.13	1.11	1.53	1.11	2.99	2.61	2.09	5.2	2.58	0.46	1.32	0	ENST00000254442	mRNA
A_21_P0009676	1.69	1.32	1.48	1.22	1.53	2.11	1.23	1.77	1.35	1.29	1.66	2.21	2.22	1.49	2	1.28	2.05	1.6	2.59	1.21	1.27	2.34	0.35	0.56	0	ENST00000591622	mRNA
A_21_P0009685	1.47	1.13	1.48	2.98	1.16	1.15	1.17	1.21	1.2	1.12	1.18	1.11	2.75	1.19	1.2	1.12	1.12	1.13	1.13	1.11	2.38	1.11	0.59	0.48	0	NM_174909	mRNA
A_21_P0009691	1.08	1.12	1.81	1.1	1.1	1.13	1.35	1.13	1.19	1.1	1.09	1.23	1.07	1.07	2.1	1.09	1.11	1.1	1.95	1.09	1.08	1.1	0.3	0.33	0	ENST00000622720	mRNA
A_21_P0009735	6.27	5.97	7.12	6.37	5.72	6.89	5.16	5.65	5.68	6.49	5.5	5.73	5.02	5.66	5.61	5.38	5.68	4.88	5.6	6.52	6.79	6.47	0.59	0.7	1	XR_430169	mRNA
A_21_P0009749	1.07	1.08	1.09	1.08	1.13	1.09	1.18	1.18	1.68	1.08	1.11	1.07	1.38	1.14	1.2	1.09	1.07	1.08	1.08	1.94	1.07	1.07	0.16	0.33	0	ENST00000593292	mRNA
A_21_P0009750	1.82	2.56	1.67	2.08	1.04	2.68	1.06	1.04	1.35	1.7	2.36	1.11	1.09	1.06	1.07	2.06	2.94	3.76	3.38	1.71	1.19	1.09	0.6	1.06	0	ENST00000595893	mRNA
A_21_P0009769	1.09	1.13	1.1	1.13	1.49	2.75	1.23	1.13	1.1	1.1	1.05	1.12	1.17	1.71	1.29	1.1	1.11	1.15	2.72	1.15	1.12	1.1	0.44	0.6	0	ENST00000588094	mRNA
A_21_P0009779	5.28	6.23	5.62	5.55	5.57	6.18	5.74	5.28	5.78	6.23	6.87	6.74	7.32	6.99	6.85	6.63	7.12	7.34	6.43	5.97	4.83	5.51	0.67	0.89	1	XR_244021	mRNA
A_21_P0009818	1.14	1.19	1.22	1.21	1.25	1.28	1.17	1.22	1.22	1.24	1.28	1.77	2.14	1.47	2.08	1.18	1.91	1.97	1.23	1.16	1.24	1.26	0.33	0.36	0	XR_253948	mRNA
A_21_P0009873	4.51	4.55	4.72	4.17	3.58	4.53	3.6	3.65	4.43	4.38	2.82	3.56	1.85	4.64	4.23	3.36	4.2	3.24	3.12	4	2.73	4.25	0.79	0.59	1	XR_109592	mRNA
A_21_P0009917	14.71	13.89	14.25	14.23	14.46	13.72	14.47	14.52	14.39	13.64	13.56	13.46	13.08	14.14	13.77	14.1	13.99	13.68	13.57	13.91	14.34	14.28	0.47	0.29	1	XR_244203	mRNA
A_21_P0009932	1.15	1.4	1.48	1.93	1.6	1.26	1.67	1.43	1.23	2.43	3.07	1.64	1.21	1.58	3.25	2.06	1.35	1.47	2.48	1.51	1.36	1.25	0.66	0.45	0	ENST00000487210	mRNA
A_21_P0009943	1.4	3.19	1.57	2.46	2.34	3.08	1.92	1.76	1.22	4.12	4.43	1.97	3.68	5	3.87	3.2	3.51	3.84	4.54	2.39	2.84	3.04	1.2	0.71	0	ENST00000623256	mRNA
A_21_P0009983	1.12	1.17	1.14	1.47	1.37	1.2	1.49	1.87	1.22	1.66	2	2.53	1.53	1.94	1.22	2.77	1.17	1.16	3.19	1.86	2.39	1.14	0.41	0.85	0	ENST00000616333	mRNA
A_21_P0009993	2.48	2.4	2.49	1.79	2.28	1.9	1.2	1.08	1.53	1.25	1.18	1.38	1.12	1.25	1.24	1.24	1.45	1.43	1.59	1.3	1.47	1.33	0.54	0.12	0	XR_109592	mRNA
A_21_P0010032	5.09	4.13	5.25	4.34	3.62	3.71	3.15	3.7	3.9	3.97	3.47	4.09	3.84	4.32	3.67	3.77	3.98	4.91	4.45	4.47	4.44	3.61	0.56	0.46	1	ENST00000615955	mRNA
A_21_P0010088	15.66	15.69	15.71	15.84	15.55	15.56	15.42	15.62	15.32	15.56	15.21	15.65	14.66	15.5	15.67	15.84	15.66	15.59	15.68	15.55	15.74	15.83	0.28	0.11	1	ENST00000595203	mRNA
A_21_P0010118	1.6	2.81	1.43	3.03	1.27	1.12	1.08	1.33	1.09	1.12	1.08	1.15	1.18	1.14	1.22	1.38	2.93	1.19	1.29	1.19	1.15	1.13	0.62	0.65	0	ENST00000615120	mRNA
A_21_P0010220	4.81	3.62	5.16	4.11	3.53	3.54	3.72	3.93	4.24	3.2	1.23	2.44	3.21	2.64	1.2	3.05	3.6	3.34	1.68	3.37	4.27	3.03	1.13	0.79	0	ENST00000623794	mRNA
A_21_P0010221	4.18	4.56	4.53	4.28	4.86	4.27	5.08	4.39	4.92	3.31	4.17	4.21	4.15	3.49	3.66	3.3	2.34	3.07	2.14	4.04	4.05	3.96	0.5	0.8	1	ENST00000622592	mRNA
A_21_P0010236	1.14	1.26	1.14	1.21	1.08	1.19	1.66	1.3	1.08	1.18	1.81	1.19	1.03	1.11	1.09	1.24	1.24	1.23	1.21	1.19	1.3	1.2	0.22	0.04	0	XR_254026	mRNA
A_21_P0010304	1.06	1.06	1.67	1.06	1.1	1.03	1.1	1.13	1.07	1.8	1.86	1.07	1.2	2.02	1.13	2.2	2.26	3.71	3.39	1.05	1.07	1.06	0.35	1.12	0	NM_052997	mRNA
A_21_P0010449	1.13	1.19	1.15	1.14	1.19	1.22	1.18	1.23	1.21	1.16	1.25	1.2	1.6	1.22	1.2	1.18	1.18	1.21	1.21	1.17	1.12	1.16	0.11	0.03	0	XR_172388	mRNA
A_21_P0010473	2.12	3.77	2.63	2.08	3.72	4.14	3.8	3.21	3.62	3.12	1.72	2.69	2.77	2.58	2.85	2.37	3.79	3.73	1.41	2.26	1.79	1.37	0.72	1.01	0	XR_249026	mRNA
A_21_P0010474	2.91	3.13	3.14	1.72	3.87	2.05	3.01	3.53	3.58	2.31	2.73	1.53	4.17	2.94	2.59	2.17	1.66	1.24	1.19	1.12	1.22	1.2	0.76	0.38	0	XR_249026	mRNA
A_21_P0010488	1.44	2.38	1.21	1.54	1.27	1.22	1.3	1.08	1.14	1.28	2.16	1.49	1.15	1.27	1.24	2.51	1.8	1.48	2.87	1.34	1.48	1.74	0.37	0.58	0	ENST00000381215	mRNA
A_21_P0010489	1.97	2.57	4.19	3.35	3.21	2.7	3.4	1.86	2.81	4.26	4.15	3.88	3.21	3.11	2.92	4.11	4.15	4.17	3.92	2.38	3.38	3.68	0.74	0.64	0	NM_183238	mRNA
A_21_P0010490	1.48	1.39	1.25	1.26	1.24	1.85	1.36	1.25	1.26	1.35	1.46	1.31	2.04	1.28	1.59	1.3	1.57	1.91	1.62	1.45	1.23	2.03	0.24	0.3	0	ENST00000623919	mRNA
A_21_P0010491	2.81	1.46	1.95	1.23	1.6	1.75	1.39	1.5	1.34	1.39	1.41	1.63	2.09	1.39	1.42	1.3	1.82	1.46	1.35	1.46	1.35	1.51	0.4	0.17	0	ENST00000623227	mRNA
A_21_P0010492	3.43	1.12	3.63	3.09	2.29	5.08	1.36	3.17	2.73	1.11	1.25	1.16	1.37	2.89	1.1	1.47	1.13	1.16	1.14	2	2.4	1.1	1.23	0.52	0	ENST00000624368	mRNA
A_21_P0010493	1.7	1.74	1.23	1.31	1.38	1.25	1.97	1.1	1.17	1.42	1.21	1.79	1.31	1.89	1.36	1.18	1.42	1.54	1.73	1.36	1.46	1.69	0.28	0.19	0	ENST00000623892	mRNA
A_21_P0010496	1.81	1.1	1.75	2.37	1.81	2.81	1.9	2.7	2.63	1.9	2.14	1.28	1.15	1.95	1.07	1.06	1.17	1.12	1.11	2.25	3.42	1.14	0.57	0.9	0	NR_003255	mRNA
A_21_P0010506	4.33	4.96	4.51	4.7	5.64	4.85	5.62	5.61	5.76	4.42	5.07	5.41	5.09	5.26	3.75	6.06	6	5.73	5.84	5.68	4.88	5.39	0.58	0.41	1	NM_003820	mRNA
A_21_P0010514	11.28	10.79	11.21	11.37	11.07	10.82	10.79	11.38	10.65	10.76	10.55	10.81	9.93	10.7	10.83	11.05	10.89	10.35	10.73	10.61	11.15	11.11	0.37	0.3	1	ENST00000544155	mRNA
A_21_P0010517	5.8	6.35	6.23	5.79	5.84	6.01	5.6	5.35	5.61	6.36	6.26	6.77	6.02	7.17	6.33	5.54	5.89	5.89	5.96	5.64	5.67	5.68	0.47	0.16	1	ENST00000490966	mRNA
A_21_P0010519	12.54	12.91	12.97	13.12	12.69	12.7	12.8	12.8	12.73	12.93	12.73	12.78	12.7	12.61	12.73	12.9	12.87	12.53	12.93	12.81	13.02	12.91	0.15	0.16	1	ENST00000497359	mRNA
A_21_P0010520	2.94	3.27	3.49	3.11	3.32	2.61	2.12	2.55	2.3	3.33	3.59	4.03	1.35	2.52	1.2	3.37	3.36	6.67	4.08	2.61	3.76	4.47	0.8	1.3	0	ENST00000544155	mRNA
A_21_P0010521	4.61	4.94	5.23	4.76	5.05	4.74	5.31	5.35	5.27	4.54	4.85	4.92	4.67	4.55	4.46	5.23	5.82	5.8	5.33	5.32	5.59	5.5	0.3	0.24	1	ENST00000481055	mRNA
A_21_P0010536	6.58	7.81	6.97	6.93	7.42	6.96	7.45	6.94	7.7	6.84	7.48	7.28	8.79	7.96	8.59	6.28	6.91	6.78	6.62	6.77	6.03	6.68	0.64	0.31	1	NM_018284	mRNA
A_21_P0010537	1.21	1.61	1.3	1.22	1.2	1.52	1.26	1.22	1.4	1.3	2.38	2.11	1.28	1.25	2.02	2.18	1.83	1.31	1.4	1.34	1.23	1.37	0.38	0.35	0	ENST00000394662	mRNA
A_21_P0010543	2.49	1.13	1.54	1.19	1.26	2.54	1.51	2.3	2.34	1.23	1.31	1.4	2.34	1.33	1.08	1.12	1.7	1.65	1.2	1.13	1.25	1.21	0.56	0.25	0	XR_250827	mRNA
A_21_P0010547	4.76	5.22	4.98	4.85	4.96	4.97	4.99	4.54	4.98	5	4.7	5.22	5.16	4.31	4.27	5.18	5.65	5.74	5.87	5.32	4.49	4.94	0.3	0.49	1	ENST00000456220	mRNA
A_21_P0010548	2.37	1.8	1.25	1.35	1.88	1.23	1.75	2.09	2.14	2.14	2	3.44	3.43	1.63	1.89	1.5	1.34	1.65	2.04	1.25	1.77	1.44	0.66	0.27	0	ENST00000456752	mRNA
A_21_P0010552	1.79	2.61	1.77	1.91	1.54	2.44	1.1	1.42	1.17	3.72	2.44	3.87	2.54	2.94	2.57	2.77	1.32	2.63	3.09	1.31	2.63	2.14	0.84	0.71	0	NM_001012421	mRNA
A_21_P0010557	9.42	8.71	9.26	9.28	8.64	9.08	8.15	8.81	7.98	9.01	8.6	8.9	7.66	8.79	8.74	8.73	8.45	8.14	8.52	8.77	9.08	9.14	0.49	0.36	1	ENST00000449715	mRNA
A_21_P0010558	2.63	1.21	5.14	3.76	2.93	3.66	2.54	3.26	1.1	3.16	3.34	1.22	1.18	2.51	2.96	3.77	2.92	2.11	3.84	3.28	2.93	3.12	1.15	0.58	0	NM_001198834	mRNA
A_21_P0010566	3.71	3.77	3.23	3.5	3.09	2.76	2.02	3.81	2.07	2.67	2.01	1.08	2.54	3.3	3.64	3.58	1.17	1.1	1.1	3.13	3.03	3.47	0.81	1.18	0	ENST00000434461	mRNA
A_21_P0010569	1.1	1.13	1.09	1.14	1.2	1.34	1.19	1.18	1.26	1.22	1.24	1.39	2.58	1.16	1.07	1.09	1.94	1.21	1.16	1.1	1.2	1.18	0.37	0.3	0	ENST00000435735	mRNA
A_21_P0010578	1.17	1.62	1.22	1.3	1.11	1.22	1.11	1.08	1.14	1.27	1.18	1.43	1.13	1.26	1.26	1.24	1.47	1.48	1.63	1.32	1.49	1.36	0.14	0.13	0	XR_431358	mRNA
A_21_P0010586	1.43	1.38	1.46	1.7	1.1	1.19	2.04	1.35	2.3	1.22	1.15	1.29	1.11	1.8	1.2	1.24	1.37	1.32	1.94	1.26	1.42	1.25	0.36	0.25	0	NM_144625	mRNA
A_21_P0010595	2.99	1.44	1.49	1.53	1.48	1.84	1.24	1.97	1.33	1.36	1.46	1.45	2.09	1.35	2.82	1.73	1.72	1.64	1.48	3.14	2.93	1.51	0.54	0.7	0	NM_183420	mRNA
A_21_P0010596	11.76	11.85	11.73	11.77	11.94	11.72	12.17	11.94	12.19	11.74	11.82	12.08	12.18	11.73	11.84	11.94	11.91	11.94	11.91	11.75	11.88	11.76	0.18	0.08	1	ENST00000453464	mRNA
A_21_P0010601	1.95	4.93	2.98	2.53	2.01	2.74	1.82	1.81	2.34	3.31	2.84	3.45	2.68	3.11	3.31	2.82	2.77	3	2.61	2.2	1.8	2.73	0.81	0.42	0	NM_014675	mRNA
A_21_P0010602	3.83	4.12	3.79	3.65	2.89	3.55	4.06	2.58	3.91	3.69	4.06	3.61	1.39	3.42	3.75	4.74	4.58	4.42	4.71	3.94	3.55	3.49	0.72	0.54	1	NM_014675	mRNA
A_21_P0010603	2.64	1.19	1.63	5.97	1.15	1.2	1.77	1.42	1.23	1.2	1.27	1.51	1.08	1.91	2.17	2.78	1.69	1.14	1.17	1.14	1.52	1.15	1.23	0.6	0	ENST00000457096	mRNA
A_21_P0010605	1.42	1.82	1.23	1.68	1.14	1.79	1.13	1.1	1.15	1.59	1.24	2.59	1.56	1.5	1.81	1.14	1.31	1.51	1.89	1.46	1.25	1.31	0.4	0.25	0	ENST00000443127	mRNA
A_21_P0010606	1.29	2.42	1.68	1.24	1.24	1.51	1.21	1.34	1.26	2.15	2.03	1.37	1.96	1.16	2.35	1.25	1.54	1.77	1.62	1.56	1.21	1.49	0.45	0.2	0	ENST00000602765	mRNA
A_21_P0010615	1.1	1.11	1.11	1.09	1.16	1.13	1.16	1.19	1.18	1.11	1.17	1.1	1.45	1.18	1.19	1.12	1.11	1.14	1.13	1.1	1.09	1.1	0.09	0.02	0	ENST00000431943	mRNA
A_21_P0010616	4.85	5.13	5.36	5.26	5.65	5.13	5.97	5.71	6.08	5.23	6.08	4.81	4.86	4.53	4.54	5.25	5.2	6.23	5.34	5.62	5.4	5.63	0.52	0.35	1	ENST00000563752	mRNA
A_21_P0010617	1.74	1.15	1.53	1.12	1.35	1.25	1.17	1.22	1.2	2.02	1.56	4.17	1.53	1.21	1.19	1.15	1.15	1.18	1.17	1.13	2.66	1.85	0.77	0.59	0	ENST00000437410	mRNA
A_21_P0010647	6.35	7.01	6.35	6.66	7.58	7.26	8.25	7.5	8.1	6.37	7.06	6.82	8.45	7.15	7.37	7.24	6.94	6.77	6.89	7.11	6.19	6.69	0.68	0.34	1	NM_001012419	mRNA
A_21_P0010655	6.44	5.94	5.79	6.05	6.24	5.22	5.97	6.66	5.67	3.75	4.37	4.82	4.98	4.6	4.61	6.52	6.17	4.92	6.99	6.2	5	6.61	0.85	0.8	1	ENST00000427962	mRNA
A_21_P0010658	2.73	1.16	1.08	1.9	1.69	1.97	2.01	2.04	1.11	1.08	1.13	1.08	3.41	1.15	1.16	1.1	2.11	1.1	1.09	2.25	1.06	3.91	0.71	1.06	0	NM_001195388	mRNA
A_21_P0010673	3.85	1.14	4.12	2.83	2	1.16	2.32	1.31	2.76	1.11	1.14	1.16	1.27	1.14	4.54	1.72	1.13	1.1	1.12	1.12	1.1	1.1	1.22	0.23	0	ENST00000617077	mRNA
A_21_P0010681	1.26	2.48	1.38	1.67	1.49	1.12	1.66	1.12	1.58	1.12	2.99	1.14	1.19	1.15	1.17	2.73	2.4	2.89	3.11	2.43	1.16	1.98	0.55	0.65	0	ENST00000431838	mRNA
A_21_P0010693	5.26	5.34	5.13	5.01	4.86	5.29	5.1	5.02	5.23	5.57	5.79	5.96	6.21	5.49	5.68	6.23	6.62	6.3	6.16	5.04	4.72	4.93	0.38	0.78	1	NM_001271733	mRNA
A_21_P0010698	6.03	6.69	6.2	6.4	6.51	6.67	6.98	6.61	6.95	6.95	6.83	6.62	6.91	6.32	6.37	7.2	7.28	7.18	7.21	6.74	6.44	6.61	0.29	0.34	1	ENST00000447201	mRNA
A_21_P0010715	1.31	1.7	1.37	1.34	1.14	1.68	1.12	1.09	1.15	1.55	1.31	2.52	2.21	1.49	1.45	1.13	1.3	2.67	1.41	1.49	1.24	1.27	0.41	0.53	0	AK310315	mRNA
A_21_P0010726	2.12	2.87	1.94	1.25	1.31	2.9	2.34	1.84	1.52	2.03	2.2	2.2	1.55	1.42	2.44	2.54	3.69	3.25	1.39	2.52	2.75	2.61	0.52	0.72	0	XR_425012	mRNA
A_21_P0010727	2.61	1.08	3.12	2.98	1.14	1.09	1.15	1.91	1.17	1.08	1.12	1.08	1.39	1.14	1.21	1.84	1.08	1.08	2.91	1.89	1.61	1.9	0.74	0.62	0	ENST00000489479	mRNA
A_21_P0010728	3.36	2.34	3.24	3.68	2.22	3.15	2.98	2.51	2.45	5.05	5.43	4.55	3.92	4.94	3.34	4.32	2.93	4.69	2.85	1.21	4.26	2.9	1.04	1.21	0	NM_001244910	mRNA
A_21_P0010731	12.83	12.76	12.78	12.81	13.22	12.63	13.28	13	13.15	12.76	12.69	12.7	12.75	12.72	12.77	12.65	12.64	12.24	12.25	12.85	12.85	12.81	0.2	0.26	1	ENST00000452528	mRNA
A_21_P0010732	9.48	8.7	8.97	9.34	8.98	8.79	8.98	9.16	8.9	8.57	8.48	8.78	8.43	8.84	9.01	8.53	8.26	7.89	8.22	8.64	9.04	9.28	0.29	0.49	1	ENST00000422062	mRNA
A_21_P0010744	10.71	9.13	9.31	9.44	10.19	9.6	10.19	9.86	9.23	9.44	9	8.02	9.78	10.44	9.05	9.59	8.51	10.37	9.5	10.15	10.22	10.13	0.67	0.65	1	NM_022551	mRNA
A_21_P0010748	3.63	1.13	2.41	2.92	1.28	2.21	1.52	2.08	1.1	2.37	2.13	1.11	1.24	1.13	1.21	2.41	2.92	1.16	4.48	1.74	3.03	2.67	0.78	1.05	0	NM_207366	mRNA
A_21_P0010752	1.52	1.75	1.23	1.31	1.13	1.25	1.12	1.1	1.17	1.41	1.65	1.77	1.29	1.79	1.36	1.18	1.43	1.54	2.39	1.73	3.29	1.41	0.25	0.74	0	ENST00000447500	mRNA
A_21_P0010756	1.87	1.09	2.48	1.54	2.15	2.77	1.63	2.41	2.11	1.09	1.15	1.1	1.3	2.48	3.61	2.37	2.21	3.56	3.63	1.8	1.63	2.41	0.75	0.79	0	NM_178134	mRNA
A_21_P0010757	1.1	1.16	1.13	1.12	1.15	1.18	1.93	1.38	1.22	1.13	1.16	1.22	1.25	1.15	1.47	1.14	1.17	1.12	1.14	1.14	1.11	1.12	0.21	0.02	0	AY696295	mRNA
A_21_P0010768	6.17	4.97	6.03	5.71	5.98	5.22	5.76	5.97	6.05	4.33	4.38	5.1	3.19	4.96	4.5	5	5.36	4.82	5.29	5.31	5.35	5.62	0.85	0.26	1	XR_430630	mRNA
A_21_P0010771	11.2	10.68	10.72	10.95	10.57	9.99	10.55	10.81	10.43	10.16	11.33	10.45	9.69	10.41	10.28	10.3	10.22	10.54	10.38	10.31	10.33	10.6	0.43	0.14	1	NM_001012421	mRNA
A_21_P0010775	3.64	1.18	3.42	3.08	2.75	2.45	2.57	2.25	1.55	1.84	2.9	1.12	1.13	2.2	1.12	3.05	2.12	1.19	2.76	3.34	2.95	3.19	0.86	0.76	0	NM_001178056	mRNA
A_21_P0010776	4.99	5.07	5.46	5.03	5.81	4.87	5.68	5.77	5.89	4.11	4.19	4.88	5.27	5.06	4.47	4.86	5.43	5.14	5.17	5.06	5.12	4.8	0.56	0.21	1	NM_001178056	mRNA
A_21_P0010798	1.84	1.45	2.63	1.58	1.2	1.54	1.42	1.49	1.84	1.27	1.4	1.75	1.55	2.74	1.39	1.31	1.71	2.08	1.35	1.35	1.21	1.7	0.45	0.31	0	ENST00000566597	mRNA
A_21_P0010812	2.29	2.63	1.08	2.71	1.45	1.5	1.64	1.38	1.63	2.52	1.61	1.06	1.23	1.22	1.17	2.04	2.62	2.6	2.99	1.09	2.58	2.1	0.58	0.62	0	ENST00000422642	mRNA
A_21_P0010816	1.14	1.25	1.18	1.18	1.19	1.39	1.23	1.18	1.33	1.23	1.27	2.08	1.12	1.2	1.52	1.23	1.74	1.27	1.26	1.18	1.21	1.24	0.24	0.19	0	ENST00000420453	mRNA
A_21_P0010819	1.23	1.6	1.31	1.24	1.21	1.68	1.25	1.24	1.39	1.38	1.43	1.85	1.7	1.33	1.45	1.35	2.37	1.39	1.43	1.45	1.25	1.46	0.2	0.38	0	ENST00000420453	mRNA
A_21_P0010820	1.26	2.75	1.23	1.94	1.81	1.47	1.24	1.43	1.36	2.35	1.69	2.76	1.51	2.11	1.37	3.47	2.48	2.42	1.3	1.76	1.2	1.24	0.53	0.85	0	ENST00000406795	mRNA
A_21_P0010835	1.98	1.47	1.28	1.23	2.95	2.61	1.24	1.27	1.35	4.07	2.89	3.15	1.86	3.59	1.25	1.43	1.7	2.35	1.94	1.42	1.23	2.27	0.98	0.44	0	XR_111078	mRNA
A_21_P0010857	2.32	1.24	2.17	1.54	1.23	1.25	1.37	1.75	1.18	1.16	1.19	1.17	1.09	1.06	1.06	1.2	2.11	1.21	1.15	1.22	2.48	2.52	0.4	0.64	0	ENST00000440192	mRNA
A_21_P0010866	1.2	1.24	1.25	1.19	1.21	1.53	1.2	1.19	1.24	1.27	2.48	1.33	2.26	1.88	1.79	1.52	1.81	2.95	1.21	1.85	1.2	1.29	0.42	0.62	0	ENST00000361085	mRNA
A_21_P0010867	9.17	8.28	8.84	8.76	8.55	8.8	8.24	8.96	8.14	8.47	8.21	8.29	7.89	8.46	8.28	8.08	7.88	7.76	8	8.56	8.92	8.67	0.35	0.44	1	ENST00000435805	mRNA
A_21_P0010869	1.31	1.09	2.02	1.07	1.1	1.15	1.16	1.11	1.2	1.14	1.11	1.23	1.08	1.05	1.23	1.05	1.1	1.07	1.09	1.05	1.09	1.13	0.24	0.03	0	ENST00000443534	mRNA
A_21_P0010870	1.81	3.22	1.06	2.77	1.62	1.37	1.6	1.95	1.17	2.86	4.72	1.1	1.1	2.32	1.08	3.52	3.24	4.19	3.05	1.08	2.59	1.08	1.04	1.19	0	NM_001169106	mRNA
A_21_P0010881	8.5	6.91	7.35	7.56	7.67	7.21	7.59	7.59	6.58	7.32	7.16	6.12	7.17	8.02	6.99	7.29	6.22	7.73	7.18	7.81	8.04	7.83	0.57	0.62	1	ENST00000447680	mRNA
A_21_P0010899	5.68	3.94	3.81	4.39	4.59	4.05	4.49	4.92	3.89	1.25	1.51	3.59	1.69	4.23	6.07	3.82	2.5	4.28	4.09	4.76	5.21	4.74	1.41	0.88	1	ENST00000414870	mRNA
A_21_P0010918	1.25	2.27	1.21	1.29	1.11	1.21	1.1	1.08	1.13	1.26	1.17	2.22	1.14	1.25	1.22	1.24	1.46	2.05	1.6	1.34	1.47	1.32	0.38	0.27	0	NM_152666	mRNA
A_21_P0010939	7.28	8.19	7.51	7.17	7.49	6.84	7.07	6.56	7.09	7.04	7.31	7.28	7.06	6.03	6.28	5.5	6.22	5.7	4.9	6.83	6.06	6.32	0.52	0.63	1	NM_139173	mRNA
A_21_P0010940	1.09	1.11	1.54	1.12	1.22	1.11	1.1	1.07	1.1	1.15	1.07	1.22	1.1	1.09	1.69	1.06	1.07	1.14	1.14	1.1	1.1	1.11	0.18	0.03	0	NM_001100874	mRNA
A_21_P0010942	3.31	2.81	3.55	2.46	3.92	2.74	4.23	3.79	4.73	2.99	2.97	2.12	3.52	3.42	2.97	3.48	4.28	2.99	3.38	3.7	2.03	3.31	0.69	0.69	0	NM_001146157	mRNA
A_21_P0010961	2.01	1.32	2.62	1.61	1.23	1.8	1.22	1.23	1.28	1.99	1.37	1.31	2.2	1.38	1.36	1.25	1.72	1.47	1.29	1.38	1.23	1.41	0.43	0.17	0	ENST00000526488	mRNA
A_21_P0010976	3.34	2.56	2.63	2.35	2.53	3.08	1.77	2.66	1.94	3.3	1.36	4.97	2.18	2.72	1.45	2.36	1.81	1.42	2.14	2.49	3.28	2.23	0.89	0.58	0	ENST00000533230	mRNA
A_21_P0010977	3.06	4.28	3.35	6.16	3.03	3.66	3.45	3.6	3.41	4.2	4.72	4.67	5.28	4.35	4.82	3.81	4.66	3.6	4.76	3.87	3.72	4	0.89	0.46	1	NM_001220494	mRNA
A_21_P0010979	5.92	6.67	6.18	6.29	6.6	6.45	6.98	6.6	6.84	6.46	6.59	6.66	6.9	5.49	5.96	6.89	7.04	6.63	6.62	6.59	6.29	6.41	0.41	0.26	1	ENST00000619960	mRNA
A_21_P0010986	2.12	1.06	1.64	1.07	1.35	1.1	1.12	1.5	1.12	1.65	1.21	1.16	1.1	1.06	1.27	1.63	1.04	1.07	2.88	2.37	2.78	1.87	0.3	0.76	0	NM_001025204	mRNA
A_21_P0010987	1.27	1.16	1.64	1.13	1.22	3.12	1.08	1.07	1.06	1.12	1.1	1.1	1.08	2.48	1.13	1.16	1.18	1.16	1.15	1.12	1.17	2	0.6	0.32	0	NM_001282456	mRNA
A_21_P0010997	10.06	9.54	9.85	9.93	9.44	9.39	9.4	9.71	9.2	9.62	9.57	9.41	8.9	9.65	9.48	10.09	9.92	9.43	9.49	9.07	9.73	9.7	0.29	0.34	1	ENST00000532168	mRNA
A_21_P0010998	1.09	1.11	1.08	1.09	1.06	1.06	1.08	3.79	1.06	1.09	1.09	1.08	1.09	1.09	1.1	1.13	1.13	1.12	1.1	1.08	1.12	1.1	0.7	0.02	0	ENST00000527511	mRNA
A_21_P0011002	1.13	2.98	1.54	1.2	1.89	2.45	1.9	1.98	1.08	2.57	3.15	1.45	3.43	2.31	1.24	3.3	2.53	2.69	1.2	1.24	3.03	1.2	0.77	0.93	0	XM_005271621	mRNA
A_21_P0011006	3.9	3.31	4.1	3.52	3.53	2.47	3.68	3.58	3.61	2.54	1.24	2.43	1.28	2.51	1.91	1.46	1.38	2.02	1.82	3.89	3.75	1.76	0.93	1.06	0	ENST00000419556	mRNA
A_21_P0011007	1.62	2.17	2.41	1.2	1.37	1.79	1.89	2.14	1.57	1.86	1.34	2.54	1.42	2.89	1.46	1.91	2.17	1.24	1.28	1.28	2.13	1.23	0.5	0.44	0	NM_001206626	mRNA
A_21_P0011014	3.56	2.57	3.67	3.19	4.14	2.42	3.88	4.33	4.5	1.05	3.67	1.08	1.23	3.73	1.28	2.19	2.01	1.08	3.15	1.99	2.25	1.06	1.25	0.72	0	ENST00000527217	mRNA
A_21_P0011016	3.24	1.13	1.9	1.69	2.01	3.38	3.17	2.46	1.41	1.12	1.21	1.14	1.43	1.65	1.16	1.13	1.13	1.17	1.16	2.44	2.8	2.6	0.81	0.79	0	ENST00000532441	mRNA
A_21_P0011025	1.14	1.31	1.69	1.22	1.33	1.18	1.65	1.76	2.06	1.21	1.14	1.24	1.11	1.21	1.17	1.22	1.32	1.27	2.46	1.24	1.35	1.23	0.29	0.45	0	ENST00000419895	mRNA
A_21_P0011026	1.6	1.59	1.21	1.34	1.51	1.32	2.19	1.92	2.42	1.34	1.17	4.18	1.23	2.18	1.16	1.23	1.41	1.79	1.73	1.61	1.37	1.31	0.79	0.22	0	ENST00000529938	mRNA
A_21_P0011035	1.8	2.35	2.6	1.08	1.14	1.09	1.15	1.18	1.26	1.08	1.12	1.08	1.39	1.15	1.21	1.09	1.08	1.08	1.09	2.51	2.19	2.55	0.48	0.72	0	XR_242910	mRNA
A_21_P0011043	12.15	11.39	11.83	12.02	11.81	11.22	11.36	11.96	11.21	11.25	11.01	11.2	9.87	11.2	11.38	11.53	11.1	10.83	11.15	11.25	11.67	11.81	0.55	0.35	1	ENST00000545069	mRNA
A_21_P0011047	6.16	4.95	5.23	5.59	5.5	5.05	5.61	5.67	4.91	4.15	3.92	1.12	4.02	4.95	3.97	5.16	5.36	5.52	5.22	5.76	5.98	5.76	1.21	0.31	1	ENST00000539977	mRNA
A_21_P0011052	4.75	4.32	4.58	4.58	4.31	5.12	4.61	4.22	4.1	4.7	4.95	4.74	5.61	4.93	4.69	4.54	4.51	5.37	4.42	4.83	5.04	4.74	0.38	0.34	1	ENST00000488396	mRNA
A_21_P0011055	1.83	1.47	1.29	1.25	1.52	1.81	1.24	1.27	1.77	1.35	1.47	1.49	2.41	1.34	1.25	1.33	1.69	2.52	1.53	1.47	1.24	1.48	0.32	0.43	0	NM_173591	mRNA
A_21_P0011061	3.71	4.54	4.01	3.98	5.83	4.08	6.1	5.7	5.91	2.64	4.32	4.11	5.25	4.51	4.78	4.79	4.95	4.94	4.36	4.62	4	4.29	0.97	0.36	1	ENST00000554821	mRNA
A_21_P0011062	2.64	2.75	3.5	3.24	4.51	3.32	4.04	4.2	4.61	2.98	1.13	3.48	2.64	2.53	2.74	2.19	2.83	1.34	2.3	2.17	2.41	2.11	0.9	0.45	0	ENST00000554108	mRNA
A_21_P0011065	4.1	1.19	2.49	2.68	2.11	1.22	3.33	2.79	1.94	1.16	1.5	1.21	1.51	2.1	5.06	2.53	1.19	1.17	1.18	2.8	3.09	2.42	1.16	0.84	0	ENST00000550242	mRNA
A_21_P0011081	3.07	1.17	3.97	2.22	1.5	1.99	1.38	1.32	1.19	1.15	1.25	1.21	1.5	1.21	1.17	1.16	2.84	1.21	1.2	4	1.9	1.15	0.82	1.11	0	NM_001099653	mRNA
A_21_P0011085	1.35	1.1	2.81	1.72	1.79	1.11	1.14	1.12	1.63	1.1	1.07	1.21	1.08	1.07	2.03	1.07	1.09	1.1	1.11	1.08	1.49	1.09	0.5	0.15	0	ENST00000540982	mRNA
A_21_P0011099	1.4	2.75	1.56	1.33	1.44	1.33	1.71	1.09	1.95	1.43	1.19	2.06	1.28	1.61	1.14	1.46	1.52	1.73	1.79	1.6	1.44	1.38	0.43	0.15	0	ENST00000541353	mRNA
A_21_P0011105	3.01	3.93	3.39	3.61	3.55	3.49	3.22	3.03	3.22	4.23	5.18	4.21	5.35	3.2	4.67	5.02	4.8	5.05	5.08	3.79	4.24	2.95	0.76	0.81	1	ENST00000616042	mRNA
A_21_P0011106	8.81	8.55	9.4	8.99	8.73	9.03	8.27	8.85	8.51	8.92	8.59	8.75	7.71	8.59	8.39	8.7	8.57	8.68	8.71	8.73	9.02	8.63	0.39	0.14	1	ENST00000616042	mRNA
A_21_P0011109	10.23	8.5	8.92	9.14	9.83	8.82	9.73	9.84	8.82	9.03	8.9	8.13	9.35	9.82	8.62	9.05	8.22	9.58	8.91	9.68	9.5	9.65	0.6	0.54	1	NM_001030	mRNA
A_21_P0011112	1.2	2.04	1.79	1.48	1.36	3.6	1.26	1.21	1.39	1.27	2.45	2.84	1.17	1.56	2.27	2.4	1.84	3.85	1.39	2.47	1.76	1.35	0.72	0.87	0	ENST00000514503	mRNA
A_21_P0011121	1.11	1.18	1.13	1.16	3.52	1.15	1.47	1.09	1.09	1.15	1.09	2.49	1.11	1.13	1.65	1.11	1.14	1.21	1.21	1.18	1.14	1.15	0.69	0.04	0	ENST00000427890	mRNA
A_21_P0011126	1.27	3.26	1.12	1.14	1.06	1.13	1.1	1.09	1.09	1.12	1.67	1.23	1.1	1.1	1.81	1.09	1.11	1.18	1.17	1.19	1.11	1.12	0.57	0.04	0	NM_138459	mRNA
A_21_P0011133	11.23	10.23	10.55	10.84	10.86	10.37	10.38	10.98	10.04	10.25	10.22	10.37	9.36	10.28	10.33	10.66	10.27	9.97	10.14	10.26	10.52	10.66	0.44	0.27	1	NM_199254	mRNA
A_21_P0011135	5.99	6.04	6.3	6.13	6.56	6.53	6.94	6.59	6.84	6.79	6.77	6.77	7.12	7.1	6.8	6.94	7.5	6.48	7.37	6.25	6	6.38	0.36	0.57	1	NM_001416	mRNA
A_21_P0011142	11.59	12.24	11.96	11.77	12.31	12.41	12.68	12.17	12.88	12.62	12.83	12.62	13.15	13.08	12.94	12.35	12.51	12.22	12	12.11	11.47	11.73	0.47	0.36	1	NM_139207	mRNA
A_21_P0011144	1.13	1.23	1.09	1.25	1.09	1.35	1.08	1.14	1.44	1.16	1.21	1.14	1.19	1.04	1.03	1.16	1.16	1.2	1.11	1.28	1.25	1.15	0.11	0.06	0	ENST00000428983	mRNA
A_21_P0011147	4.25	2.24	4.56	3.32	2.5	3.13	2.01	2.11	2.81	1.92	1.05	1.08	1.21	1.76	1.14	2.34	2.99	1.12	1.11	2.71	2.29	2.75	1.1	0.77	0	ENST00000400311	mRNA
A_21_P0011148	8.9	8.55	9.12	9.93	9.13	8.77	8.98	9.01	8.54	8.87	8.86	8.77	8.25	8.69	8.71	8.74	8.28	8.15	8.83	8.74	9.25	9.2	0.37	0.42	1	ENST00000400311	mRNA
A_21_P0011170	2.46	2.56	2.6	1.49	2.52	2.65	2.62	1.76	2.69	2.91	3.71	2.69	2.73	2.24	1.11	3.37	2.56	3.61	2.79	1.25	1.85	1.21	0.62	0.97	0	ENST00000444553	mRNA
A_21_P0011175	1.71	1.73	1.35	1.26	1.21	1.58	1.25	1.22	1.38	1.41	1.4	2.22	1.39	1.34	2.29	1.38	1.96	1.54	1.49	1.38	1.29	1.62	0.34	0.23	0	NM_138423	mRNA
A_21_P0011180	1.2	1.18	1.14	1.12	1.18	2.33	1.16	1.19	1.18	1.16	1.27	1.24	1.51	1.2	1.14	1.17	1.18	1.22	1.21	1.16	2.7	1.15	0.31	0.57	0	ENST00000457591	mRNA
A_21_P0011186	1.15	1.24	1.18	1.17	1.19	1.3	1.22	1.39	1.64	1.2	1.27	1.33	1.53	1.23	1.26	1.87	1.27	2.51	1.22	1.22	1.15	1.19	0.14	0.51	0	ENST00000606619	mRNA
A_21_P0011209	5.27	5.97	5.54	6.52	5.79	5.32	5.53	4.98	5.83	4.62	6.07	5.6	5.04	4.23	4.6	4.36	5	4.59	4.74	4.6	3.47	4.76	0.62	0.49	1	ENST00000416576	mRNA
A_21_P0011210	1.26	2.27	2.09	2.09	2.82	1.24	2.62	2.35	2.78	1.18	1.24	2.83	1.55	1.22	4.84	2.73	2.68	1.19	3.31	2.78	2.67	2.36	0.98	0.66	0	ENST00000444553	mRNA
A_21_P0011219	2.83	2.53	3.53	2.96	3.62	4.22	2.77	2.86	3.37	3.61	3.18	3.52	3.91	3.59	8.07	4.47	3.94	4.69	3.94	3.34	4.2	4.16	1.31	0.43	0	ENST00000434100	mRNA
A_21_P0011230	3.79	4.83	4.17	3.65	4.56	3.49	4.91	4.17	4.7	3.28	4.17	2.11	3.93	4.37	3.73	3.18	4.14	4.04	2.97	4.34	3.43	4.23	0.71	0.55	1	ENST00000606973	mRNA
A_21_P0011239	1.1	1.15	1.1	1.12	1.06	1.08	1.08	1.07	1.06	1.11	1.09	1.09	1.08	1.11	1.12	1.15	1.16	1.15	1.13	1.11	1.15	1.13	0.02	0.02	0	XM_006720346	mRNA
A_21_P0011242	6.3	4.95	5.57	5.53	5.07	5.86	5.27	5.29	4.84	5.03	4.37	5.07	4.65	5.47	4.78	4.04	4.04	4.45	4.48	5.37	5.77	5.72	0.49	0.76	1	XR_424499	mRNA
A_21_P0011252	1.13	1.26	1.16	1.2	1.09	1.16	1.1	1.11	1.09	1.19	1.13	1.2	1.08	1.18	1.2	1.23	1.27	1.24	1.25	1.2	1.32	1.21	0.05	0.04	0	ENST00000605130	mRNA
A_21_P0011259	2.09	1.35	2.42	1.81	1.23	2.26	1.21	1.65	1.31	1.33	1.35	2.22	1.44	1.38	2.37	1.3	2	1.87	1.4	1.23	2.55	2.99	0.45	0.67	0	ENST00000560510	mRNA
A_21_P0011260	3.15	1.26	3.55	3.24	2.52	3.14	1.89	2.96	1.69	1.2	2.47	1.29	1.18	1.21	1.11	2.56	1.89	3.42	2.53	1.4	3.16	2.39	0.91	0.69	0	ENST00000618272	mRNA
A_21_P0011262	2.21	1.47	2.2	2.74	1.24	1.78	1.23	1.28	1.3	1.33	1.5	1.45	1.95	1.31	1.28	1.35	1.6	1.85	1.69	1.45	1.23	1.49	0.46	0.21	0	NM_001270940	mRNA
A_21_P0011275	3.22	3.34	3.3	3.49	2.69	3.53	2.57	2.04	2.23	4.42	5.14	1.1	4.86	3	3.78	4.74	3.21	5.27	4.1	3.64	4.38	3.35	1.06	0.76	0	ENST00000619210	mRNA
A_21_P0011276	3.57	1.07	3.68	1.79	2.29	2.75	1.45	2.11	1.89	2.51	3	1.08	1.28	3.07	3.25	1.48	1.08	3.32	1.09	2.47	2.69	3.06	0.89	0.94	0	ENST00000619210	mRNA
A_21_P0011280	7.27	7.51	7.11	7.31	8.81	7.43	8.46	8.5	9.09	7.72	7.84	7.41	9.23	8.22	8.29	7.71	7.13	7.32	7.71	8.09	7.62	7.78	0.7	0.31	1	ENST00000229465	mRNA
A_21_P0011288	1.12	1.17	1.13	1.11	1.28	1.16	1.15	1.49	1.16	1.93	2.44	1.24	1.49	1.19	1.1	1.15	1.18	1.21	1.2	1.16	1.58	1.14	0.38	0.16	0	NM_012102	mRNA
A_21_P0011295	4.52	5.13	4.67	4.59	4.15	4.93	4.52	3.87	4.33	4.59	4.43	5.12	5.9	4.7	6.1	4.1	3.38	2.44	3.8	3.98	3.81	3.88	0.6	0.57	1	ENST00000429926	mRNA
A_21_P0011306	10.67	9.84	10.14	10.33	10.08	10.07	10.13	10.15	9.82	9.93	9.71	9.97	9.93	9.71	10.37	9.92	9.59	9.52	9.72	9.74	10.19	10.35	0.26	0.31	1	NM_004710	mRNA
A_21_P0011307	4.69	5.26	4.33	4.75	3.85	4.36	3.65	3.83	3.85	3.9	4.91	4.97	6.3	5.57	6.08	4.56	4.76	4.9	4.41	4.5	4.49	4.93	0.84	0.21	1	ENST00000567075	mRNA
A_21_P0011309	7.61	6.8	6.98	7.46	7.02	6.39	6.82	7.36	6.79	6.56	6.71	6.33	5.86	6.2	6.29	6.74	6.96	7.54	6.74	6.5	7.21	7.26	0.49	0.36	1	ENST00000570209	mRNA
A_21_P0011311	5.16	3.1	5.41	4.3	3.44	4.12	3.39	3.41	4.06	3.94	2.86	3.1	3.3	3.09	3.77	3.79	3.42	4.01	4.5	4.16	4.52	3.04	0.75	0.55	1	ENST00000624918	mRNA
A_21_P0011312	6.11	5.74	6.31	5.61	5.22	5.84	5.05	4.72	5.07	5.86	6.27	5.78	6.22	6.14	5.86	5.13	5.23	5.49	5.1	5.15	5.58	5.19	0.49	0.19	1	ENST00000624918	mRNA
A_21_P0011314	8.96	8.03	8.41	8.91	8.4	8.28	7.86	8.7	7.65	7.87	7.49	8.09	7.09	7.66	7.69	8.64	8.23	8.07	8.33	8.09	8.32	8.38	0.54	0.19	1	NM_001301268	mRNA
A_21_P0011331	8.39	7.94	7.8	8.13	8.39	8.25	8.5	8.1	8.35	8.32	9.03	8.64	8.08	8.09	8.18	8.92	9.11	8.79	8.82	8.6	8.24	8.64	0.3	0.27	1	NM_001897	mRNA
A_21_P0011332	4.37	4.57	4.73	4.57	4.25	4.7	4.47	4.33	4.66	4.36	4.66	5.14	4.56	4.62	3.7	4.19	4.51	4.86	4.27	4.54	4.33	4.14	0.31	0.25	1	ENST00000567704	mRNA
A_21_P0011343	3.17	1.97	2.88	1.86	2.1	1.13	1.14	1.54	1.86	2.53	3.71	1.21	2.48	1.39	3.05	3.43	1.15	1.18	1.17	1.72	3.53	1.12	0.81	1.1	0	XM_006709989	mRNA
A_21_P0011347	4.69	3.65	5.11	4.61	5.08	4.28	5.28	5.26	5.31	4.77	4.13	3.84	4.95	4.55	4.72	4.76	5.13	3.79	4.37	4.21	4.83	4.78	0.52	0.46	1	ENST00000455737	mRNA
A_21_P0011355	2.5	4.56	3.05	3.03	2.49	1.15	2.44	1.53	2.18	1.14	2.46	1.22	2.79	1.95	1.11	2.6	2.37	3.6	3.97	3.07	2.86	2.11	0.95	0.66	1	NM_001282493	mRNA
A_21_P0011362	3.64	3.43	3.89	2.91	2.33	3.1	1.99	2.7	2.34	3.7	4.58	3.08	3.84	3.87	2.71	4.35	1.11	4.01	3.82	3.27	4.22	3.04	0.72	1.12	0	NM_001282484	mRNA
A_21_P0011365	1.43	1.55	1.21	1.33	1.11	1.3	1.09	1.1	1.13	1.31	1.17	1.93	1.22	1.26	1.14	1.23	1.4	1.73	1.69	1.6	1.37	1.3	0.22	0.2	0	ENST00000564702	mRNA
A_21_P0011382	1.18	2.4	2.51	2.51	2.12	2.07	1.56	1.81	1.17	1.87	1.21	1.74	1.31	1.59	1.47	2.7	3.37	3.63	1.72	2.07	1.94	1.4	0.47	0.85	0	ENST00000354771	mRNA
A_21_P0011387	4.8	4.46	4.73	4.71	3.95	4.2	4.77	3.76	4.51	5.26	5.69	3.9	4.54	5.36	4.49	5.07	4.06	3.94	4.51	4.28	5.17	4.8	0.54	0.48	1	ENST00000560500	mRNA
A_21_P0011391	1.18	1.32	1.26	1.23	1.23	1.44	1.22	1.21	1.32	1.31	1.35	2.2	1.33	1.32	2.19	1.28	1.94	1.79	1.38	1.86	1.29	1.45	0.33	0.28	0	NM_001005735	mRNA
A_21_P0011393	1.91	1.39	3	1.33	1.24	1.25	1.11	1.07	1.2	1.2	1.21	1.22	2.74	1.14	1.09	1.64	2.79	1.32	1.25	1.83	1.4	1.23	0.6	0.56	0	ENST00000507787	mRNA
A_21_P0011394	1.22	1.89	1.57	1.43	1.12	1.57	1.09	1.08	1.84	1.58	1.23	2.45	1.26	1.36	1.76	1.23	1.44	2.07	1.88	1.61	1.38	1.62	0.38	0.29	0	ENST00000524476	mRNA
A_21_P0011398	9.75	9.94	10.12	10.37	9.77	8.72	10.11	10.4	9.91	8.99	8.96	8.93	7.59	8.42	9.07	10.52	9.97	9.33	10.54	9.54	10.51	10.46	0.81	0.51	1	ENST00000622062	mRNA
A_21_P0011402	9.31	8.79	9.08	9.12	9.23	9.01	9.1	9.19	8.9	9.11	9.06	8.96	8.92	9.25	9.21	8.9	8.73	8.07	8.32	8.66	9.07	9.11	0.14	0.38	1	ENST00000569536	mRNA
A_21_P0011406	12.28	12.99	12.51	12.36	12.32	13.2	12.2	12.2	12.19	13.24	13.4	13.36	13.76	12.98	13.27	12.33	12.7	12.99	12.84	12.86	12.69	12.46	0.54	0.23	1	ENST00000560059	mRNA
A_21_P0011412	1.54	2.4	1.07	1.77	1.84	2.61	2.23	1.58	1.57	2.94	6.74	1.06	2.65	2.56	1.13	5.09	5.21	5.01	2.07	1.93	3.62	2.01	1.39	1.55	0	ENST00000425045	mRNA
A_21_P0011415	11.96	12.07	11.92	12.69	11.84	11.56	11.88	11.79	11.7	11.77	11.97	11.76	11.99	11.76	11.65	11.84	11.89	12.03	12.46	11.85	11.62	11.81	0.26	0.26	1	XR_429663	mRNA
A_21_P0011419	2.7	2.21	2.84	1.73	2.12	1.24	1.76	1.58	2.44	2	2.55	1.18	1.08	1.98	1.07	2.57	1.21	1.23	3.14	1.91	3.06	2.6	0.59	0.81	0	NM_000296	mRNA
A_21_P0011427	2.81	2.22	1.05	1.56	1.43	2.18	1.05	1.56	1.03	1.08	1.11	1.11	1.1	1.06	1.07	1.41	1.13	1.09	2.67	1.09	1.1	1.08	0.55	0.59	0	XM_005255122	mRNA
A_21_P0011433	3.36	1.13	1.64	1.12	2.03	1.07	1.08	2.26	1.07	1.1	1.08	1.08	1.13	1.13	1.13	1.13	1.14	1.14	1.13	2.88	2.67	2.75	0.65	0.88	0	NM_001139457	mRNA
A_21_P0011439	4.21	4.23	4.87	4.57	3.97	4.39	4.13	4.2	3.65	3.51	3.78	2.78	1.1	3.23	3.6	4.98	4.92	3.46	4.1	4.24	4.56	5.11	0.91	0.59	1	NM_018206	mRNA
A_21_P0011446	12.39	12.59	12.37	12.71	12.52	12.48	12.51	12.54	12.52	12.45	12.57	12.44	12.75	12.45	12.5	12.36	12.47	12.46	12.52	12.47	12.6	12.5	0.1	0.07	1	ENST00000565194	mRNA
A_21_P0011450	3.53	1.94	3.34	3.06	1.84	2.43	1.6	2.08	2.54	1.83	1.2	2.28	1.24	1.32	1.21	1.23	2.74	1.94	1.85	1.85	2.41	1.42	0.77	0.52	0	ENST00000494075	mRNA
A_21_P0011456	11.39	11.88	11.7	11.66	11.46	11.79	11.51	11.51	11.45	11.96	12.04	11.98	12.1	11.86	11.9	11.88	11.9	12.06	12.17	11.93	11.99	11.79	0.24	0.13	1	NM_003561	mRNA
A_21_P0011465	4.11	4.59	4.14	4.45	4.55	3.86	5.09	5.06	5.23	3.19	2.4	4.1	3.5	4.59	3.17	4.06	4.36	4.39	3.61	4.35	4.32	4.44	0.8	0.29	1	NM_015092	mRNA
A_21_P0011466	2.46	1.11	2.03	1.11	1.29	1.1	1.12	1.12	1.12	1.09	1.05	1.17	1.1	1.08	1.88	1.55	1.08	1.12	1.13	1.11	1.09	1.09	0.43	0.17	0	ENST00000570151	mRNA
A_21_P0011468	4.52	3.51	3.64	3.55	3.52	3.43	3.72	3.67	3.84	1.94	1.1	1.07	1.21	3.02	2.77	2.62	1.57	1.08	1.07	3.86	3.98	4.14	1.11	1.39	0	NM_004667	mRNA
A_21_P0011471	1.15	1.35	1.71	1.33	1.1	1.27	1.11	1.6	1.11	1.2	1.21	1.2	1.09	1.11	1.08	1.24	1.23	1.28	1.22	1.23	1.36	1.21	0.19	0.05	0	ENST00000562687	mRNA
A_21_P0011474	3.84	4.55	4.21	4.17	5.5	3.54	5.94	5.46	6.01	3.1	3.14	3.54	5.5	4.09	4.52	4.42	5.37	1.74	4.19	3.95	3.99	3.87	0.99	1.09	1	NM_001005735	mRNA
A_21_P0011476	3.2	2.98	4.09	3.56	3.75	1.18	4.01	4.2	4.52	1.08	1.76	1.09	1.25	1.95	3.3	1.9	2.7	1.11	1.09	2.24	3.08	3.72	1.27	0.98	0	NM_001005735	mRNA
A_21_P0011478	1.73	1.19	1.98	1.15	1.52	1.13	1.29	1.05	1.79	1.13	1.12	3.32	1.05	1.08	1.09	1.5	2.2	1.17	1.14	1.14	1.18	1.14	0.6	0.4	0	ENST00000565156	mRNA
A_21_P0011490	5.68	5.96	5.12	5.66	6.6	5.34	6.62	6.67	6.86	5.15	5.34	4.92	5.07	5.87	4.53	5.35	5.47	5.5	5.64	5.58	5.52	5.77	0.72	0.13	1	ENST00000567330	mRNA
A_21_P0011492	10.96	10.74	10.9	10.96	11.49	10.93	11.74	11.46	11.85	11.15	11.3	11.29	10.77	10.7	10.81	11.17	11.41	11.26	11.26	10.74	10.83	10.84	0.37	0.26	1	XM_006721147	mRNA
A_21_P0011496	4.53	5.35	4.64	4.68	4.85	5.31	5.2	4.93	5.03	5.27	6.01	5.99	5.67	4.88	4.98	5.24	6	5.64	5.26	5.24	4.68	5.05	0.46	0.42	1	NM_001025195	mRNA
A_21_P0011501	7.97	7.55	7.98	8.04	7.58	7.57	7.5	7.87	6.92	7.4	7.42	7.89	7.31	7.35	7.61	7.79	7.22	6.98	7.5	7.5	7.93	7.9	0.31	0.36	1	ENST00000624936	mRNA
A_21_P0011503	3.39	4.78	4.24	4.33	4.75	4.99	4.82	4.61	4.9	3.9	4.65	3.53	4.08	3.99	4.32	4.81	5.4	4.8	4.66	4.18	4.03	4.05	0.5	0.51	1	ENST00000595170	mRNA
A_21_P0011505	1.24	2.35	1.85	2.55	1.39	1.38	1.22	1.81	1.31	2.15	1.77	1.94	1.15	1.19	1.23	2.17	1.68	3.03	1.23	1.16	1.21	1.23	0.46	0.7	0	ENST00000565421	mRNA
A_21_P0011509	1.43	1.48	1.46	1.37	1.36	1.28	1.61	1.41	2.07	1.63	2.3	2.78	1.53	1.34	2.86	1.61	2.07	1.45	3.07	1.26	1.33	1.37	0.52	0.65	0	ENST00000574727	mRNA
A_21_P0011515	1.43	1.09	1.52	1.08	1.27	1.09	1.14	1.17	1.12	1.09	1.15	1.09	1.35	1.16	1.16	2.19	1.1	1.12	1.66	1.08	1.06	1.09	0.14	0.44	0	ENST00000411576	mRNA
A_21_P0011517	3.27	3.01	3.77	3.31	3.2	5.39	3.32	3.53	3.05	2.81	3.48	3.69	1.11	2.95	2.69	3.94	2.75	1.22	1.6	3.29	2.32	2.21	0.86	0.94	1	NM_000526	mRNA
A_21_P0011524	1.23	2.5	1.25	1.24	1.38	2.24	1.19	1.24	1.26	1.49	1.57	1.88	2.87	1.2	1.41	1.31	1.66	1.99	1.92	1.66	1.21	1.56	0.53	0.29	0	XM_006726714	mRNA
A_21_P0011529	3.42	4.52	4.09	3.68	4.99	4.73	5.29	5.08	5.21	3.78	4.78	4.56	5.49	4.76	5.1	5	5.22	5.53	5	4.57	4.02	4.13	0.63	0.56	1	NM_001272043	mRNA
A_21_P0011533	11	10.11	10.56	10.71	10.45	10.05	10	10.46	9.73	10.18	9.98	10.09	9.59	10.43	10.27	10.15	9.95	9.62	9.48	10.34	10.64	10.61	0.37	0.46	1	ENST00000536958	mRNA
A_21_P0011535	5.74	5.39	6.18	5.94	5.38	5.71	5.55	5.7	5.74	5.46	5.85	5.96	5.81	5.94	5.57	6.07	6.06	6	6.1	5.7	5.86	5.63	0.23	0.19	1	ENST00000584386	mRNA
A_21_P0011537	1.94	1.07	1.81	1.76	2.18	2.1	1.53	1.37	1.35	2.8	2.45	1.07	1.62	2.51	2.78	3.74	2.26	4.02	2.95	2.73	2.76	2.28	0.57	0.68	0	ENST00000578883	mRNA
A_21_P0011544	2.43	2.62	1.54	1.21	1.66	1.22	2.02	1.32	1.61	1.74	2.66	1.17	4.28	1.08	2.5	2.25	3.37	2.01	3.93	2.85	2.23	2.15	0.85	0.73	0	ENST00000565120	mRNA
A_21_P0011577	6.63	7.76	6.92	6.72	7.4	7.3	7.09	7.18	7.46	7.2	7.69	7.22	8	7.12	7.21	6.77	7.25	7.49	7	7.23	6.55	6.72	0.37	0.34	1	NM_002270	mRNA
A_21_P0011578	4.97	4.58	5.93	5.08	3.95	5.37	4.04	4.58	3.97	6.98	3.71	4.38	2.88	3.37	3.39	5.5	4.16	4.65	4.98	4.62	5.73	4.51	1.07	0.56	1	ENST00000577449	mRNA
A_21_P0011582	3.16	2.78	2.5	3.04	2.43	2.06	2.6	3.34	2.64	1.33	1.23	1.39	1.22	1.65	1.96	1.2	1.32	1.71	1.74	1.24	1.97	1.44	0.73	0.29	0	ENST00000582878	mRNA
A_21_P0011586	1.64	1.24	1.79	2.61	1.58	1.1	1.62	2.01	2.25	1.16	1.08	3.86	1.22	1.04	1.07	1.02	1.02	1.01	1.03	1.01	2.41	1.85	0.77	0.57	0	ENST00000422957	mRNA
A_21_P0011588	2.74	1.34	2.7	1.24	1.8	1.91	1.93	1.65	2.09	3.76	3.32	3.13	2.95	1.17	3.7	3.53	3.23	2.9	3.76	1.33	2.46	1.23	0.88	1.01	0	NM_001242704	mRNA
A_21_P0011590	1.8	2.23	2.19	2.82	1.15	1.96	2.43	1.53	1.98	2.78	2.97	2.84	1.12	2.78	3.03	1.89	1.8	2.79	1.86	2.41	2.93	1.81	0.64	0.49	0	ENST00000453355	mRNA
A_21_P0011593	7.47	8.53	7.77	7.64	7.52	8.08	7.47	7.31	7.63	8.19	8.65	8.56	8.81	8.15	8.21	7.98	8.48	8.58	8.3	8.36	7.74	7.86	0.49	0.33	1	ENST00000358337	mRNA
A_21_P0011600	4.84	4.36	5.05	4.39	4.15	4.11	4.01	4.83	3.74	4.29	2.9	4.12	3.09	4.83	3.29	4.46	4.5	1.1	4.55	4.6	4.67	4.62	0.65	1.31	1	ENST00000578759	mRNA
A_21_P0011602	1.08	1.09	1.09	1.08	1.16	1.09	1.2	1.17	1.12	1.09	1.14	1.09	1.36	1.16	1.17	1.1	1.09	2.34	1.1	1.07	1.06	1.08	0.07	0.48	0	NM_032582	mRNA
A_21_P0011603	1.06	1.08	1.51	1.09	1.24	1.08	1.12	1.14	1.11	1.05	1.03	1.08	2.55	1.09	1.27	1.07	1.07	1.08	1.09	1.95	1.09	1.25	0.38	0.33	0	NM_016627	mRNA
A_21_P0011609	12.31	11.99	12.21	12.18	12.19	11.88	11.93	12.35	11.55	11.67	11.17	11.04	10.55	11.26	11.63	11.9	11.08	10.38	11.65	12.22	12.48	12.32	0.53	0.75	1	XM_005275830	mRNA
A_21_P0011612	6.32	6.3	6.3	6.34	5.99	6	6.27	6.24	6.21	5.42	5.04	5.64	5.31	5.2	5.72	6.29	6.05	6.33	6.2	5.77	6.65	6.09	0.46	0.27	1	NM_173628	mRNA
A_21_P0011616	4.27	3.8	4.91	4.37	4.24	4.53	3.78	4.44	4.35	3.17	2.45	3.31	2.73	3.25	3.08	3.34	4.04	1.23	2.58	3.35	3.84	4.47	0.74	1.08	1	ENST00000420951	mRNA
A_21_P0011617	1.1	1.15	1.07	1.12	1.03	1.13	1.08	1.34	1.05	1.11	1.12	1.13	1.08	1.05	1.07	1.14	3.4	2.47	1.09	1.14	1.14	1.11	0.07	0.92	0	ENST00000454535	mRNA
A_21_P0011620	1.1	1.15	1.08	1.12	1.05	1.1	1.5	1.05	1.05	1.11	2.03	1.11	1.07	1.07	1.08	1.31	1.8	4.27	1.1	1.12	1.14	1.12	0.26	1.16	0	ENST00000578883	mRNA
A_21_P0011635	1.44	1.35	1.14	2.13	1.29	1.56	1.12	1.12	1.14	1.2	1.27	1.14	1.3	3.99	1.06	1.18	1.16	2.49	1.19	1.35	1.99	1.67	0.74	0.51	0	ENST00000414432	mRNA
A_21_P0011649	4.42	4.71	4.38	3.86	3.61	3.69	3.58	2.39	3.18	2.88	3.94	3.69	3.44	2.66	4.21	2.92	3.29	2.39	2.23	3.4	2.23	2.91	0.66	0.49	1	ENST00000417918	mRNA
A_21_P0011654	7.95	7.69	8.18	7.99	7.41	8.15	7.09	8.1	7	7.78	7.2	7.72	6.91	7.52	7.74	8.03	7.67	7.7	8.04	7.89	8.04	8.22	0.42	0.2	1	NM_001277324	mRNA
A_21_P0011656	8.14	9.43	8.63	8.38	8.39	8.8	8.41	7.98	8.63	8.75	8.82	8.46	8.94	8.15	8.07	8.13	8.79	8.89	8.39	8.64	7.92	8.06	0.39	0.38	1	ENST00000534258	mRNA
A_21_P0011658	1.38	2.51	1.88	2.24	1.7	1.1	1.08	1.07	1.07	1.13	1.1	1.11	1.08	1.49	1.14	1.38	1.2	2.34	1.17	1.14	1.19	1.15	0.47	0.44	0	ENST00000507941	mRNA
A_21_P0011660	1.08	1.11	1.1	1.09	1.1	1.12	1.16	1.15	1.19	1.08	1.09	1.17	1.12	1.08	1.88	1.09	1.1	1.09	1.1	1.1	1.07	1.09	0.2	0.01	0	XM_005258387	mRNA
A_21_P0011667	4.63	5.18	4.76	4.9	4.97	5.12	4.75	5.11	5	5.76	6.08	5.7	5.85	5.73	5.48	5.8	5.8	5.83	5.72	4.54	5.4	4.82	0.46	0.53	1	XM_005272464	mRNA
A_21_P0011675	1.12	1.22	1.55	1.17	1.07	1.14	1.09	1.33	1.07	1.15	1.13	1.15	1.03	1.11	1.1	1.21	1.22	1.21	1.19	1.16	1.23	1.18	0.13	0.02	0	ENST00000431702	mRNA
A_21_P0011678	11.45	11.97	12.01	11.86	11.83	12.15	12.1	12	12.3	12.24	12.35	12.27	12.58	12.38	12.33	12.13	12.23	11.96	12.09	11.79	11.53	11.62	0.28	0.26	1	NM_004077	mRNA
A_21_P0011681	7.04	6.67	7.21	7.32	6.71	6.53	5.92	6.95	6.38	6.16	6.05	6.34	4.44	6.14	6.03	6.73	6.51	5.89	6.57	6.64	7.28	7.24	0.7	0.47	1	ENST00000344519	mRNA
A_21_P0011686	1.2	1.59	1.27	1.38	1.11	1.32	1.05	1.07	1.11	1.61	1.22	2.29	1.35	1.32	1.79	1.41	1.25	1.72	2.33	1.33	2.45	1.42	0.33	0.49	0	NM_001277403	mRNA
A_21_P0011688	1.72	1.43	2.61	1.47	1.17	1.48	1.2	1.17	1.68	1.22	1.96	1.11	1.85	1.28	1.29	1.52	2.11	1.81	1.29	1.22	1.37	1.88	0.4	0.34	0	ENST00000531821	mRNA
A_21_P0011700	2.59	2.85	3.04	1.89	2.86	3.33	2.8	3.42	3.4	1.83	2.31	1.15	3.6	2.93	2.56	2.23	1.75	3.31	2.27	1.2	2.28	3	0.68	0.71	0	XM_006723031	mRNA
A_21_P0011712	6.63	4.3	5.17	5.42	5.87	4.28	5.72	6.03	4.43	3.96	2.42	3.67	5.03	5.54	4.19	5.21	3.91	5.36	5.03	5.58	5.77	5.09	1.09	0.6	1	ENST00000423096	mRNA
A_21_P0011714	12.07	13.01	12.48	12.45	12.47	12.96	12.6	12.11	12.72	13.08	13.18	13.01	13.41	13	12.97	12.88	13.16	13.21	13.19	13.02	12.74	12.67	0.39	0.22	1	NM_024318	mRNA
A_21_P0011715	4.79	4.43	4.47	4.82	4.58	4.73	4.45	4.39	4.34	5.22	4.9	4.81	4.19	4.98	4.34	5.35	5.85	5.36	5.09	4.45	5.26	5.35	0.29	0.42	1	NM_001195605	mRNA
A_21_P0011718	1.27	1.08	1.02	1.05	1.02	1.11	1.71	1.02	1.02	1.81	2.45	1.13	1.22	1.02	1.02	1.07	1.11	1.04	1.02	1.14	1.08	1.02	0.41	0.05	0	NM_001193628	mRNA
A_21_P0011721	1.17	1.44	1.16	1.39	3.18	2.11	3.16	2.98	2.65	1.21	1.24	1.19	1.15	1.94	1.08	2.69	1.9	1.39	2.08	1.28	1.63	1.22	0.8	0.53	0	ENST00000589038	mRNA
A_21_P0011727	3.52	2.86	4.02	3.55	3.7	3.49	3.7	3.84	3.76	3.04	1.07	1.21	2.48	2.66	2	3.8	4.12	4.55	4.38	3.06	3.35	3.45	0.94	0.56	0	AK128109	mRNA
A_21_P0011730	5.49	6.55	5.94	5.39	5.35	5.29	5.37	4.34	5.05	5	6.21	6.53	5.13	4.95	5.33	4.86	5.45	5.06	5.35	5.47	4.85	5.24	0.61	0.26	1	ENST00000598425	mRNA
A_21_P0011731	5.17	3.16	5.15	4.14	3.14	4.1	2.96	3.72	2.68	2.6	3.03	1.76	1.14	2.59	3.18	3.73	3.89	4.12	2.83	4.22	4.15	4.41	1.1	0.52	1	NM_001267716	mRNA
A_21_P0011733	2.4	1.08	4.18	2.26	1.69	1.23	1.67	2.16	2.29	1.08	1.14	1.14	1.24	3.66	1.07	2.41	2.3	2.08	1.97	2.36	1.04	1.71	0.97	0.48	0	XR_109588	mRNA
A_21_P0011739	2.51	2.69	3	2.18	2.34	2.09	1.32	2.6	1.7	3.01	3.64	4.15	1.12	3.13	2.59	2.71	3.15	1.23	2.6	2.02	2.81	3.36	0.81	0.72	0	ENST00000328088	mRNA
A_21_P0011747	1.26	2.43	1.12	1.59	2.46	1.15	3.19	2.74	2.8	1.13	1.93	1.19	3.16	1.19	1.13	1.14	1.15	1.19	1.17	1.13	1.65	1.13	0.81	0.19	0	NM_001288773	mRNA
A_21_P0011748	2.08	1.03	1.62	1.73	2.04	1.09	1.31	1.47	1.75	3.74	3.82	1.11	2.44	3.68	1.1	2.6	1.03	3.42	4.2	1.88	2.72	2.35	0.99	1.03	0	ENST00000434624	mRNA
A_21_P0011750	3.18	2.46	3.52	2.46	2.01	1.4	1.97	1.76	1.77	2.69	2.9	1.96	2.94	2.48	2.42	2.43	3.35	3.13	1.27	1.27	2.53	2.72	0.59	0.83	0	ENST00000455211	mRNA
A_21_P0011752	7.89	8.21	8.74	8.31	7.62	8.54	7.53	7.86	7.89	8.24	7.46	8.16	7.1	7.26	7.54	7.83	7.88	7.18	8.31	8.02	8.61	8.37	0.48	0.47	1	ENST00000606252	mRNA
A_21_P0011759	5.05	5.05	5.23	4.77	5.14	5.21	4.89	4.71	5.03	5.13	5.63	5.13	4.56	4.83	4.5	5.83	5.19	5.61	5.36	4.88	5.23	4.87	0.29	0.35	1	ENST00000602242	mRNA
A_21_P0011762	4.28	3.44	4.4	3.47	3.74	4.18	4.04	4.36	3.85	3.59	3.55	4.61	4.34	4.22	4.27	5.11	3.72	4.28	4.07	3.24	3.89	4.14	0.38	0.57	1	ENST00000599707	mRNA
A_21_P0011771	1.79	1.59	2.74	3.2	2.6	2.27	2.65	3.05	3.2	2.84	2.27	2.29	1.72	4.36	2.43	2.16	1.23	1.41	2.6	1.25	3.18	1.45	0.7	0.76	0	ENST00000473762	mRNA
A_21_P0011772	7.12	7.39	7.54	7.12	6.96	7.12	6.87	6.91	7.13	6.82	6.91	6.76	7.14	6.85	6.62	6.94	7.23	7.32	7.22	6.89	6.86	6.76	0.24	0.22	1	NM_001135163	mRNA
A_21_P0011773	4.7	4.19	4.94	3.95	2.32	3.62	1.71	3.22	2.41	3.69	2.76	3.58	3.01	4.1	3.83	4.09	2.92	4.08	5.01	3.14	4.5	2.25	0.9	0.97	0	ENST00000492393	mRNA
A_21_P0011774	3.46	4.37	3.99	3.79	3.39	4.63	3.71	3.24	3.45	3.93	4.31	4.47	4.91	4.39	4.59	2.96	4.26	4.02	4.16	3.91	2.97	3.79	0.52	0.54	1	ENST00000593461	mRNA
A_21_P0011781	1.5	1.77	2.3	1.25	1.25	1.47	1.5	1.72	1.79	1.69	1.88	1.79	2	1.17	1.77	1.48	1.66	2.6	3	1.68	1.22	1.62	0.3	0.65	0	NM_001130167	mRNA
A_21_P0011782	1.66	1.15	2.3	1.12	1.03	1.13	1.37	1.03	1.07	1.1	1.12	1.13	1.08	1.72	1.06	1.14	1.16	1.12	1.08	1.14	1.14	1.9	0.36	0.29	0	ENST00000455455	mRNA
A_21_P0011796	3.94	2.78	3.98	3.64	2.31	2	2.75	2.6	1.8	1.21	1.21	1.23	1.08	1.17	1.13	2.71	1.27	3.72	2.3	2.47	3.69	1.95	1.06	0.89	0	ENST00000342073	mRNA
A_21_P0011802	12.91	13.19	13.21	13.39	13.05	13.17	13.14	12.96	13.07	13.18	13.17	13.25	13.15	13.02	13.24	13.13	13.12	13.18	13.45	13.28	13.39	13.22	0.12	0.13	1	ENST00000454137	mRNA
A_21_P0011807	1.82	1.86	1.25	1.38	2.98	1.57	2.43	2.75	2.9	2.62	1.73	2.41	1.31	1.38	1.26	1.45	1.53	1.97	1.86	1.67	4.2	1.49	0.64	0.98	0	ENST00000622311	mRNA
A_21_P0011808	2.63	3.42	1.79	2.33	1.48	3.48	2.49	1.31	2.64	4.12	4.51	2.82	4.01	3.11	3.25	4.25	3.96	4.16	3.97	3.9	4.41	2.83	0.94	0.52	0	NM_001164315	mRNA
A_21_P0011813	1.41	1.18	1.09	1.14	1.04	1.15	1.06	1.31	1.06	1.12	1.13	1.14	1.07	1.06	1.07	1.16	1.18	1.16	1.11	1.15	1.17	1.13	0.1	0.02	0	NM_032927	mRNA
A_21_P0011814	1.41	1.22	1.46	1.18	1.09	1.14	1.08	1.09	1.1	1.17	1.11	1.18	1.13	1.19	1.12	1.18	1.23	1.22	1.23	1.86	2.49	1.19	0.11	0.51	0	XR_427054	mRNA
A_21_P0011816	4.96	4.43	5.13	4.46	4.97	5.12	4.73	4.62	4.73	4.46	4.61	4.86	4.6	4.93	4.27	4.95	4.91	5.14	4.58	4.33	4.72	3.96	0.26	0.4	1	NM_001007237	mRNA
A_21_P0011837	1.18	1.7	1.23	1.33	2.16	1.22	2.43	2.49	2.37	1.28	1.2	1.38	1.12	1.26	1.4	1.25	1.45	1.55	1.66	1.28	1.81	1.4	0.51	0.2	0	XM_006710138	mRNA
A_21_P0011841	6.77	7.39	6.9	6.93	7.39	7.34	7.6	8.41	8.16	7.22	7.5	7.1	9.76	8.95	8.87	7.69	8.38	8.1	7.65	8.04	7.43	7.58	0.88	0.34	1	NM_000430	mRNA
A_21_P0011842	2.75	2.6	2	2.97	2.67	1.26	2.81	2.63	2.95	1.25	1.15	1.8	1.21	1.24	1.16	1.22	1.33	1.62	1.58	2.66	1.88	1.29	0.76	0.5	0	NM_001135650	mRNA
A_21_P0011843	1.67	1.13	2.14	2.35	1.05	2.49	1.07	1.06	1.05	1.1	1.1	1.1	1.08	1.08	1.09	1.14	1.15	1.12	1.1	1.09	1.13	1.75	0.52	0.24	0	ENST00000604870	mRNA
A_21_P0011845	3.25	1.21	1.37	1.2	1.07	1.19	1.06	1.07	1.21	1.24	2.24	3.89	1.14	1.18	1.72	1.82	1.16	1.25	2.52	1.2	1.17	2.7	0.86	0.67	0	ENST00000568484	mRNA
A_21_P0011846	1.29	1.19	1.13	1.55	5.38	1.11	1.08	1.11	1.07	1.14	1.1	1.12	2.93	1.51	1.15	1.18	1.2	1.19	2.87	1.15	1.2	1.16	1.15	0.64	0	ENST00000454927	mRNA
A_21_P0011848	3.76	4.4	4.29	4.24	4.77	2.86	4.97	4.91	5.28	2.88	1.67	4.28	4.21	2.96	3.23	4.22	4.83	3.77	4.12	4.5	3.28	4.12	1	0.5	1	XM_005263848	mRNA
A_21_P0011853	3.47	2.38	4.04	3.23	3.71	4.1	4.34	3.85	4.38	3.27	1.32	1.33	2.77	2.88	6.61	2.32	2.61	1.23	2.8	3.39	2.48	2.27	1.3	0.65	1	XR_109894	mRNA
A_21_P0011854	5.86	4.42	5.75	5.29	4.92	5.51	4.42	4.83	4.61	4.72	3.67	4.57	5.06	4.15	8.23	4.73	4.84	4.43	4.31	5.08	5.69	5.12	1.06	0.47	1	ENST00000614994	mRNA
A_21_P0011870	1.3	1.16	1.98	1.14	2.04	1.21	2.36	2.46	2.25	2.76	1.15	1.13	2.57	2.87	2.64	2.81	2.42	2.93	2.91	2.7	1.86	2.11	0.68	0.42	0	NM_001286811	mRNA
A_21_P0011877	1.5	1.21	2.38	1.83	2.73	2.41	3.28	2.35	2.57	2.95	3.21	2.59	3.79	3.51	1.29	3.68	2.81	1.2	4.09	1.72	2.38	1.16	0.79	1.16	0	ENST00000424010	mRNA
A_21_P0011886	1.03	1.03	1.76	1.05	1.2	2.08	1.64	1.05	1.1	1.89	2.34	4.14	4.13	1.58	1.09	2.68	1.2	1.04	2.79	2.43	1.71	1.99	1.04	0.7	0	XM_005275938	mRNA
A_21_P0011887	1.55	2.52	1.23	2.82	1.99	2.93	1.71	1.09	1.84	3.84	4.16	2.22	4.52	2.87	2.65	3.96	4.19	4.35	4.25	1.64	3.26	1.67	1.03	1.2	0	XM_006712906	mRNA
A_21_P0011888	2.01	3.35	2.64	2.58	2.63	2.23	2.82	2.18	3.17	1.06	1.05	1.1	1.18	2.66	1.47	1.07	1.07	1.08	2.8	3.17	1.87	2.12	0.79	0.87	0	XR_241443	mRNA
A_21_P0011897	3.77	2.54	4	2.81	2.3	2.38	1.9	2.4	2.73	2.84	2.57	1.46	2.22	1.4	1.15	2.66	2.12	2.58	1.21	1.91	1.25	1.74	0.79	0.58	0	NM_207366	mRNA
A_21_P0011898	5.06	3.16	4.87	4.06	1.84	3.85	2.48	2.89	1.99	2.69	2.83	1.09	2.75	2.27	2.94	3.46	2.53	2.64	2.12	4.04	2.65	3.69	1.09	0.71	0	NM_207366	mRNA
A_21_P0011923	8.74	8.81	9.28	8.99	8.61	9.19	8.74	8.8	8.75	8.91	8.83	8.86	8.77	8.79	8.98	9.16	9.16	9.46	9.21	8.96	8.77	8.51	0.18	0.31	1	ENST00000467687	mRNA
A_21_P0011927	1.1	1.16	1.11	1.18	1.07	1.88	1.08	1.5	1.07	1.12	1.42	1.09	2.44	1.12	1.13	1.15	1.17	1.16	1.15	1.12	1.16	1.13	0.39	0.02	0	XR_425413	mRNA
A_21_P0011928	6.91	7.48	7.2	7.15	7.44	7.25	7.57	7.43	7.86	7.07	7.33	6.91	6.3	7.34	6.01	7.53	8.01	7.85	7.82	7.41	7.28	7.3	0.48	0.29	1	NM_002567	mRNA
A_21_P0011930	3.18	1.15	4.02	2.87	3.31	2.26	2.73	2.73	2.79	3.05	1.07	1.22	1.11	2.04	1.65	1.43	1.12	1.19	1.18	2.78	2.14	2.95	0.93	0.79	0	ENST00000624935	mRNA
A_21_P0011936	1.14	1.19	1.13	1.15	1.07	1.11	1.21	1.07	1.65	2.05	2.74	1.12	1.08	1.14	1.15	2.79	1.21	2.12	2.85	1.15	1.2	1.16	0.47	0.79	0	ENST00000612359	mRNA
A_21_P0011938	2.23	1.26	1.16	1.51	1.91	1.21	1.45	2.18	1.73	1.56	2.51	1.78	1.9	1.18	1.09	2.48	1.3	1.3	1.33	1.36	1.12	2.19	0.44	0.53	0	NM_025190	mRNA
A_21_P0011940	3.01	2.14	2.78	2.73	2.1	1.28	2.19	1.95	2.58	1.71	1.95	1.25	1.12	1.22	1.32	1.52	2.35	3.19	2.75	2.34	1.49	1.32	0.63	0.71	0	ENST00000611915	mRNA
A_21_P0011945	8.58	7.4	7.31	7.72	7.89	7	7.8	7.68	6.93	6.82	6.46	6.2	7.36	7.72	6.33	7.5	6.69	8.31	7.29	8.12	8.02	7.98	0.66	0.57	1	ENST00000427719	mRNA
A_21_P0011964	3.39	1.11	3.41	2.68	1.68	3.3	2.15	2.04	2.63	2.73	1.63	2.76	1.09	2.16	1.08	3.15	2.79	3.7	1.07	2.56	3.06	1.76	0.82	0.9	0	ENST00000444030	mRNA
A_21_P0011965	2.51	2.24	3.17	2.98	3.12	1.23	3.35	3.02	2.95	1.29	2.51	3.38	4.12	3.3	2.56	1.47	4.06	1.49	1.65	3.06	1.48	3.06	0.77	1.06	0	ENST00000444030	mRNA
A_21_P0011967	1.08	1.09	1.08	1.11	1.19	1.1	1.17	1.04	1.46	3.11	2	3.96	3.37	3.19	1.1	1.49	2.16	2.68	1.1	1.07	1.13	1.12	1.05	0.64	0	NM_003014	mRNA
A_21_P0011969	1.16	1.43	1.19	1.28	1.4	1.2	1.11	1.07	1.11	1.22	1.18	1.25	1.07	1.2	1.25	1.26	1.35	1.34	1.38	1.22	1.44	1.26	0.1	0.08	0	ENST00000617368	mRNA
A_21_P0011971	1.2	1.21	1.2	1.18	1.21	1.62	1.33	1.19	2.02	1.23	1.87	1.16	3.25	2.38	1.53	1.16	1.6	1.27	1.91	1.24	1.18	1.24	0.59	0.28	0	ENST00000419201	mRNA
A_21_P0012002	4.64	2.22	3.58	2.9	2.8	3.46	3.11	3.08	2.81	1.84	1.25	2.55	1.35	3.01	1.87	2.13	1.47	3.55	1.8	2.11	3.73	3.76	0.89	0.99	0	ENST00000431359	mRNA
A_21_P0012011	7.12	6.03	7.09	6.96	6.87	6.59	6.87	7.07	6.92	5.49	5.78	6.73	5.94	6.38	6.23	6.3	5.81	5.97	6	6.21	6.78	6.68	0.53	0.36	1	ENST00000454490	mRNA
A_21_P0012013	1.85	1.32	2	1.65	1.72	1.4	1.32	1.22	1.35	1.24	1.28	2.19	1.1	1.2	2.02	1.27	1.79	1.29	1.32	1.2	1.21	1.27	0.35	0.2	0	ENST00000471661	mRNA
A_21_P0012018	1.12	1.17	1.75	1.8	2.05	3.08	1.2	2.27	1.76	2.39	2.79	1.63	2.33	2.66	2.65	1.41	1.3	1.19	1.18	1.78	1.18	1.19	0.62	0.22	0	ENST00000431506	mRNA
A_21_P0012019	2.19	1.24	2.25	1.15	1.16	1.26	1.23	1.52	1.28	1.18	1.21	1.87	2.35	1.14	2.22	1.21	1.38	1.19	2.05	1.17	1.15	1.98	0.48	0.39	0	XR_109876	mRNA
A_21_P0012039	5.85	6.57	6.05	5.95	6.34	6.62	6.42	6.2	6.57	6.52	7.04	6.93	7.53	6.98	7.03	6.42	6.91	6.93	6.74	6.39	5.69	6.05	0.47	0.46	1	ENST00000467633	mRNA
A_21_P0012044	1.12	1.21	1.15	1.14	1.6	1.22	1.38	1.17	1.55	1.16	1.18	1.67	1.08	1.12	7.35	1.18	1.25	1.16	2.52	1.15	1.13	1.75	1.58	0.52	0	ENST00000439237	mRNA
A_21_P0012051	3.59	1.53	2.9	2.5	2.07	2.74	1.28	1.81	2.17	3.04	3.46	1.63	2.39	1.24	2.69	3.36	2.88	3.84	3.2	2.31	2.76	3.17	0.75	0.49	0	NM_207366	mRNA
A_21_P0012076	5.4	4.65	4.61	4.87	6.24	5.1	5.47	5.31	5.18	5.48	5.42	4.97	5.02	5.33	5.25	5.29	4.84	3.88	4.46	5.33	5.57	5.3	0.4	0.6	1	XR_425446	mRNA
A_21_P0012082	1.21	1.87	1.25	1.39	1.13	1.6	1.1	1.09	1.14	1.53	1.22	2.43	1.32	1.39	1.28	1.21	1.52	1.96	1.85	1.66	1.59	1.49	0.36	0.25	0	ENST00000614900	mRNA
A_21_P0012090	5.37	4.46	6.21	4.74	4.27	5.52	4.26	4.43	4.33	6.31	3.26	4.43	2.93	3.76	3.08	3.88	3.99	1.08	1.08	4.23	5.26	4.55	1.03	1.67	1	ENST00000449170	mRNA
A_21_P0012095	1.18	1.81	1.2	1.18	1.97	1.34	1.19	1.25	1.23	1.22	1.45	1.37	2.92	1.24	3.79	1.26	2.34	1.42	3.75	1.24	1.16	1.23	0.76	0.96	0	ENST00000437634	mRNA
A_21_P0012105	11.32	10.65	10.71	11.14	10.88	10.05	10.46	11.03	10.3	10.11	9.97	10.17	8.96	10.01	10.33	10.5	10.14	10.08	10.13	10.35	10.77	10.92	0.59	0.33	1	ENST00000440809	mRNA
A_21_P0012113	4.73	4.61	4.85	4.49	3.75	4.45	3.86	4.25	4.12	4.52	4.56	4.78	3.79	4.35	4.25	4.44	4.42	4.31	3.88	3.72	4	4.45	0.35	0.3	1	ENST00000431580	mRNA
A_21_P0012114	3.16	2.7	3.5	2.12	3.7	3.09	3.08	3.07	3.45	1.75	1.35	1.21	2.03	1.68	2.25	1.73	2.2	1.69	2.49	3.02	2.87	1.38	0.82	0.63	0	ENST00000431580	mRNA
A_21_P0012115	5.07	5.22	5.19	5.12	5.98	5.13	6.27	6.19	6.52	4.68	5.16	4.85	5.86	5.66	5.39	5.23	5.46	5.9	4.76	5.26	4.64	5.17	0.56	0.42	1	XR_248917	mRNA
A_21_P0012116	8.02	7.77	7.85	7.88	8.35	7.68	8.42	8.25	8.46	7.44	7.11	7.14	7.41	7.61	7.38	7.4	6.75	7.23	7.05	7.44	7.55	7.63	0.45	0.31	1	NM_001193552	mRNA
A_21_P0012133	2.49	2.1	3.06	2.55	1.65	2.75	2.45	3.5	2.36	1.42	1.5	1.87	1.9	1.39	1.73	1.46	1.89	1.47	1.37	1.73	1.27	3.18	0.63	0.66	0	ENST00000486775	mRNA
A_21_P0012134	3.81	2.53	3.97	4.31	4.21	4.8	3.9	3.81	3.91	3.68	3.3	4.18	3.47	4.25	3.48	3.53	2.04	1.75	2.62	3.02	4.83	3.83	0.53	1.07	1	ENST00000340424	mRNA
A_21_P0012139	3.24	2.61	2.17	3.36	2.57	3.5	1.44	2.72	3.29	2.41	1.95	1.67	1.14	1.2	1.43	3.29	2.35	1.4	3.47	1.32	2.72	1.73	0.82	0.87	0	ENST00000433681	mRNA
A_21_P0012170	1.46	1.18	2.29	1.12	1.79	2.43	1.93	1.65	2.11	3.2	3.96	3.09	3.06	2.79	1.79	3.63	3.14	1.13	1.15	2.3	2	2.51	0.82	0.94	0	ENST00000624937	mRNA
A_21_P0012174	7.37	6.24	7.05	7.05	6.77	6.79	6.88	6.96	6.25	6.27	6.02	6.53	6.17	6.33	5.88	6.76	6.84	6.81	6.79	7.47	7.24	7.02	0.44	0.27	1	ENST00000450472	mRNA
A_21_P0012188	1.33	1.18	1.14	1.17	1.06	1.16	1.05	1.06	1.08	1.35	2	4.18	1.22	1.18	1.44	1.06	1.12	1.21	1.2	1.15	1.16	1.18	0.8	0.05	0	XR_430813	mRNA
A_21_P0012200	9.19	7.68	8.14	8.32	8.74	7.75	8.65	8.72	8	7.75	7.27	7.04	7.96	8.47	7.65	7.97	7	8.44	7.76	8.61	8.77	8.53	0.59	0.62	1	ENST00000320371	mRNA
A_21_P0012216	1.91	1.4	1.93	1.42	1.96	1.51	1.55	1.12	1.14	1.2	1.78	1.16	1.25	1.13	1.07	1.19	1.18	1.39	1.22	1.32	1.42	1.21	0.32	0.1	0	ENST00000625012	mRNA
A_21_P0012220	9.29	8.23	8.45	8.87	8.49	8.27	8.3	8.67	7.98	8.31	7.94	8.45	7.37	8.36	8.61	7.8	7.25	7.61	7.59	8.35	8.69	8.85	0.44	0.61	1	ENST00000429521	mRNA
A_21_P0012236	1.74	1.71	2.16	1.96	1.13	1.25	1.14	1.1	1.17	1.43	1.21	1.83	1.34	1.41	1.36	1.17	1.4	1.51	1.7	1.76	1.44	1.38	0.33	0.2	0	NM_000267	mRNA
A_21_P0012238	1.41	1.44	1.27	1.24	1.23	1.73	1.23	1.28	1.31	2.1	1.49	1.46	1.93	2	1.24	1.34	1.58	1.73	1.62	1.8	1.22	1.43	0.3	0.21	0	NM_006218	mRNA
A_21_P0012249	3.58	4.57	3.53	3.59	4.98	4.47	5.26	4.99	5.21	3.45	3.74	4.67	3.88	4.72	4.87	4.12	4.77	3.91	3.94	4.59	4.21	4.21	0.66	0.32	1	ENST00000438948	mRNA
A_21_P0012250	1.18	2.23	1.22	1.33	1.12	1.31	1.09	1.29	1.14	1.37	1.95	1.98	1.24	1.3	1.12	1.22	2.5	4.59	2.21	1.6	1.43	1.34	0.36	1.19	0	NM_001242313	mRNA
A_21_P0012252	3.64	3.35	3.39	3.33	3.57	4.26	3.28	3.04	3.35	4.68	4.46	4.67	3.46	3.84	4.77	3.94	3.49	4.94	4.16	4.18	4.1	3.02	0.59	0.6	1	ENST00000410028	mRNA
A_21_P0012253	3.25	1.27	3.49	2.88	1.4	2.75	2.02	2.9	2.41	2.17	1.71	1.23	2.2	1.34	1.45	1.81	1.6	1.5	1.28	3.73	2.77	1.36	0.76	0.91	0	ENST00000510112	mRNA
A_21_P0012255	2.69	3.73	3.18	2.44	3.32	2.61	3.49	2.88	1.89	4.13	5.23	3.79	4.43	5.29	3.64	3.96	3.08	3.72	3.85	3.64	4.29	4.1	0.97	0.39	0	XM_006726834	mRNA
A_21_P0012256	3.97	3.7	3.84	3.81	3.98	4.29	3.7	3.62	3.83	4.86	5.69	4.62	5.18	4.33	4.18	4.38	4.37	5.07	5.24	3.84	4.68	4.35	0.61	0.48	1	ENST00000512987	mRNA
A_21_P0012262	4.51	4.42	4.64	4.46	4.37	5.39	4.06	4.53	4.22	3.67	3.31	3.98	3.44	3.84	3.64	2.98	4	2.62	2.91	4.69	4.8	4.98	0.54	1.01	1	ENST00000433457	mRNA
A_21_P0012273	1.99	1.21	1.93	1.16	1.07	1.13	1.09	1.09	3.8	1.15	1.12	1.14	1.07	1.14	1.16	1.2	1.22	2.32	1.2	1.16	1.23	1.18	0.72	0.43	0	NM_015678	mRNA
A_21_P0012276	3.77	1.81	3.43	1.42	1.11	2.82	1.06	1.98	1.56	1.62	1.73	2.38	1.36	1.35	1.9	1.16	1.3	1.87	1.62	1.41	2.03	1.55	0.81	0.31	0	NM_014252	mRNA
A_21_P0012278	1.09	1.12	1.79	1.76	1.1	1.15	1.26	1.13	1.2	1.11	1.72	1.27	1.05	1.07	2.02	1.59	2.23	1.1	2.6	1.08	1.09	1.11	0.32	0.63	0	ENST00000434304	mRNA
A_21_P0012279	11.62	12.09	11.64	11.69	11.93	11.62	12.29	11.88	12.55	11.67	11.93	11.67	12.33	11.96	11.89	12.04	11.91	12.15	11.74	11.72	11.2	11.51	0.29	0.32	1	ENST00000457911	mRNA
A_21_P0012280	7.01	6.49	7.2	6.86	6.44	6.85	5.93	6.26	6.16	6.08	5.44	6.06	4.93	6.07	6.5	5.66	5.61	6.16	6.84	6.14	6.67	6.6	0.59	0.49	1	NM_000552	mRNA
A_21_P0012281	4.19	4.03	4.02	3.89	3.42	4.14	3.81	3.48	3.59	4.6	3.3	3.91	4.47	3.31	2.81	3.27	3.59	3.4	4.83	3.62	3.21	3.39	0.48	0.56	1	ENST00000425895	mRNA
A_21_P0012284	6.23	5.18	6.95	5.91	4.98	6.36	4.76	5.19	5.41	5.27	4.57	5.26	3.63	4.98	4.27	5.2	5.46	5.58	5.26	5.41	6.07	5.19	0.85	0.31	1	ENST00000416717	mRNA
A_21_P0012287	5.32	5.9	5.45	5.6	7.37	5.56	7.57	7.14	7.65	5.15	5.43	5.78	6.62	6.6	7.08	6.1	6.51	5.98	5.49	6.16	5.08	5.67	0.9	0.48	1	ENST00000433066	mRNA
A_21_P0012291	7.75	7.75	7.69	7.84	7.48	7.44	7.17	7.66	7.08	7.57	7.38	7.48	6.82	7.07	7.42	7.77	7.25	7.05	7.46	7.22	7.7	7.87	0.29	0.31	1	NM_001185024	mRNA
A_21_P0012294	9.95	11.19	10.73	10.46	11.43	11.29	11.44	11.01	12.01	11.45	11.77	11.5	11.96	11.54	11.51	11.4	11.8	11.65	11.62	11.08	10.2	10.45	0.56	0.63	1	ENST00000402176	mRNA
A_21_P0012299	1.91	2.08	3.33	2	1.44	3.26	2.42	2.6	2.54	1.19	2.86	1.25	1.7	2.38	2.94	1.52	1.24	1.25	2.47	1.28	2.6	2.26	0.69	0.62	0	ENST00000433633	mRNA
A_21_P0012301	3.26	4.26	3.39	4.07	3.65	4.26	3.57	3.34	3.79	4.55	4.27	4.66	6.54	4.76	4.73	5.11	5.2	5.02	5.05	3.56	2.62	3.41	0.83	1.05	1	ENST00000433633	mRNA
A_21_P0012313	4.54	5.26	4.93	4.95	5.16	4.6	4.95	4.59	5.03	4.86	5.58	4.86	5.22	4.4	4.54	5.2	5.75	5.81	5.5	4.87	4.42	4.56	0.33	0.56	1	ENST00000609229	mRNA
A_21_P0012314	5.84	4.69	6.23	5.74	4.59	5.65	4.4	4.72	4.62	5.39	3.95	4.8	4.21	4.34	3.72	4.55	4.28	5.15	4.59	5.63	5.78	5.22	0.74	0.57	1	ENST00000624001	mRNA
A_21_P0012316	4.31	4.74	3.99	3.92	4.05	3.78	4.14	3.27	3.69	4.43	4.08	4.42	4.2	3.66	3.76	3.82	4.67	3.43	3.76	3.73	3.28	4.06	0.37	0.46	1	NM_001242313	mRNA
A_21_P0012320	9.76	9.51	10.04	9.99	9.63	9.78	9.47	9.73	9.25	9.2	9.14	9.52	9.98	9.2	9.31	9.97	9.6	9.51	9.55	9.46	9.72	9.81	0.31	0.18	1	ENST00000454268	mRNA
A_21_P0012321	1.21	2.07	1.22	1.2	1.61	1.34	2.13	1.45	1.23	2.71	1.83	1.83	2.52	2.73	1.23	1.52	2.03	3.42	1.83	1.53	1.87	2.28	0.56	0.65	0	ENST00000457193	mRNA
A_21_P0012333	10.1	9.89	10.87	9.59	9.79	10.51	9.67	9.35	9.93	10.25	9.98	9.97	10.24	10.01	9.66	9.87	9.9	10.41	9.98	10.43	10.68	9.72	0.38	0.36	1	NM_171829	mRNA
A_21_P0012335	1.17	1.17	1.83	1.12	1.16	1.87	1.19	1.22	1.22	3.11	1.76	1.19	1.36	1.17	4.85	1.14	1.17	1.55	1.15	1.15	1.98	1.13	1.02	0.33	0	NM_001277333	mRNA
A_21_P0012336	7.75	9	8.15	8.23	9.04	8.49	9.44	8.8	9.6	8.65	8.98	8.72	9.7	8.92	9.26	9.13	9.5	9.6	9.11	8.6	7.87	8.06	0.54	0.68	1	NM_178311	mRNA
A_21_P0012342	1.12	1.21	2.08	1.15	1.35	3.03	1.78	1.36	1.56	1.2	2.25	1.87	1.07	2.2	2.7	1.48	3.4	1.19	3.3	1.14	2.39	1.19	0.61	1.01	0	ENST00000462210	mRNA
A_21_P0012344	3.37	3.27	3.81	4.16	4.43	3.55	4.62	4.6	4.84	3.86	4.04	1.86	3.9	3.73	3.55	2.39	3.16	3.21	3.62	3.38	3.92	3.15	0.72	0.48	0	ENST00000443839	mRNA
A_21_P0012348	3.16	2.85	3.19	2.58	2.09	3.02	2.45	2.66	2.96	1.13	2.06	1.14	1.18	1.71	1.12	1.71	2.34	2.85	2.05	1.19	1.18	1.19	0.79	0.66	0	NM_145024	mRNA
A_21_P0012349	3.42	3.63	3.77	3.76	3.64	3.24	3.83	4.22	4.09	3.7	3.81	3.92	4.35	3.18	3.72	5.03	5.42	5.04	4.95	4.18	3.94	4.31	0.32	0.55	0	ENST00000456279	mRNA
A_21_P0012353	2.72	4.1	2.96	3.51	4.14	3.99	4.54	4.36	4.64	3.59	4.1	1.16	5	3.91	4.07	2.98	4.33	2.41	4.16	4.2	2.8	3.71	0.94	0.78	1	ENST00000612817	mRNA
A_21_P0012355	1.23	1.81	1.24	2.01	1.24	1.39	1.19	1.24	1.29	1.52	1.56	1.91	2.07	1.16	1.47	1.28	1.68	1.91	2.58	1.69	2.12	1.57	0.32	0.42	0	XR_249026	mRNA
A_21_P0012366	6.34	5.73	6.8	6.33	5.52	6.44	5.59	5.83	6.15	5.78	4.64	5.58	4.83	5.47	5.18	5.33	5.98	6.03	5.63	5.43	5.73	5.55	0.6	0.27	1	ENST00000437591	mRNA
A_21_P0012367	7.47	8.47	7.68	7.67	7.75	8.09	7.78	7.02	7.98	8.37	8.99	8.71	9.04	8.64	8.68	8.28	8.68	8.85	8.56	8.26	7.49	7.81	0.6	0.48	1	NM_152536	mRNA
A_21_P0012376	4.74	5.57	4.95	5.05	4.79	6.01	4.96	4.67	5.02	6.14	6.41	6.62	7.37	6.7	6.72	6.11	6.09	6.47	6.15	5.4	4.67	4.89	0.9	0.7	1	NM_001009183	mRNA
A_21_P0012383	1.25	1.09	1.08	1.1	1.11	1.08	1.12	1.14	1.11	1.06	1.02	1.09	1.21	1.09	1.28	1.08	1.07	1.09	1.09	1.11	1.09	1.07	0.07	0.01	0	ENST00000476880	mRNA
A_21_P0012384	7.42	6.02	6.41	7.2	6.44	6.83	6.54	6.69	6.14	6.76	6.73	7.07	5.67	6.53	7.44	6.87	6.08	5.88	6.77	6.57	6.87	7.13	0.5	0.46	1	ENST00000509306	mRNA
A_21_P0012398	2.19	2.89	1.07	1.51	1.43	1.09	1.34	1.69	1.08	1.12	1.21	1.24	1.49	2.6	1.07	2.79	1.15	1.13	1.1	1.14	1.82	1.09	0.58	0.64	0	ENST00000504733	mRNA
A_21_P0012407	1.08	2.3	1.08	1.06	1.13	1.08	1.12	1.14	1.08	1.08	1.14	1.1	1.27	2.22	1.1	1.1	1.1	2.68	1.1	1.07	2.13	1.8	0.41	0.65	0	NM_003758	mRNA
A_21_P0012439	5.95	4.36	6.36	5.29	3.77	4.31	3.22	3.83	3.4	4.4	2.14	4.34	3.89	2.72	3.39	3.11	1.54	3.68	3.55	4.66	5.39	4.75	1.13	1.28	1	NM_014831	mRNA
A_21_P0012441	3.31	2.16	2.14	2.61	2.38	1.26	2.67	2.04	1.9	3.14	1.23	1.43	3.42	1.2	4.53	1.59	1.27	2.51	1.21	2.58	1.14	1.73	0.95	0.6	0	XM_006713432	mRNA
A_21_P0012447	1.1	1.17	1.49	1.14	1.37	1.19	1.19	1.55	1.54	1.12	1.15	1.14	1.11	1.68	1.04	1.13	1.16	1.13	1.06	1.19	1.16	1.11	0.2	0.04	0	NM_053027	mRNA
A_21_P0012448	8.23	7.98	8.51	8.45	7.97	8	7.52	8.22	7.44	7.9	7.57	7.87	6.55	7.25	7.65	8.24	8.1	7.49	8.21	7.89	8.34	8.4	0.5	0.31	1	ENST00000493276	mRNA
A_21_P0012452	1.22	1.78	1.23	1.22	1.24	1.34	1.18	1.31	1.26	1.51	1.57	1.99	2.09	1.51	1.25	1.73	3.13	2.11	1.89	2.18	1.2	1.83	0.29	0.59	0	ENST00000474651	mRNA
A_21_P0012473	5.63	6.25	5.92	5.47	6.75	5.97	6.56	6.04	6.46	5.54	5.71	5.88	6.65	5.96	5.54	5.95	5.88	6.11	5.7	6.33	5.7	5.79	0.42	0.23	1	NM_007146	mRNA
A_21_P0012474	1.33	1.6	1.21	1.33	1.11	1.29	1.09	1.1	1.13	1.33	1.18	1.93	1.23	1.28	1.12	1.23	1.45	1.71	1.71	1.59	1.42	1.32	0.22	0.19	0	ENST00000449483	mRNA
A_21_P0012479	1.13	1.24	1.17	1.16	1.78	1.25	1.9	1.2	1.29	1.18	1.22	1.67	1.15	1.17	1.98	5.51	1.33	1.18	1.21	1.19	1.14	1.19	0.3	1.63	0	ENST00000622169	mRNA
A_21_P0012505	6.38	6.47	6.54	6.51	7.43	6.41	7.42	7.43	7.47	6.47	6.61	6.63	8.37	6.74	6.84	6.96	7.62	7.05	6.76	6.68	6.51	6.98	0.58	0.36	1	ENST00000487963	mRNA
A_21_P0012508	1.85	3.05	2.5	2.86	2.54	2.79	2.79	1.51	2.5	2.85	2.24	1.26	3.51	3.14	2.58	2.07	1.47	3.39	1.57	2.62	3.65	1.73	0.61	0.88	0	ENST00000462937	mRNA
A_21_P0012520	1.87	1.13	3.29	1.1	1.26	1.14	1.7	1.36	1.59	1.1	2.43	1.24	1.07	2.09	2.11	1.69	1.23	3.69	1.12	1.09	2.78	1.1	0.63	1.02	0	ENST00000416648	mRNA
A_21_P0012527	3.46	3.62	3.87	3.32	3.29	3.81	2.75	3.12	2.38	4.91	5.64	3.31	4	3.72	3.73	4.38	3.05	2.68	4.97	3.84	4.69	2.56	0.8	0.99	0	ENST00000411596	mRNA
A_21_P0012549	1.7	1.6	1.4	2.26	1.54	1.49	1.7	1.56	1.38	1.76	1.35	2.3	1.18	1.85	2.33	1.37	1.9	1.4	1.47	1.28	2.75	1.47	0.36	0.52	0	ENST00000507238	mRNA
A_21_P0012551	1.59	1.95	3.11	1.24	3.34	2.25	3.88	3.35	3.51	1.39	1.44	1.79	1.83	1.35	1.41	2.7	2.12	1.42	2.18	1.99	2.02	2.11	0.93	0.37	0	ENST00000465363	mRNA
A_21_P0012552	1.89	1.51	1.92	4.49	1.25	1.79	1.53	1.62	1.28	1.37	1.51	1.47	1.92	1.28	7.36	1.39	1.59	1.98	1.84	1.5	1.23	1.58	1.64	0.26	0	ENST00000482639	mRNA
A_21_P0012558	1.07	1.1	1.09	1.1	1.08	1.09	1.13	1.33	1.13	1.07	1.05	1.13	1.12	1.08	1.67	2.68	1.08	1.1	1.1	1.11	1.08	1.08	0.16	0.6	0	ENST00000439115	mRNA
A_21_P0012569	5.03	4.76	5.52	4.77	3.81	4.82	3.99	4.09	3.84	3.36	1.62	3.92	3.85	3.39	3.15	4.3	3.5	4.18	4.27	4.06	4.46	4.12	0.94	0.31	1	ENST00000422682	mRNA
A_21_P0012571	2.64	2.17	2.78	1.2	1.29	3.88	1.45	1.37	1.54	1.19	1.11	1.46	1.13	1.79	1.54	1.38	1.18	1.27	1.26	1.23	1.17	1.75	0.78	0.2	0	ENST00000511564	mRNA
A_21_P0012589	1.14	1.28	1.17	1.22	1.1	1.2	1.08	1.1	1.11	1.21	1.13	1.34	1.18	1.22	1.11	1.2	1.27	1.3	1.35	1.34	1.32	1.22	0.07	0.06	0	ENST00000505681	mRNA
A_21_P0012590	1.12	1.32	1.76	1.41	1.38	1.2	1.53	2.31	2.09	1.15	1.98	1.17	1.06	1.07	1.07	1.2	2.51	3.46	1.15	1.19	1.22	1.16	0.41	0.92	0	ENST00000509763	mRNA
A_21_P0012609	3.41	1.76	3.32	3.11	3.42	1.33	2.88	3.75	3	1.71	1.47	2.08	1.31	2.01	1.16	1.2	1.51	1.7	1.78	1.58	1.44	2.06	0.92	0.27	0	ENST00000509661	mRNA
A_21_P0012620	5.2	4.89	5.4	5.25	4.78	5.12	4.62	5.02	4.79	5	3.65	4.66	2.61	4.61	4.38	4.37	4.75	3.87	4.99	4.46	5.26	4.91	0.71	0.46	1	ENST00000504313	mRNA
A_21_P0012626	5.06	4.28	5.55	4.47	3.82	4.06	4.06	4.29	4.26	4.12	2.27	3.45	3.17	3.64	3.49	3.33	3.91	4.36	4.45	4.04	4.72	3.85	0.78	0.46	1	ENST00000507055	mRNA
A_21_P0012629	1.88	3.43	3.18	2.85	3.54	2.36	3.38	2.89	4.31	2.73	2.23	1.35	2.86	1.87	5.9	2.35	2.86	2.09	2.07	3.46	2.4	3	1.11	0.52	0	ENST00000473701	mRNA
A_21_P0012646	5.03	3.56	3.54	4.23	4.41	2.91	4.46	4.71	4.42	3.72	3.53	3.22	4.05	3.79	3.77	3.99	4.78	5.66	4.44	5.26	5.05	4.8	0.58	0.54	0	NM_004905	mRNA
A_21_P0012649	9	8.95	9.23	9.26	9.08	9.14	8.5	9.07	8.73	9.05	8.69	9.02	8.23	8.59	8.86	9.4	8.99	8.76	9.16	8.77	9	9.06	0.29	0.22	1	ENST00000513501	mRNA
A_21_P0012651	5.11	5.11	5.33	5.47	5.33	5.22	5.59	5.5	5.69	4.85	4.13	5.19	5.3	5.04	4.97	5.57	4.78	5.16	4.47	4.71	5.14	5.29	0.37	0.38	1	NM_201598	mRNA
A_21_P0012671	1.22	1.27	1.22	1.22	1.23	1.83	1.22	1.23	1.24	1.27	1.34	1.22	2.18	1.32	1.53	1.24	1.55	1.56	1.31	1.34	1.21	1.37	0.28	0.14	0	XM_005263390	mRNA
A_21_P0012678	2.17	1.61	2.83	1.3	1.84	2.79	2.14	1.46	1.71	2.34	2.14	1.64	2.29	1.46	3.6	1.13	1.27	3.55	3.51	1.92	1.75	1.32	0.63	1.04	0	ENST00000432407	mRNA
A_21_P0012751	1.27	1.11	1.09	2.13	1.59	1.06	1.08	1.33	1.06	1.09	1.08	1.07	1.11	1.11	1.13	1.12	3	3.87	4.31	1.08	1.12	2.03	0.29	1.37	0	ENST00000514475	mRNA
A_21_P0012755	1.4	1.16	1.13	1.15	1.07	1.14	1.84	1.16	1.09	1.13	1.08	1.22	1.13	1.81	1.43	1.12	2.02	1.2	1.19	3.11	1.14	1.13	0.25	0.76	0	ENST00000513994	mRNA
A_21_P0012766	3.73	1.27	3.13	2.78	3.6	1.2	3.81	3.95	3.82	1.2	1.13	1.34	1.19	1.78	1.11	2.02	1.25	1.3	1.33	1.34	1.74	2.33	1.22	0.42	0	NM_058187	mRNA
A_21_P0012767	3.05	1.9	3.96	2.48	2.06	3.2	2.65	2.69	2.37	1.6	2.64	3.22	1.45	1.48	1.91	2.49	2.06	1.83	1.58	2.17	3.24	2.65	0.72	0.56	0	ENST00000511488	mRNA
A_21_P0012784	1.16	1.36	1.21	1.19	1.18	1.36	1.52	1.19	1.35	1.23	1.26	2.12	1.1	1.86	2.26	1.29	1.73	1.24	1.3	1.22	3.78	1.24	0.36	0.94	0	NM_001195138	mRNA
A_21_P0012802	2.09	1.27	1.13	1.24	2.64	1.23	2.83	2.84	2.83	1.18	1.18	1.19	1.07	1.09	1.08	1.23	1.22	1.23	1.2	2.66	1.31	2.05	0.74	0.57	0	ENST00000513106	mRNA
A_21_P0012815	5.7	5.05	6.26	5.73	5.31	6.04	5.03	5.58	5.26	5.91	4.61	5.28	5.08	4.96	5.14	4.77	4.74	3.55	4.7	5.42	6.05	5.77	0.46	0.83	1	XR_425822	mRNA
A_21_P0012825	1.08	1.11	2.14	1.64	1.33	1.12	1.16	1.14	1.19	1.09	1.09	1.21	1.09	1.07	2.04	1.98	1.1	3.28	1.11	1.09	1.07	1.09	0.35	0.84	0	ENST00000512559	mRNA
A_21_P0012831	1.67	1.09	2.32	2.56	2.27	1.11	2.99	2.56	2.3	1.12	1.07	1.2	1.08	1.55	1.65	1.05	1.06	2.24	1.1	2.24	2.02	2.44	0.67	0.63	0	NM_001130050	mRNA
A_21_P0012834	2.14	1.86	2.75	2.17	1.8	2.51	1.35	1.31	1.96	3.1	3.81	1.09	1.09	2.5	1.14	3.13	1.77	3.87	2.87	2.3	3.07	1.13	0.8	0.93	0	ENST00000513310	mRNA
A_21_P0012840	1.12	1.21	1.15	1.19	1.27	1.18	1.06	1.07	1.08	1.22	1.11	1.46	1.13	1.17	1.75	1.11	1.15	1.24	1.23	1.2	1.16	1.18	0.18	0.05	0	XR_425907	mRNA
A_21_P0012846	3.68	1.06	3.61	3.71	4.2	2.68	4.16	4.57	4.46	2.23	1.06	3.47	1.25	2.23	1.24	2.38	1.06	1.06	1.07	2.47	2.52	2.23	1.3	0.72	0	ENST00000515596	mRNA
A_21_P0012868	1.29	1.12	1.1	1.13	1.04	1.13	1.06	1.55	1.08	1.81	1.1	1.2	1.32	1.15	1.15	1.04	2.22	1.14	1.13	1.95	1.14	2.46	0.21	0.61	0	XR_427818	mRNA
A_21_P0012869	13.2	12.99	13.82	13.24	12.74	13.54	12.69	13.35	12.98	13.01	12.16	12.56	11.46	12.15	12.39	12.99	12.66	12.15	13.12	12.86	13.45	13.23	0.61	0.43	1	ENST00000507037	mRNA
A_21_P0012878	2.07	2.7	2.26	2.58	2.36	2.74	1.75	2.94	2.45	3.9	4.57	1.15	3.33	2.95	1.23	3.17	2.75	3.89	3.54	1.14	2.56	3.25	0.91	0.9	0	NM_024786	mRNA
A_21_P0012880	10.71	12.18	11.35	11.23	11.03	12.37	11.03	10.75	11.14	12.46	12.61	12.6	12.91	12.03	12.17	11.54	12.28	12.79	12.34	12.14	11.7	11.53	0.76	0.47	1	ENST00000493082	mRNA
A_21_P0012885	7.92	7.47	7.74	7.78	8.59	7.99	8.76	8.45	8.85	7.65	8.06	8.22	8.77	8.42	8.57	7.6	7.46	7.43	7.6	8.02	7.53	7.87	0.45	0.22	1	ENST00000522848	mRNA
A_21_P0012887	12.54	12.17	12.37	12.45	12.43	12.29	12.56	12.55	12.49	12.37	12.37	12.29	12.42	12.65	12.48	12.46	12.23	12.2	12.31	12.43	12.53	12.46	0.12	0.13	1	ENST00000343123	mRNA
A_21_P0012903	1.74	1.23	2.07	1.15	1.51	1.24	1.23	1.18	1.45	1.17	1.2	1.72	1.1	1.14	7.07	1.2	1.3	1.18	1.21	2.56	1.58	2.27	1.5	0.57	0	NM_012141	mRNA
A_21_P0012904	1.1	1.16	1.45	1.14	1.45	1.81	1.72	1.03	1.54	2.19	2.43	1.13	2.86	1.02	1.03	1.13	1.15	1.12	1.05	1.2	1.16	1.1	0.57	0.04	0	XR_425856	mRNA
A_21_P0012910	6.45	6.01	7.02	6.21	6.02	6.31	6.06	6.07	6.38	5.78	5.71	5.63	6.26	5.61	5.63	5.76	5.93	6.21	5.27	6.09	6.16	5.83	0.38	0.32	1	ENST00000492832	mRNA
A_21_P0012911	8.34	9.75	9	8.72	8.7	8.73	8.65	8.13	8.84	8.92	9.11	8.6	8.94	8.06	8.45	8.25	8.92	8.95	8.45	8.63	7.7	7.92	0.41	0.48	1	XM_006725462	mRNA
A_21_P0012912	2.09	1.21	2.68	1.14	1.51	2.55	1.36	1.47	1.49	3.27	4.32	2.2	1.57	1.21	1.15	2.5	3.78	1.25	2.51	4.54	2.25	1.79	0.92	1.14	0	NM_001164443	mRNA
A_21_P0012940	9.97	8.29	8.39	8.78	9.31	8.64	9.44	8.97	8.28	8.3	8.2	7.72	8.58	9.03	7.67	8.73	7.71	9.25	8.53	9.31	9.17	9.28	0.63	0.59	1	ENST00000511991	mRNA
A_21_P0012948	1.41	1.07	1.23	1.08	1.09	1.98	1.31	1.13	1.07	1.07	1.06	2.58	1.21	1.11	1.15	1.58	1.08	1.08	1.08	1.07	1.1	1.07	0.43	0.19	0	ENST00000510435	mRNA
A_21_P0012951	1.39	1.21	1.14	1.18	1.6	1.17	1.07	1.11	1.27	1.66	1.1	1.24	1.17	1.17	1.22	1.86	1.25	1.23	1.23	1.23	1.19	1.17	0.18	0.25	0	ENST00000515596	mRNA
A_21_P0012952	2.27	1.17	2.69	1.98	3.6	1.96	2.34	2.63	2.37	2.67	3.45	7.88	2.58	3.06	4.85	3.98	2.42	2.54	4.01	2.9	3.32	1.84	1.58	0.82	0	NM_001195535	mRNA
A_21_P0012953	2.66	1.13	2.08	1.09	1.16	1.13	1.14	1.17	1.13	1.22	1.21	1.16	1.4	1.18	1.12	1.13	1.13	1.17	1.15	1.11	1.08	1.11	0.44	0.03	0	ENST00000514637	mRNA
A_21_P0012971	3.53	1.09	3.97	1.1	3.71	1.89	3.27	3.4	3.72	1.12	1.09	2.81	2.3	2.18	1.49	1.8	1.07	1.07	1.1	3.5	1.08	3	1.1	1.03	0	ENST00000507290	mRNA
A_21_P0012979	1.3	1.18	1.38	1.13	1.58	1.21	1.19	1.23	1.22	1.15	3.55	1.18	1.55	1.21	1.22	1.6	1.18	1.17	1.18	1.16	1.59	1.14	0.61	0.21	0	ENST00000514048	mRNA
A_21_P0012980	1.09	1.13	1.11	1.13	1.48	1.12	1.11	1.11	1.1	1.16	1.71	1.2	1.1	1.09	1.8	1.09	2.91	1.16	1.15	1.13	1.11	1.11	0.23	0.68	0	ENST00000508395	mRNA
A_21_P0012993	4.26	1.55	3.76	3.57	3.82	1.72	3.34	3.98	3.67	2.44	2.23	2.57	1.71	3.13	2.82	1.93	1.24	1.31	1.27	2.83	2.91	3.37	0.9	0.9	0	ENST00000447012	mRNA
A_21_P0013000	11.62	8.67	9.17	11.76	11.87	10.69	11.82	11.91	10.33	10.26	9.5	9.76	9.57	11.73	8.51	10.82	11.96	12.04	10.84	12.57	12.87	11.62	1.24	0.79	1	ENST00000604257	mRNA
A_21_P0013005	2.93	3.29	2.78	2.64	2.37	2.54	2.31	2.82	3	1.81	1.85	2.99	2.23	1.99	1.4	2.81	1.87	2.12	2.92	2.07	1.22	3.53	0.53	0.77	0	NM_001278506	mRNA
A_21_P0013032	1.15	1.34	1.2	1.31	1.1	1.25	1.07	1.08	1.1	1.26	1.15	1.88	1.16	1.22	1.4	1.2	1.24	1.66	1.54	1.43	1.25	1.23	0.2	0.18	0	ENST00000368966	mRNA
A_21_P0013033	1.19	1.64	1.95	1.43	1.37	1.37	1.97	2.22	2.31	1.23	1.27	1.21	1.22	1.22	1.2	1.21	1.21	1.71	1.37	1.26	1.47	1.26	0.39	0.18	0	ENST00000508210	mRNA
A_21_P0013034	1.08	1.1	1.08	1.09	1.07	1.05	1.08	1.09	1.06	1.08	1.08	1.07	2.19	1.1	1.12	1.58	1.12	2.15	6.28	1.07	1.12	1.09	0.29	1.91	0	ENST00000368966	mRNA
A_21_P0013035	1.3	1.16	1.12	1.14	1.08	1.11	1.08	1.12	1.09	1.12	1.08	3.39	1.19	1.15	1.13	1.13	1.85	1.18	2.57	1.18	2.17	1.13	0.58	0.6	0	NM_015578	mRNA
A_21_P0013065	1.99	2.32	2.11	2.74	1.75	2.19	2.47	1.71	1.47	3.09	2.37	1.44	1.05	2.39	2.66	1.59	1.27	1.24	2.46	1.95	3.33	1.21	0.55	0.79	0	ENST00000446953	mRNA
A_21_P0013066	1.2	1.52	1.29	1.23	1.2	1.48	1.24	1.2	1.37	1.31	1.35	2.31	1.17	1.25	2.32	1.35	1.91	1.47	1.46	1.24	1.25	1.47	0.37	0.23	0	NM_001282492	mRNA
A_21_P0013084	1.57	1.54	1.21	1.77	1.45	1.31	1.12	1.5	1.26	1.46	2.41	2.15	1.61	1.48	1.29	1.63	1.3	1.36	3.44	1.95	1.53	1.27	0.35	0.77	0	ENST00000404253	mRNA
A_21_P0013087	2.17	3.06	3.04	2.24	3.03	3.21	2.11	1.35	2.18	4.16	4.5	3.7	4.13	4.29	4.7	3.66	3.87	3.4	3.01	2.81	3.79	3.21	1.03	0.4	0	XR_241856	mRNA
A_21_P0013117	3.92	3.98	4.29	3.4	3.72	3.97	3.46	2.69	3.35	3.53	2.57	5.21	2.58	4.08	3.61	2.76	1.44	2.36	3.1	4.24	3.96	2.74	0.69	0.95	1	ENST00000612111	mRNA
A_21_P0013125	1.47	1.36	1.98	1.96	2.15	2.49	2.37	1.27	1.41	1.31	1.53	1.82	1.85	2.29	1.13	2.89	2.13	3.26	1.61	1.46	1.82	1.24	0.44	0.75	0	NM_001190766	mRNA
A_21_P0013137	3.2	3.19	2.52	2.67	1.97	1.18	1.68	1.13	2.13	2.27	1.13	1.38	1.04	1.75	1.61	1.65	1.16	3.13	1.14	1.08	3.3	1.13	0.73	0.99	0	ENST00000473271	mRNA
A_21_P0013141	1.11	1.14	1.13	1.17	1.24	1.38	1.18	1.22	1.25	1.23	1.3	1.44	1.81	1.57	1.08	1.12	3.19	3.2	1.99	2.21	1.24	1.21	0.2	0.9	0	ENST00000448991	mRNA
A_21_P0013142	1.28	1.13	1.46	2	2.43	1.1	2.58	1.13	2.82	1.1	1.05	1.11	1.19	2.97	1.24	2.17	2.78	4.02	2.51	2.72	1.12	2.17	0.71	0.87	0	BC021996	mRNA
A_21_P0013196	4.18	2.29	4.08	2.14	1.82	1.08	1.29	1.34	1.85	1.3	1.09	1.09	1.11	2.15	1.14	1.14	3.23	1.15	1.14	1.12	1.96	1.96	1.02	0.79	0	ENST00000617077	mRNA
A_21_P0013198	1.95	2.09	1.46	1.09	1.11	1.1	1.58	1.17	1.19	1.08	1.09	1.1	2.01	1.1	1.43	1.09	1.09	2.63	1.09	1.09	1.07	1.07	0.37	0.59	0	BC065228	mRNA
A_21_P0013201	11.65	11.78	11.9	11.79	11.95	11.87	11.84	11.96	11.95	11.84	11.79	11.76	12.2	12.11	11.9	12.18	12.27	12.19	12.14	11.88	11.83	11.83	0.14	0.19	1	ENST00000441896	mRNA
A_21_P0013202	6.49	6.22	6.66	6.79	7.06	6.32	6.38	6.98	7.19	5.92	5.91	6.44	6.54	6.5	6.43	6.29	6.43	6.19	6.45	6.02	6.71	6.68	0.37	0.25	1	ENST00000453012	mRNA
A_21_P0013203	1.14	1.28	1.18	1.25	1.1	1.22	1.07	2.2	1.59	1.21	1.13	1.6	1.17	1.21	1.23	1.19	1.23	1.4	1.39	1.39	1.24	1.21	0.29	0.09	0	ENST00000452234	mRNA
A_21_P0013206	4.61	4.18	5.39	4.93	4.06	4.57	3.58	4.42	3.93	4.37	4.57	3.55	3.94	3.42	4.4	4.83	3.37	2.92	4.83	4.17	4.8	4.37	0.54	0.76	1	XM_005276304	mRNA
A_21_P0013213	1.26	1.18	1.13	1.17	1.08	1.16	1.08	1.11	1.09	1.14	1.09	1.24	1.14	1.15	1.37	1.13	1.15	1.22	1.21	1.21	1.15	1.15	0.08	0.04	0	XR_242241	mRNA
A_21_P0013216	1.24	1.46	1.59	1.26	1.24	1.81	1.59	1.28	1.31	1.34	1.49	1.45	2	1.63	1.26	1.34	1.64	1.78	1.63	1.46	1.23	1.49	0.23	0.19	0	ENST00000434932	mRNA
A_21_P0013220	1.18	1.59	1.21	1.33	1.11	1.22	1.12	1.08	1.13	1.24	1.19	1.29	1.09	1.22	1.33	1.26	1.39	1.46	1.53	1.24	1.48	1.33	0.13	0.11	0	XR_250204	mRNA
A_21_P0013222	1.16	1.08	2.68	1.77	1.14	2.04	2.06	1.16	1.11	2.8	1.14	1.08	2.51	3.76	1.16	2.35	1.09	4.18	1.09	2.87	3.25	4.38	0.84	1.33	0	ENST00000441415	mRNA
A_21_P0013226	2.62	1.63	1.56	2.06	1.88	1.91	1.7	1.22	2.01	2.77	2.01	2.11	1.29	1.26	2.01	2.46	2.49	1.32	2.93	1.35	1.67	1.39	0.45	0.66	0	XR_428278	mRNA
A_21_P0013228	4.52	4.7	4.5	4.32	5.6	4.23	5.43	5.07	5.56	3.58	4.73	4.49	5	4.74	4.25	4.66	5.06	4.95	4.05	4.51	3.56	4.42	0.55	0.52	1	ENST00000525931	mRNA
A_21_P0013233	1.62	1.93	2.44	1.71	2.88	1.89	3.11	2.93	2.43	3.35	1.28	2.53	1.43	3.22	2.15	2.94	2.12	2.63	1.66	1.98	1.66	1.92	0.67	0.49	0	XR_426205	mRNA
A_21_P0013236	2.62	1.2	2.22	1.95	1.63	2.23	2.2	1.56	2.01	1.15	1.94	1.47	1.12	1.69	1.99	1.4	1.23	2.71	2.31	2.98	1.12	1.15	0.44	0.8	0	NM_032999	mRNA
A_21_P0013238	1.18	1.71	1.22	1.33	1.12	1.32	1.1	1.11	1.14	1.41	1.19	2.05	1.26	1.33	1.13	1.22	1.51	1.75	1.79	1.61	1.43	1.37	0.26	0.21	0	ENST00000423746	mRNA
A_21_P0013239	2.69	1.05	1.63	1.77	1.62	2.25	2.13	1.14	1.69	3.17	2.83	1.12	1.25	3.39	1.17	3.66	2.53	3.62	3.66	2.06	2.49	2.86	0.78	0.67	0	ENST00000403118	mRNA
A_21_P0013240	2.72	3.35	3.01	3.4	3.66	3.29	4.02	3.68	4.76	1.91	1.38	2.22	3.86	2.22	3.13	3.2	2	2.57	2.82	3.27	1.29	3.99	0.89	0.89	0	NM_001199207	mRNA
A_21_P0013244	2.67	3.05	2.69	2.79	3.65	2.38	4.09	3.28	3.98	1.24	2.69	1.77	1.2	2.97	3.75	2.24	3.15	2.58	1.56	2.26	2.03	3.38	0.9	0.64	0	NM_001102594	mRNA
A_21_P0013246	5.44	4.65	5.83	5.38	4.4	5.8	4.05	4.89	4.32	5.31	4.74	4.82	3.74	4.45	4.73	5.3	4.93	4.33	5.47	4.77	6.11	5.77	0.61	0.61	1	NM_030570	mRNA
A_21_P0013251	4	1.11	2.9	3.4	2.2	1.11	1.16	2.15	1.74	1.09	1.65	1.19	1.09	1.07	1.97	1.52	2.8	1.12	1.12	2.92	2.79	2.91	0.93	0.87	0	NM_000535	mRNA
A_21_P0013252	4.71	4.79	4.42	4.15	4.52	4.24	4.14	4.07	4.58	4.02	3.37	4.53	4.93	3.99	1.26	2.86	3.1	4.16	3.11	4.13	2.18	3.57	0.88	0.71	1	ENST00000447776	mRNA
A_21_P0013256	5.76	4.83	5.01	5.35	5.11	4.9	4.16	3.98	3.77	4.24	5.28	5.12	3.4	4.7	4.37	5.1	4.88	3.5	4.66	3.64	5.36	5.35	0.66	0.78	1	ENST00000439784	mRNA
A_21_P0013259	6.19	7.23	7.05	7.32	6.94	7.36	8.7	6.43	9.03	7.34	7.39	6.41	7.06	6.31	6.3	8.07	8.16	8.11	7.81	7.57	6.85	7.22	0.83	0.5	1	NM_001195541	mRNA
A_21_P0013266	7.97	7.63	8.05	8.16	7.58	7.54	7.59	7.87	7.26	7.51	7.55	7.77	7.13	7.54	7.76	8.01	7.39	7.48	7.5	7.55	8.02	7.91	0.28	0.27	1	ENST00000605862	mRNA
A_21_P0013269	1.44	1.35	1.57	1.23	1.65	1.18	1.41	1.24	1.11	2.76	1.15	1.24	1.09	1.21	1.22	1.24	1.34	1.29	1.35	1.23	1.78	1.97	0.41	0.3	0	XR_428252	mRNA
A_21_P0013271	1.2	1.79	1.24	1.41	1.35	1.28	1.26	1.4	1.21	1.5	1.25	1.27	1.21	1.28	1.77	1.21	1.24	1.79	1.61	1.23	1.63	1.36	0.19	0.23	0	NM_001195243	mRNA
A_21_P0013274	1.69	3.13	2.8	1.05	1.69	4.07	1.46	1.59	1.64	3.4	3.63	5.15	3.92	3.44	3.41	4.09	3.24	3.62	3.21	1.96	3.35	2.93	1.21	0.66	0	ENST00000476502	mRNA
A_21_P0013289	3.32	3.09	3.17	2.66	3.04	3.32	3.04	2.78	2.43	1.81	1.45	1.23	1.06	2.28	3.57	1.26	1.3	2.58	1.28	3.24	2.05	2.54	0.81	0.79	0	XR_426148	mRNA
A_21_P0013290	2.69	1.19	2.48	2.5	2.27	1.23	2.39	2.94	2.77	1.17	1.3	1.71	1.04	1.09	1.84	1.15	1.24	1.16	2.28	2.78	2.5	1.85	0.7	0.69	0	XR_426148	mRNA
A_21_P0013292	4.95	2.82	3.33	3.82	3.31	3.19	3.48	3.71	2.5	2.6	2.11	1.1	1.3	3.4	1.08	2.39	1.24	3.22	2.08	3.04	3.98	4.09	1.09	1.03	0	NM_022170	mRNA
A_21_P0013300	3.78	2.37	2.13	3.6	3.32	2.06	2.6	3.05	1.99	3.14	3.96	2.9	3.69	3.94	2.76	4.45	4.65	3.59	4.58	2.76	4.19	3.71	0.69	0.68	0	ENST00000455017	mRNA
A_21_P0013302	1.84	1.11	1.7	1.53	1.67	1.11	1.13	1.93	1.17	1.1	1.11	1.2	1.09	2.08	6.7	1.07	3.17	2.69	1.13	1.1	1.32	1.1	1.41	0.89	0	ENST00000413875	mRNA
A_21_P0013307	4.64	1.41	4.31	3.43	1.96	1.57	2.12	3.05	3.17	1.27	1.42	1.63	1.68	3.22	1.28	2.02	2.17	3.06	1.36	3.32	2.75	5.3	1.13	1.27	0	ENST00000429248	mRNA
A_21_P0013309	2.2	2.69	1.94	2.23	2.44	2.76	1.75	2.53	1.82	1.98	1.59	1.37	2.6	1.7	1.5	2.18	3.69	1.25	2.15	1.22	2.1	1.17	0.45	0.89	0	ENST00000513727	mRNA
A_21_P0013318	2.06	1.22	1.14	1.17	1.08	1.13	1.38	1.52	1.65	1.16	2.67	1.16	1.49	1.16	1.17	2.53	1.23	1.22	1.21	1.17	1.25	1.92	0.44	0.52	0	NM_001142414	mRNA
A_21_P0013322	7.52	7.49	7.82	7.69	7.25	7.48	7.17	7.33	7.22	7.23	6.79	7.34	7.26	6.59	6.77	7.13	6.98	7.47	7.45	7.59	7.81	7.6	0.34	0.29	1	NM_001287062	mRNA
A_21_P0013332	4.22	3.45	4.32	3.74	2.54	4.05	2.55	2.69	2.93	2.03	1.75	3.1	1.06	2.04	1.13	1.52	1.28	2.68	3.6	3.44	3.89	2.06	1.05	1.05	1	ENST00000576332	mRNA
A_21_P0013333	1.74	1.22	1.13	1.17	1.46	1.15	1.71	2	1.79	1.15	1.13	1.16	1.02	1.11	1.1	1.21	1.22	1.21	1.19	1.16	1.23	1.18	0.32	0.02	0	NM_001145268	mRNA
A_21_P0013340	10.42	10.29	11.18	10.22	9.23	10.7	9.12	9.3	10.04	10.3	9.54	9.78	9.28	9.53	9.02	9.53	10.06	10.81	10.06	10.22	10.19	9.58	0.65	0.43	1	ENST00000478672	mRNA
A_21_P0013341	1.28	1.04	1.07	1.07	1.74	1.05	1.12	1.15	1.1	1.02	1.45	1.02	1.27	1.12	1.18	1.07	1.06	1.06	1.06	1.07	1.96	1.04	0.19	0.34	0	ENST00000464543	mRNA
A_21_P0013342	1.74	3.09	1.27	1.6	1.13	1.62	1.1	1.09	1.14	2.64	3.61	2.66	2.3	2.02	2.91	2.76	1.53	2.01	2.73	1.75	1.37	1.54	0.83	0.58	0	NM_015622	mRNA
A_21_P0013349	7.98	8.26	8.4	8.13	8.5	8.54	8.64	8.48	8.96	8.7	8.79	8.35	8.81	8.59	8.39	8.58	8.48	8.45	8.53	8.49	8.23	8.26	0.26	0.14	1	NM_001458	mRNA
A_21_P0013366	5.3	4.69	6.22	5.39	4.36	5.4	4.06	4.5	4.76	4.68	3.49	3.65	2.86	4.24	3.59	4.72	4.67	4.79	4.26	5.24	5.3	5.18	0.88	0.38	1	ENST00000430530	mRNA
A_21_P0013371	8.73	8.36	8.54	8.69	8.28	8.02	7.99	8.81	8	7.95	7.8	7.93	6.74	8	7.72	8.24	7.89	7.65	7.82	8.11	8.44	8.59	0.52	0.34	1	XR_108746	mRNA
A_21_P0013383	2.06	1.08	1.86	1.08	1.34	1.08	1.13	1.15	1.13	1.05	1.05	1.08	1.22	1.76	1.33	1.07	1.07	1.07	1.08	1.09	1.08	3.49	0.33	0.91	0	XR_242241	mRNA
A_21_P0013386	7.31	8.19	7.67	7.23	7.66	7.8	7.47	7.24	7.43	7.66	8.38	8.22	7.79	7.16	7.03	7.06	7.53	7.42	7.25	7.52	6.87	7.09	0.41	0.25	1	NM_033547	mRNA
A_21_P0013387	2.72	1.16	2.94	1.87	2.65	1.18	2.33	2	2.51	2.43	1.15	1.23	2.75	1.13	1.6	2.83	3.23	4.13	3.2	2.83	2.2	2.7	0.68	0.6	0	ENST00000437494	mRNA
A_21_P0013395	1.1	1.17	1.13	1.12	1.13	1.18	1.19	1.17	1.22	1.12	1.14	1.31	1.1	1.1	2.03	1.13	1.17	1.12	1.15	1.13	1.1	1.12	0.23	0.02	0	ENST00000453194	mRNA
A_21_P0013396	1.84	1.3	2.13	1.19	1.19	1.4	1.24	1.18	1.34	1.24	1.28	2.17	1.11	1.59	1.9	1.26	1.78	1.29	1.3	1.19	1.21	1.26	0.36	0.2	0	NM_002471	mRNA
A_21_P0013397	3.03	4.19	3.95	3.9	3.64	3.68	3.5	3.19	3.6	3.92	4.18	1.24	4.66	2.59	2.7	2.66	2.34	2.27	1.16	3.05	2.62	3.05	0.84	0.64	1	ENST00000425880	mRNA
A_21_P0013398	1.47	2.06	1.98	1.85	1.53	1.17	1.32	2.02	1.07	2.42	1.81	1.17	2.74	2.55	1.1	2.88	1.23	3.7	1.2	2.09	2.33	1.19	0.55	0.97	0	ENST00000453378	mRNA
A_21_P0013399	8.88	7.77	8.58	8.69	8.24	8.28	7.59	8.61	7.3	8.07	7.2	8.16	6.5	7.71	7.62	7.87	7.14	6.98	7.67	7.73	8.3	8.43	0.65	0.54	1	NM_001195541	mRNA
A_21_P0013433	5.91	5.04	6.32	5.58	5	6.08	4.92	5.57	4.91	5.39	4.04	5.1	3.67	4.91	4.18	5.26	4.48	2.82	4.94	5.32	5.73	5.68	0.75	1.01	1	XR_426471	mRNA
A_21_P0013436	2.09	2.04	2	2.48	1.14	1.77	2.03	1.74	1.62	1.58	1.24	2.59	1.62	1.51	1.83	1.86	1.27	1.4	1.33	1.4	1.56	1.27	0.4	0.21	0	ENST00000442578	mRNA
A_21_P0013438	1.24	1.16	2.71	1.12	1.26	2.15	2.14	2.34	1.22	2.05	1.62	2.82	2.23	1.17	6.41	1.13	1.16	1.13	1.14	1.14	1.85	1.12	1.33	0.27	0	ENST00000429320	mRNA
A_21_P0013441	1.97	1.2	2.05	1.73	1.21	1.38	1.33	1.3	1.3	1.23	1.28	1.8	1.24	1.53	1.1	1.16	1.65	1.26	1.22	1.16	1.22	1.22	0.3	0.17	0	NM_001287060	mRNA
A_21_P0013454	1.16	1.44	1.5	1.3	1.1	1.21	1.6	1.2	1.11	1.22	2	1.24	1.07	1.53	1.23	1.27	1.33	1.35	1.35	1.22	1.44	1.25	0.25	0.07	0	ENST00000612253	mRNA
A_21_P0013455	2.65	3.12	4.28	2.93	2.66	3.02	1.37	1.99	3.01	2.95	4.53	1.09	3.47	1.83	1.22	3.83	4.05	2.15	3.59	1.14	2.67	2.03	1.02	1.08	0	ENST00000481762	mRNA
A_21_P0013468	2.21	1.13	2.13	2.5	2.08	1.08	2.53	2.18	2.24	1.1	3.27	1.1	1.08	2.74	1.09	1.13	2.23	2.25	3.65	2.22	2.5	1.11	0.74	0.87	0	ENST00000588159	mRNA
A_21_P0013474	1.08	1.11	1.1	1.98	1.27	1.87	1.67	1.35	4.34	2.86	3.58	3.59	1.1	1.08	3.64	3.51	2.72	2.6	2.8	1.1	1.93	2.54	1.16	0.76	0	ENST00000523451	mRNA
A_21_P0013475	1.39	1.17	1.95	1.54	3.09	2.58	3.63	3.19	3.83	1.13	1.08	1.23	3.33	1.13	1.48	1.12	1.14	1.21	1.2	1.19	1.56	1.76	1.04	0.25	0	ENST00000511103	mRNA
A_21_P0013477	4.57	4.4	4.14	4.35	4.51	3.52	4.63	4.26	4.3	2.61	3.53	3.37	4.98	4.2	4.57	5.13	4.84	5.31	5	4.79	4.51	4.59	0.62	0.29	1	ENST00000425197	mRNA
A_21_P0013503	7.49	6.71	6.77	7.1	6.99	6.99	7.02	6.64	6.74	6.91	7.1	7.33	7.33	7.39	7.38	7.28	6.71	6.82	6.95	6.84	7.04	7.13	0.28	0.2	1	XM_006725099	mRNA
A_21_P0013504	8.28	8.75	8.55	8.58	9.29	8.73	9.23	9.33	9.43	8.68	8.81	8.58	10.13	8.85	9.75	8.92	9.52	9.1	8.97	8.9	8.56	8.8	0.51	0.3	1	ENST00000524514	mRNA
A_21_P0013507	1.09	1.12	1.79	1.1	1.1	1.13	1.16	1.14	1.19	1.1	1.69	1.23	1.08	1.07	2.08	1.09	1.11	1.1	2.63	1.09	1.08	1.1	0.31	0.58	0	ENST00000522393	mRNA
A_21_P0013510	1.1	1.16	1.06	1.13	1.26	1.16	1.06	1.03	1.05	1.11	1.13	1.14	1.09	1.04	1.06	1.14	1.16	1.13	1.08	1.16	1.15	1.11	0.06	0.03	0	ENST00000519902	mRNA
A_21_P0013512	1.26	1.41	2.78	1.2	1.19	1.44	1.45	1.54	1.65	1.24	1.93	1.88	1.32	1.78	1.68	1.76	1.71	1.24	1.31	1.29	1.56	1.91	0.41	0.27	0	ENST00000518311	mRNA
A_21_P0013513	7.87	9.11	8.25	8.14	8.78	8.35	8.86	8.44	9.14	8.54	8.63	8.43	9.42	8.6	8.39	8.47	8.73	9.02	8.57	8.56	7.68	7.93	0.41	0.47	1	ENST00000518311	mRNA
A_21_P0013515	1.54	1.18	1.14	1.72	2.03	1.19	2.4	1.85	1.77	2.88	3.84	1.25	4.84	3.57	3.05	2.09	4.66	5.25	1.21	1.75	1.67	2.11	1.13	1.59	0	ENST00000509729	mRNA
A_21_P0013516	4.76	3.74	4.95	4.36	3.77	3.71	3.92	3.77	3.6	2.93	2.6	1.62	3.11	3.28	3.38	2.98	3.78	3.8	3.73	3.88	3.24	4.25	0.83	0.42	0	ENST00000513394	mRNA
A_21_P0013537	3.24	1.2	2.56	1.19	1.07	4.14	1.03	1.6	1.29	1.53	1.14	5.5	1.38	1.22	1.26	1.05	1.13	1.22	1.2	1.16	1.19	1.19	1.33	0.06	0	ENST00000497773	mRNA
A_21_P0013542	1.08	1.11	1.74	1.1	1.07	1.11	1.13	1.4	1.13	1.1	1.64	1.2	1.08	1.07	1.99	1.38	1.08	1.12	1.12	1.09	1.08	1.09	0.29	0.11	0	ENST00000523987	mRNA
A_21_P0013545	7.76	9	8.12	8.1	7.91	8.58	8.23	7.48	8.16	8.72	9.33	9.05	9.77	9.15	9.2	8.57	8.99	9.14	8.82	8.6	7.82	8.1	0.66	0.47	1	ENST00000614900	mRNA
A_21_P0013565	2.32	3.1	3.26	3.57	3.86	2.31	3.85	3.27	4.49	2.31	3.68	3.88	2.54	3.76	2.92	2.7	1.68	3.68	2.37	3.71	2.99	2.52	0.68	0.73	0	ENST00000479351	mRNA
A_21_P0013566	2.54	1.11	2.36	1.11	1.08	1.07	1.09	1.12	1.07	1.09	1.06	1.07	1.17	1.12	1.13	1.11	1.12	1.12	1.11	1.11	1.13	1.1	0.48	0.01	0	XR_432407	mRNA
A_21_P0013567	5.41	4.98	5.37	4.91	4.38	5.24	4.82	4.73	4.28	4.14	3.75	4.86	4.55	3.6	4.06	4.94	5.21	4.66	5.16	4.84	5.37	4.7	0.56	0.27	1	NM_203284	mRNA
A_21_P0013568	2.54	1.24	2.31	1.65	1.24	1.9	1.18	1.39	1.24	1.26	1.29	2	1.89	1.46	2.39	1.23	1.98	1.95	1.28	2.26	1.25	1.36	0.47	0.43	0	ENST00000625012	mRNA
A_21_P0013571	3.69	3.27	4.06	2.96	2.15	3.58	3.25	2.79	3.49	2.3	2.34	1.93	1.86	1.4	1.9	1.32	1.92	2.83	5.18	2.96	1.54	1.58	0.81	1.35	0	NM_001170	mRNA
A_21_P0013573	11.66	12.86	11.93	11.72	12.3	12.88	12.28	11.55	12.44	12.82	13.04	12.92	13.53	12.79	12.83	12.39	12.98	13.59	13.11	12.91	12.57	12.38	0.58	0.44	1	XR_252557	mRNA
A_21_P0013574	3.92	2.02	4.27	3.67	2.63	3.64	2.87	3.07	3.23	2.76	1.13	4.13	1.19	2.27	2.64	3.37	2.14	3.7	3.92	1.5	3.75	1.22	0.97	1.15	0	NM_001242767	mRNA
A_21_P0013582	1.89	1.76	1.22	2.23	1.12	1.32	1.52	2.09	1.89	2.4	2.38	2.07	1.31	1.63	1.16	1.53	2.31	1.69	1.78	1.58	1.85	1.39	0.45	0.3	0	ENST00000617940	mRNA
A_21_P0013584	3.7	3.06	3.91	3.61	2.62	3.49	3.76	2.75	3.95	3.96	2.13	1.28	3.52	3.19	5.19	3.66	3.56	2.98	1.78	3.71	3.46	3.04	0.91	0.68	0	XR_432423	mRNA
A_21_P0013605	6.05	5.99	5.9	5.91	6.51	6.05	6.7	6.44	6.8	5.69	5.87	6.03	6.25	5.98	6.4	6.54	6.37	6.33	6.47	6.62	6.36	6.45	0.33	0.11	1	NM_001291815	mRNA
A_21_P0013617	1.33	2.03	1.11	1.74	1.49	1.15	2.47	1.15	2.29	2.73	4.63	3.55	2.85	2.08	2.08	1.52	2.66	2.57	4.25	1.11	2.14	1.91	0.98	1.02	0	XR_428438	mRNA
A_21_P0013620	3.73	5.63	4.86	4.73	4.4	4.58	4.34	4.29	4.21	4.39	4.99	4.85	6.44	5.56	5.81	4.45	3.84	2.28	4.1	4.07	2.95	4.17	0.72	0.78	1	ENST00000497195	mRNA
A_21_P0013622	1.19	1.51	1.51	1.98	1.35	1.44	1.28	1.2	1.38	2.64	2.7	2.2	1.4	2.61	2.27	2.6	2.09	1.28	2.34	2.37	2.07	1.32	0.56	0.52	0	NM_001243372	mRNA
A_21_P0013626	1.13	1.23	1.51	1.67	1.09	2.13	1.24	1.1	1.93	1.18	1.11	1.38	1.16	1.19	1.25	1.23	1.21	1.28	2.34	1.28	1.33	1.19	0.32	0.41	0	ENST00000557161	mRNA
A_21_P0013627	2.92	4.32	3.79	4.44	3.49	4.13	3.67	3.4	3.69	4.31	3.71	4.39	4.24	4.03	4.9	3.56	3.99	3.83	4.36	3.92	3.54	3.53	0.5	0.3	1	XR_113195	mRNA
A_21_P0013634	1.64	1.12	1.47	1.11	1.53	1.07	1.08	1.1	1.07	1.1	1.08	1.08	1.11	1.12	1.14	1.13	1.14	1.13	1.12	1.1	3.05	1.11	0.19	0.73	0	NM_001098518	mRNA
A_21_P0013637	1.22	2.37	1.26	1.21	1.37	1.47	1.26	1.32	1.39	1.93	1.34	2.06	3.18	1.24	2	1.34	1.78	1.26	1.35	1.3	1.69	1.3	0.56	0.21	0	ENST00000402318	mRNA
A_21_P0013641	1.37	1.08	1.05	1.04	1.1	1.07	1.06	1.08	1.06	1.09	1.15	1.17	1.3	1.81	1.07	1.07	1.12	1.08	1.05	1.76	1.03	1.05	0.2	0.26	0	XR_428481	mRNA
A_21_P0013642	1.7	1.26	2.37	2.37	1.09	1.22	1.05	1.06	1.13	1.5	1.16	3.78	1.22	1.22	1.66	1.12	1.19	2.95	1.32	1.23	1.22	1.22	0.75	0.66	0	XM_006716899	mRNA
A_21_P0013645	2.54	2.08	1.59	2.57	1.46	1.23	1.78	1.87	1.37	2.44	2.75	2.9	2.83	2.63	3.52	2.13	2.97	1.23	2.84	2.09	2.04	1.17	0.67	0.7	0	ENST00000625032	mRNA
A_21_P0013646	3.19	3.2	4.31	2.93	2.77	3.4	2.72	3.37	3.07	3.3	3.66	3.71	1.18	3.42	3.12	3.55	3.32	2.21	3.84	2.99	3.45	2.78	0.67	0.55	0	ENST00000443754	mRNA
A_21_P0013653	4.83	4.29	5.11	4.27	3.42	4.89	4.78	3.58	4.9	3.46	2.59	4.45	3.59	3.34	3.06	4.05	4.75	4.62	3.69	4.04	4.23	3.98	0.79	0.37	1	XM_006710244	mRNA
A_21_P0013654	1.78	1.27	2.45	1.87	1.1	1.2	1.36	1.1	1.11	1.2	1.13	1.35	1.19	1.63	1.11	1.2	1.25	1.3	1.34	1.35	1.3	1.21	0.39	0.06	0	XR_426514	mRNA
A_21_P0013662	6.79	5.44	5.72	6.37	5.8	5.8	5.83	6.12	5.01	5.94	6.17	5.19	6.3	6.78	5.33	6.14	5.74	6.4	6.18	6.98	6.87	6.92	0.53	0.47	1	NM_001540	mRNA
A_21_P0013673	1.72	1.08	1.62	1.09	2.96	2.66	2.4	2.73	3.06	1.06	5.78	1.07	1.23	1.1	1.22	1.08	1.07	1.09	1.09	1.1	1.1	2.82	1.28	0.65	0	XR_426431	mRNA
A_21_P0013674	2.7	1.93	3.84	4.08	1.92	3.8	2.87	2.37	3.03	2.22	2.98	2.52	1.37	2.03	2.07	3.14	1.42	2	1.77	2.42	3.27	2.4	0.79	0.68	0	NM_001244752	mRNA
A_21_P0013685	4.37	4.49	4.47	4.14	4.05	5.17	3.96	3.89	4.22	2.26	4.21	5.12	3.61	4.18	3.56	3.42	3.21	1.19	3.35	3.53	3.52	4.08	0.68	0.92	1	ENST00000437852	mRNA
A_21_P0013693	5.08	5.54	5.39	5.16	6.29	5.28	6.41	6.24	6.62	4.87	4.7	4.02	5.31	4.04	4.4	4.86	4.72	4.05	4.76	5.13	5.05	5.13	0.83	0.38	1	ENST00000423138	mRNA
A_21_P0013694	1.33	1.18	1.52	1.38	1.17	1.21	1.47	1.23	1.23	1.83	1.22	1.2	1.49	6.19	1.24	1.16	2.13	1.16	1.17	1.17	1.12	1.14	1.27	0.37	0	ENST00000423138	mRNA
A_21_P0013696	1.15	1.49	1.19	1.26	1.13	1.52	1.12	1.09	1.15	1.51	1.22	2.44	1.73	1.51	1.34	1.1	2.26	3.12	1.33	1.38	1.22	1.68	0.35	0.72	0	ENST00000427989	mRNA
A_21_P0013698	2.07	1.07	3.03	1.68	2.77	1.08	2.25	2.35	1.69	1.08	1.13	1.07	1.35	1.15	1.17	1.09	1.08	1.09	1.09	1.07	1.06	1.07	0.67	0.01	0	ENST00000452826	mRNA
A_21_P0013699	2.93	1.85	3.01	2.06	1.48	2.03	2.07	1.8	2.37	1.15	2.48	1.16	1.05	1.52	1.08	1.2	1.21	1.2	1.16	1.18	1.21	1.16	0.64	0.02	0	ENST00000613144	mRNA
A_21_P0013705	1.63	2.88	2.28	3.66	2.55	3.7	1.36	1.43	2.39	5.32	5.95	2.24	3.77	5.29	4.09	4.65	3.47	4.76	3.28	1.77	3.81	3.66	1.46	1	0	ENST00000469756	mRNA
A_21_P0013714	15.3	15.49	15.62	15.63	15.7	15.3	15.48	15.7	15.48	15.23	14.7	15.32	14.04	15.2	15.36	15.61	15.33	15.26	15.48	15.33	15.58	15.61	0.43	0.15	1	ENST00000492533	mRNA
A_21_P0013715	1.23	1.48	1.54	1.25	1.23	1.79	1.24	1.27	1.34	1.35	1.47	3.07	2	1.34	1.24	1.33	1.69	1.6	1.53	1.46	1.24	1.93	0.48	0.23	0	ENST00000515723	mRNA
A_21_P0013716	1.24	1.11	1.66	1.09	1.4	1.12	1.56	1.12	1.85	1.1	1.08	1.22	1.07	1.07	2.03	1.07	1.09	1.1	1.11	1.08	1.07	1.1	0.31	0.02	0	ENST00000609203	mRNA
A_21_P0013717	5.23	4.2	4.82	5.2	4.52	4.33	4.28	4.53	4.3	5.43	4.87	4.6	4.24	4.76	2.66	5.1	4.49	4.25	4.73	4.56	5.14	4.55	0.65	0.33	1	ENST00000438342	mRNA
A_21_P0013722	2.54	1.21	1.16	2.21	2.1	1.18	1.35	1.05	2.18	2.26	3.06	4.8	1.65	1.22	1.79	1.63	2.42	2.55	2.82	1.17	1.2	1.2	0.98	0.72	0	ENST00000618030	mRNA
A_21_P0013727	1.85	1.5	2.56	2.96	1.85	1.24	1.5	1.39	1.13	1.27	3	1.67	1.21	2.36	1.11	1.22	1.42	2.11	2.45	1.51	1.93	2.41	0.65	0.49	0	XR_252552	mRNA
A_21_P0013728	3.58	3.68	2.59	2.88	3.69	1.19	3.2	3.33	2.15	4.43	4.12	3.84	3.48	4.59	4.28	3.04	1.98	3.94	3.27	1.88	1.96	2.56	0.91	0.79	0	NM_004477	mRNA
A_21_P0013732	2.11	1.63	1.3	1.7	1.79	1.51	1.37	1.8	1.99	1.31	1.36	2.19	1.23	1.25	2.2	1.91	2.38	1.33	1.43	1.33	1.23	1.41	0.35	0.42	0	ENST00000424473	mRNA
A_21_P0013733	1.56	1.5	1.24	3.13	3.55	1.68	4.47	3.49	3.74	1.46	3.28	8.93	3.47	1.62	2.11	2.98	1.57	1.98	1.81	3.2	3.01	3.52	1.95	0.77	0	NM_174937	mRNA
A_21_P0013756	6.26	6.3	7.17	6.34	5.52	6.76	6.56	5.8	6.12	5.85	4.33	6.09	5.22	4.68	5.65	5.84	5.63	5.04	6.36	6.03	6.73	6.44	0.76	0.57	1	ENST00000421897	mRNA
A_21_P0013758	2.19	1.47	1.78	1.9	2.19	1.29	2.24	1.39	1.5	2.71	3.45	2.98	3.18	2.43	1.1	2.62	2.7	3.64	2.85	1.85	2.14	2.74	0.72	0.57	0	XM_005274633	mRNA
A_21_P0013759	4.83	5.48	4.89	5.41	4.9	4.73	5.31	4.8	5.09	4.7	5.2	5.29	5.28	4.79	4.73	5.76	5.85	5.88	5.97	5.41	5.21	5.11	0.28	0.35	1	ENST00000444706	mRNA
A_21_P0013760	5.56	6.54	5.93	5.95	6.3	5.8	6.07	6.07	6.32	6.33	6.7	6.81	6.87	7.56	7.46	5.56	6.07	5.96	6.08	5.3	5.67	5.76	0.58	0.29	1	NM_001039690	mRNA
A_21_P0013769	1.93	1.15	1.56	1.86	1.39	1.11	1.27	1.22	1.09	2.06	2.7	3.55	1.19	1.13	1.21	1.12	2.63	1.17	3.56	1.18	1.96	2.15	0.7	0.91	0	NM_001256302	mRNA
A_21_P0013773	4.69	3.89	5.01	4.73	5.34	3.88	5.06	5.31	5.4	2.94	2.67	3.52	4.03	4.76	4.21	4.55	4.28	2	4.26	4.6	3.95	4.29	0.86	0.9	1	ENST00000431339	mRNA
A_21_P0013775	6.85	6.21	6.85	6.73	6.86	6.82	6.76	6.47	6.5	6.08	6.46	6.7	6.3	6.53	6.25	6.05	5.92	6.38	6.16	6.28	6.7	6.84	0.26	0.34	1	ENST00000431677	mRNA
A_21_P0013778	1.14	2.94	2.32	2.92	2.41	2.22	1.81	1.12	2.64	1.1	1.08	3.54	2.29	2.28	5.95	2.4	1.1	2.21	1.11	1.08	2.16	1.83	1.24	0.59	0	NM_001256155	mRNA
A_21_P0013788	7.99	6.9	7.19	7.73	6.59	6.06	5.97	7.06	6.38	5.39	5.75	5.91	3.85	5.39	5.89	6.55	5.67	6.58	6.15	6.34	6.77	7.06	1.04	0.45	1	NM_032428	mRNA
A_21_P0013791	10.09	6.42	7.18	10.37	9.88	8.6	9.96	10.04	8.01	8.4	7.33	7.63	6.53	9.71	5.04	8.48	10.41	10.11	9.09	10.95	11.55	10.21	1.64	1.05	1	ENST00000424002	mRNA
A_21_P0013795	9.92	8.35	8.75	8.96	9.17	8.6	9.14	9.17	8.23	8.77	8.6	7.69	8.69	9.38	7.91	8.7	7.77	9.19	8.6	9.1	9.47	9.55	0.57	0.62	1	NM_021029	mRNA
A_21_P0013802	1.63	2.23	1.16	3.27	2.46	2.28	1.21	1.98	1.6	2.39	1.71	1.28	2.31	1.19	1.38	2.49	1.94	1.16	1.18	2.23	2.88	2.67	0.61	0.69	0	NM_018196	mRNA
A_21_P0013806	1.94	1.23	2.13	1.46	1.88	1.23	1.46	1.61	2.26	1.15	1.75	1.16	1.09	1.06	1.06	1.19	1.2	1.2	1.14	1.21	1.23	1.2	0.41	0.03	0	NM_001281513	mRNA
A_21_P0013816	1.46	1.46	2.02	1.25	1.5	3.02	1.52	1.35	1.29	1.32	1.88	1.46	1.92	1.64	3.64	2.84	1.57	1.84	1.7	2.72	1.22	1.47	0.68	0.63	0	ENST00000426799	mRNA
A_21_P0013821	1.19	1.31	1.32	1.24	1.23	1.36	1.2	1.2	1.26	2.2	2.18	2.13	1.69	1.65	2.44	1.27	2.03	1.89	1.34	1.22	1.27	1.49	0.45	0.33	0	ENST00000435991	mRNA
A_21_P0013825	12.15	11.89	11.96	12.16	11.88	11.59	11.74	12.04	11.69	11.7	11.78	11.84	11.69	11.55	11.69	11.97	12.15	11.94	11.86	11.49	11.78	11.79	0.19	0.2	1	NM_001164380	mRNA
A_21_P0013826	1.23	1.45	1.28	1.24	1.36	1.74	1.31	1.28	1.34	1.32	2.69	1.51	1.94	1.32	1.24	1.33	2.8	1.55	1.53	1.43	1.23	1.41	0.39	0.53	0	ENST00000412509	mRNA
A_21_P0013828	4.09	5.37	4.95	5.62	5.05	5.26	6.59	4.17	6.91	5.13	7.28	4.29	5.91	4.52	4.56	5.9	5.4	5.78	5.92	5.33	5.05	4.99	0.99	0.39	1	ENST00000445747	mRNA
A_21_P0013848	2.99	1.67	2.41	1.34	1.41	1.23	1.65	2.27	1.24	1.37	1.23	1.48	1.38	1.44	2.22	1.14	1.25	1.55	1.66	2.03	1.42	1.34	0.53	0.3	0	NM_005197	mRNA
A_21_P0013854	10.46	9.67	10.09	10.16	10.1	9.7	9.67	10.4	9.44	12.95	9.39	9.64	8.66	9.54	9.52	9.81	9.37	9.17	9.29	9.73	10.09	10.08	0.94	0.37	1	ENST00000440604	mRNA
A_21_P0013858	1.16	1.51	1.2	1.28	1.11	1.22	1.1	1.67	1.8	1.26	1.19	1.52	1.18	1.26	1.16	1.23	1.44	1.44	1.59	1.4	1.94	2.17	0.21	0.34	0	ENST00000449645	mRNA
A_21_P0013864	5.03	6.14	5.12	5.32	5.02	6.02	4.75	4.49	4.78	5.97	6.27	6.52	6.56	5.92	6.2	5.91	6.17	6.16	5.8	5.75	4.94	5.46	0.7	0.43	1	AK056524	mRNA
A_21_P0013867	1.02	1.02	1.04	1.05	1.32	1.08	1.06	1.04	1.09	1.21	1.07	5.87	1.32	1.08	1.08	1.01	1.02	1.03	1.04	2	1.17	1.08	1.23	0.36	0	ENST00000428194	mRNA
A_21_P0013868	1.23	1.9	1.33	1.44	1.39	1.56	1.39	1.08	1.52	1.61	1.24	2.46	2.77	1.61	1.94	1.2	2.09	2.03	1.82	1.56	1.87	1.65	0.47	0.31	0	ENST00000431706	mRNA
A_21_P0013875	8.46	9.8	8.88	8.72	9.96	10.24	9.76	8.85	9.77	10.76	10.98	10.53	11.64	11.08	10.98	9.67	9.89	10.53	10.32	10.66	10.47	10.16	0.98	0.36	1	ENST00000457163	mRNA
A_21_P0013879	1.79	1.11	1.68	1.64	1.63	2.07	1.69	2.61	2.06	1.1	1.06	1.2	1.08	1.77	1.96	1.52	1.08	1.12	1.13	1.09	2.28	1.1	0.45	0.45	0	ENST00000430079	mRNA
A_21_P0013880	1.2	1.42	1.27	1.23	1.21	1.47	1.23	1.2	1.35	1.31	2.14	2.29	1.22	1.27	2.27	2.32	2.64	2.1	3.1	1.23	1.27	1.48	0.4	0.72	0	ENST00000460561	mRNA
A_21_P0013881	3.57	3.88	4.97	4.01	3.17	4.75	3.1	3.52	3.59	3.64	3.47	3.75	1.07	2.4	3.1	1.41	3.66	1.25	3.17	4.07	4.54	4.39	0.92	1.36	1	ENST00000472227	mRNA
A_21_P0013884	1.08	3.01	1.09	1.08	1.29	1.09	1.15	1.46	1.13	1.09	1.14	1.08	1.39	1.16	1.18	2.41	2.14	2.52	1.09	1.19	1.07	2.91	0.49	0.77	0	ENST00000437359	mRNA
A_21_P0013885	2.54	1.09	2.09	2.72	1.14	1.08	1.93	2.24	1.08	1.09	1.16	1.12	1.29	1.14	2.57	1.49	1.11	1.12	2.36	1.08	1.05	2.26	0.65	0.58	0	ENST00000421819	mRNA
A_21_P0013886	1.56	1.9	1.29	1.42	1.13	1.68	1.3	1.4	1.14	1.8	1.24	2.49	1.32	1.41	1.49	1.61	2.3	2.3	3.45	1.75	1.59	1.57	0.35	0.69	0	ENST00000417252	mRNA
A_21_P0013888	12.29	13.05	12.76	12.49	12.41	13.19	12.74	12.41	12.84	13.32	13.42	13.4	13.72	12.96	13.13	13.03	13.34	13.23	13.14	12.89	12.36	12.47	0.43	0.38	1	NM_199254	mRNA
A_21_P0013890	2.02	1.12	3.65	1.94	1.78	3.08	1.64	2.39	2.17	1.1	2.1	1.09	1.2	2.26	1.14	2.17	1.12	1.14	1.13	2.39	2.55	2.68	0.76	0.72	0	ENST00000442584	mRNA
A_21_P0013895	6.62	7.68	6.73	6.37	7.51	6.86	8.13	7.57	7.98	6.67	6.79	6.64	7.86	7.19	7.22	7.55	7.85	7.68	7.34	7.11	6.96	7.11	0.57	0.33	1	ENST00000505047	mRNA
A_21_P0013898	1.32	1.14	1.2	1.11	1.35	2.26	1.18	1.4	1.88	2.68	2.96	1.21	1.2	1.11	1.63	1.41	1.14	2.21	1.12	1.12	1.61	3.65	0.6	0.92	0	ENST00000367272	mRNA
A_21_P0013901	10.88	9.72	10.17	10.44	10.24	9.6	9.83	9.96	9.37	9.49	9.04	9.61	8.19	9.68	9.93	9.27	8.98	8.79	9.22	9.57	10.07	10.26	0.62	0.55	1	ENST00000311828	mRNA
A_21_P0013902	1.08	2.78	1.06	1.05	1.12	1.08	1.09	1.12	1.07	4.89	1.18	1.19	1.36	1.09	1.07	1.09	1.13	1.11	1.09	1.11	1.03	1.08	1.04	0.03	0	ENST00000430152	mRNA
A_21_P0013905	1.05	2.2	1.98	1.07	1.73	1.05	1.12	1.15	1.1	1.04	1.09	1.04	1.28	1.12	1.17	1.81	1.06	2.38	2.91	1.06	1.07	1.04	0.37	0.77	0	ENST00000439217	mRNA
A_21_P0013910	8.77	6.27	7.13	8.33	7.66	7.25	7.73	8.43	6.12	6.74	6.65	6.56	6.45	8.05	5.35	7.53	8.19	8.52	7.47	9.06	8.24	8.42	0.98	0.56	1	NM_001099285	mRNA
A_21_P0013911	1.07	1.08	1.06	1.04	1.11	1.07	1.08	1.11	1.06	1.09	1.15	1.15	1.27	1.09	1.07	1.09	1.11	1.09	1.07	1.09	1.03	1.07	0.06	0.03	0	THC2605028	mRNA
A_21_P0013912	3.74	4.81	3.64	3.84	4.35	4.73	4.1	3.93	4.12	4.64	5.36	4.98	5.11	4.37	4.6	4.59	5.69	5.44	4.98	4.65	3.73	5.02	0.52	0.64	1	NM_199341	mRNA
A_21_P0013913	4.79	4.7	6.92	5.64	3.59	5.55	3.66	4.6	3.69	3.64	2.82	4.13	3	3.34	1.72	4.95	4.82	4.05	5.7	4.8	4.87	3.32	1.29	0.75	1		mRNA
A_21_P0013916	5.09	6.39	5.09	5.52	4.15	5.12	4.34	4.3	4.1	4.78	7.04	6.15	6.73	6.33	6.53	5.55	4.98	5.8	5.04	4.91	4.2	5.13	1.01	0.51	1	BX648696	mRNA
A_21_P0013917	1.07	1.06	1.07	1.06	1.12	1.06	1.12	1.15	1.08	1.07	1.11	1.07	1.25	1.13	1.14	1.09	1.08	1.09	1.08	1.05	1.05	2	0.05	0.35	0	ENST00000497526	mRNA
A_21_P0013920	8.78	8.52	9.99	8.78	7.92	9.33	7.43	7.89	8.11	8.67	7.74	8.29	7.02	7.6	7.05	7.84	8.17	7.87	8.55	8.52	9.01	8.36	0.83	0.41	1	XM_006710237	mRNA
A_21_P0013921	6.87	5.87	6.48	6.74	6.59	7.08	5.89	5.29	5.47	6.22	6.67	6.62	5.52	6.39	5.82	5.64	5.31	7.1	5.99	6.54	6.74	5.41	0.56	0.7	1	ENST00000437956	mRNA
A_21_P0013923	7.98	7.15	7.76	7.85	8.06	7.36	8.18	8.12	8.31	7.17	6.91	7.15	7.66	7.26	6.86	7.77	7.67	7.28	7.92	7.07	7.8	7.76	0.49	0.31	1	ENST00000426289	mRNA
A_21_P0013924	4.31	3.31	3.61	3.49	3.77	2.57	3.82	3.8	3.27	2.2	2.25	3.44	1.2	3.36	2.95	3.09	3.7	4.32	2.32	3.4	3.92	4.22	0.8	0.7	0	ENST00000434394	mRNA
A_21_P0013925	4.67	5.32	5.23	5.31	4.49	5.7	4.32	4.25	4.4	5.95	6.45	5.96	6.4	5.82	5.74	5.67	5.96	5.87	5.41	5.12	4.98	4.98	0.75	0.42	1	AK124550	mRNA
A_21_P0013927	5.17	5.67	5.42	5.32	6.35	5.03	6.48	6.12	6.54	5.34	5.8	5.57	6.87	6.19	6.35	5.92	6.1	6.22	6.33	5.79	5.48	5.56	0.57	0.33	1	ENST00000484786	mRNA
A_21_P0013928	4.31	3.71	4.35	4.31	4.19	3.92	4.18	4.03	3.94	4.18	3.76	3.31	2.82	3.17	3.54	4.31	1.16	3.35	3.24	4.01	3.34	3.43	0.46	1.01	1		mRNA
A_21_P0013929	3.91	5.33	4.3	4.62	3.77	4.17	4.41	3.65	4.39	4.82	5.14	5.48	5.17	5.44	4.48	4.76	5.3	5.35	4.67	4.41	4.46	4.49	0.6	0.39	1	ENST00000423292	mRNA
A_21_P0013930	6.98	6.01	6.06	6.47	6.17	5.99	5.79	6.42	5.58	5.88	5.48	6.38	5.1	5.1	5.38	6.48	6.15	5.1	6.09	5.84	6.55	6.61	0.53	0.53	1	ENST00000468519	mRNA
A_21_P0013931	2.32	4.46	3.15	4.08	3.15	3.44	3.95	3.6	4.28	4	2.34	3.58	4.66	4.99	4.5	3.77	3.48	1.76	2.9	3.19	3.21	3.31	0.79	0.65	0	THC2673826	mRNA
A_21_P0013932	4.26	2.69	1.49	4.17	2.86	3.22	3.3	3.78	2.5	3.23	3.83	2.98	3.18	3.59	8.2	3.98	4.02	4.6	4.4	4.6	4.26	3.71	1.46	0.34	0	ENST00000603395	mRNA
A_21_P0013933	1.35	1.66	2.55	2.35	1.37	2.6	1.32	1.91	2.15	1.24	3.67	3.13	1.32	1.79	2.57	2.33	1.2	2.62	2.25	1.68	3.27	2.49	0.74	0.67	0	XM_002342726	mRNA
A_21_P0013934	11.56	10.79	11.02	11.28	10.76	10.34	10.38	11.09	10.33	10.47	10.28	10.46	9.66	10.52	10.57	11.1	10.79	10.73	10.65	10.45	10.93	11.05	0.47	0.23	1	AA778499	mRNA
A_21_P0013936	1.07	1.07	1.06	1.05	1.11	1.06	1.1	1.13	1.06	1.07	1.12	1.09	1.21	1.68	1.1	1.1	1.09	1.09	1.08	1.06	1.05	1.07	0.16	0.02	0	XM_002342853	mRNA
A_21_P0013937	7.11	6.52	7.69	6.97	6	6.91	6.2	6.51	6.31	6.31	5.9	6.65	5.89	7.02	6.57	6.46	6.54	6.6	6.55	6.54	6.86	6.43	0.5	0.14	1		mRNA
A_21_P0013940	1.74	1.15	1.64	7.03	1.12	1.18	1.19	1.4	1.21	1.12	1.13	1.38	1.05	1.08	2.12	1.12	1.17	1.12	1.15	1.91	1.1	1.13	1.5	0.3	0	AK304854	mRNA
A_21_P0013942	4.06	4.37	3.91	4.18	4.48	4.09	4.6	4.41	4.76	4.37	3.41	4.24	5.08	4.22	4.46	5.14	5.54	5.26	5.2	4.88	4.66	4.73	0.38	0.32	1		mRNA
A_21_P0013943	3.62	1.19	2.29	3.7	3.6	2.58	3.52	3.76	4.01	2.76	2.59	3.19	1.04	3.73	1.1	2.56	1.86	1.18	2.51	3.03	1.81	3.63	1.03	0.82	0		mRNA
A_21_P0013945	3.97	3.13	4.5	3.9	2.62	2.51	2.22	2.76	3.12	1.27	1.65	2.03	1.55	1.93	1.9	2.27	1.78	1.27	2.31	2.66	2.59	2.48	0.96	0.5	0	ENST00000435655	mRNA
A_21_P0013947	6.6	6.01	6.25	6.43	6.3	6.43	5.83	6.38	5.47	6.85	6.96	6.1	5.61	6.1	6.11	6.68	6.04	6.22	6.26	6.19	6.78	6.53	0.41	0.28	1	ENST00000598442	mRNA
A_21_P0013948	10.76	9.79	10.39	10.55	10.56	10.04	9.94	10.78	9.81	9.67	9.36	9.91	8.98	9.76	9.86	9.75	9.02	9.06	9.5	9.89	10.11	10.3	0.51	0.5	1		mRNA
A_21_P0013949	2.92	4.38	3.46	3.76	3.62	3.57	3.33	3.18	3.24	3.82	4.31	4.02	5.43	4.93	6.18	3.73	4.28	4.79	3.12	3.99	3.08	3.28	0.91	0.64	1		mRNA
A_21_P0013951	5.25	4.87	5.38	5.56	5.55	4.87	5.48	5.63	5.61	4.27	4.34	4.34	4.51	4.62	4.17	5.57	4.58	4.03	4.21	5	5.71	6.06	0.56	0.79	1	AK294064	mRNA
A_21_P0013952	12.24	12.06	12.13	12.18	11.84	12.09	11.98	12.06	11.85	12.2	12.19	12.19	12.02	12.09	12.08	12.3	12.27	11.96	12.03	11.85	11.73	11.97	0.12	0.21	1	NM_001082575	mRNA
A_21_P0013953	5.78	6.5	6.43	6.26	6.82	6.71	7.33	6.93	7.7	7.1	7.13	6.9	7.76	7.44	7.38	6.86	7.3	6.73	7.02	6.5	6.2	6.22	0.55	0.41	1	ENST00000453952	mRNA
A_21_P0013954	1.35	1.65	1.43	1.89	1.16	1.35	1.67	1.31	1.18	1.24	2.89	1.21	1.34	1.26	1.5	2.74	1.19	3.64	1.46	1.71	2.67	2.68	0.44	0.87	0		mRNA
A_21_P0013956	4.75	4.92	4.62	4.21	4.48	4.89	4.57	4.64	3.95	4.42	4.7	4.79	5.1	4.28	4.14	5.28	5.14	5.58	4.85	4.59	4.75	4.92	0.32	0.34	1	ENST00000601609	mRNA
A_21_P0013957	7.08	6.91	7.22	7.48	6.63	6.55	6.23	6.81	6.09	6.49	6.29	7.8	5.57	6.04	5.98	7.54	7.3	6.95	7.37	6.57	7.1	6.92	0.61	0.33	1		mRNA
A_21_P0013958	3.9	4.44	4.08	4.46	4.86	4.47	4.73	4.64	5.21	4.21	4.46	4.91	4.88	5.26	5.47	4.83	5.27	4.17	4.9	4.47	3.99	4.48	0.44	0.44	1	ENST00000512466	mRNA
A_21_P0013959	1.35	1.83	1.43	1.39	1.19	2.77	1.13	1.11	1.16	1.65	1.28	2.66	1.71	1.53	2.37	1.12	1.26	1.33	1.25	1.28	1.23	1.29	0.55	0.07	0		mRNA
A_21_P0013960	2.18	1.27	1.39	2.41	3.87	1.28	2.63	3.61	3.28	1.79	1.23	3.01	3.7	2.46	2.93	2.47	1.46	1.2	1.23	3.7	3.04	1.2	0.93	1.03	0	XR_250239	mRNA
A_21_P0013961	5.96	5.95	5.98	6.1	6.57	6.61	6.55	6.36	6.34	6.45	6.37	6.36	7.04	7.12	6.44	6.75	6.25	6.63	6.38	6.82	6.67	6.62	0.35	0.2	1	ENST00000615248	mRNA
A_21_P0013962	1.04	1.05	1.05	1.05	1.41	1.15	1.16	1.43	1.97	1.15	1.68	1.19	1.1	1.05	1.09	1.08	1.07	2.38	1.07	1.04	1.1	1.09	0.27	0.49	0		mRNA
A_21_P0013963	1.64	1.17	1.08	1.13	1.34	2	1.47	1.98	1.05	1.11	1.13	1.13	2.54	1.69	1.07	1.15	1.17	1.14	1.09	1.15	1.15	1.73	0.45	0.22	0	AK129626	mRNA
A_21_P0013968	6.32	5.55	6.05	6.17	5.93	5.93	5.62	6.26	5.59	5.58	5.64	6.04	5.16	5.36	5.29	6.2	5.97	5.55	6.31	5.68	5.8	6.18	0.36	0.29	1	XM_003119675	mRNA
A_21_P0013969	6.38	5.86	6.49	6.16	6.93	6.43	6.97	6.77	7.08	6.21	5.94	5.77	7.04	6.59	6.33	6.11	5.97	6.08	5.44	6.13	6.3	6.31	0.43	0.29	1	AK097528	mRNA
A_21_P0013971	8.15	8.78	8.54	8.54	8.36	8.85	9.02	8.82	9.31	9	9.22	9.16	9.35	9.27	9.51	8.89	9.12	8.8	8.95	8.65	8.07	8.32	0.4	0.37	1	ENST00000497570	mRNA
A_21_P0013972	1.13	1.2	1.16	1.19	1.23	1.4	1.19	1.21	1.28	1.24	1.32	1.81	1.44	1.24	1.12	1.17	1.75	1.44	1.23	1.16	1.25	1.23	0.17	0.21	0		mRNA
A_21_P0013973	2.99	1.79	2.59	1.92	2.15	1.91	2.03	2.88	2.95	1.28	2.55	1.27	2.68	1.68	1.86	1.2	1.24	1.79	1.62	1.23	1.49	1.36	0.57	0.22	0	AF461900	mRNA
A_21_P0013974	1.1	1.06	1.7	1.74	1.35	1.08	1.14	1.29	1.14	1.85	1.1	1.06	1.35	1.13	1.21	3.04	1.06	1.06	1.07	1.07	2.06	2.58	0.27	0.85	0	ENST00000529080	mRNA
A_21_P0013975	6.48	7.34	6.97	6.99	6.78	6.86	7.28	6.62	7.67	6.87	6.95	7.12	7.34	6.75	6.7	7.23	7.8	7.84	7.42	7.26	6.46	6.74	0.32	0.51	1	AY358662	mRNA
A_21_P0013977	1.04	1.04	1.07	1.07	1.34	1.06	1.13	1.16	1.1	1.04	1.08	1.04	1.3	1.12	1.18	1.39	1.05	1.06	1.06	1.06	1.07	1.05	0.09	0.12	0	ENST00000493650	mRNA
A_21_P0013978	1.17	1.72	1.23	1.3	1.13	1.25	1.12	1.1	1.17	1.84	1.21	1.81	1.33	1.41	1.37	1.17	1.41	1.52	1.71	1.35	1.45	1.39	0.25	0.16	0	THC2618881	mRNA
A_21_P0013980	2.09	1.08	1.06	1.06	1.99	2.35	1.07	1.08	1.05	6.97	1.11	1.09	1.13	1.08	1.09	2.18	2.06	1.08	1.06	1.07	1.85	1.07	1.53	0.52	0	AW968932	mRNA
A_21_P0013981	11.34	9.53	10.91	10.88	10.37	9.09	10.04	10.32	8.12	9.09	9.23	10.4	8.54	8.68	9	9.52	8.79	10.53	10.82	9.51	10.94	11.28	0.98	0.93	1	ENST00000481779	mRNA
A_21_P0013982	2.9	1.61	3.36	1.86	2.46	1.23	2.13	2.8	2.5	1.24	1.2	1.28	2.8	1.58	1.32	1.27	1.35	1.48	1.5	1.24	2.25	1.32	0.74	0.35	0	ENST00000611237	mRNA
A_21_P0013983	1.11	1.15	2.18	3.02	1.34	1.14	1.39	1.38	1.42	2.52	2.69	2.99	2.57	1.18	1.11	2.09	1.15	1.19	2.46	2.09	2.86	1.13	0.75	0.7	0	ENST00000437348	mRNA
A_21_P0013984	3.65	2.34	3.9	3.82	2.84	2.81	2.41	2.78	3.69	3.29	3.32	1.63	2.71	2.66	2.69	3.53	1.29	2.93	1.69	3.25	3.43	3.6	0.64	0.94	0	NM_001005353	mRNA
A_21_P0013985	6.91	7.91	7.01	7.22	6.73	8.06	6.92	6.09	6.76	8.02	8.67	8.28	8.59	8.06	7.96	7.91	8.25	8.34	8.02	7.69	6.92	7.13	0.78	0.54	1	AK090481	mRNA
A_21_P0013986	1.93	1.78	1.83	1.35	1.26	1.89	1.12	1.56	1.22	1.57	1.24	2.57	2.46	1.5	1.65	1.62	1.3	1.49	1.4	1.47	1.24	1.29	0.43	0.13	0	ENST00000418195	mRNA
A_21_P0013987	1.15	1.39	2.29	1.27	1.11	1.23	1.43	1.1	1.47	1.55	1.15	1.57	1.2	1.24	1.11	1.22	2.23	1.43	1.53	1.47	1.37	1.25	0.3	0.34	0	AK098579	mRNA
A_21_P0013988	1.28	1.08	1.09	1.08	1.13	1.09	1.15	1.18	1.18	1.08	1.11	1.08	1.37	1.75	1.22	1.09	1.27	1.07	1.08	1.08	1.07	1.07	0.18	0.07	0		mRNA
A_21_P0013989	1.07	1.08	1.09	1.08	1.12	1.09	1.15	1.17	1.18	1.08	1.1	1.09	1.31	1.65	1.26	1.08	1.08	1.06	1.08	1.09	1.07	1.07	0.15	0.01	0	THC2662122	mRNA
A_21_P0013990	5.76	5.41	6.15	5.5	4.8	4.98	4.79	4.6	4.91	4.38	4.43	5.56	4.38	5.71	5.67	4.41	4.59	5.27	4.32	4.93	4.95	4.94	0.57	0.34	1		mRNA
A_21_P0013991	7.05	7.69	7.53	7.11	7.31	7.56	7.12	7	7.33	7.31	7.23	7.25	8.42	6.89	6.69	7.76	7.93	8.13	7.9	7.35	7.02	6.99	0.4	0.46	1	ENST00000612308	mRNA
A_21_P0013992	3.7	2.96	4.14	2.51	3.45	3.51	1.46	2.7	2.55	3.73	2.28	2.48	1.44	1.49	2.08	3.32	1.36	2.37	2.61	3.27	2.31	2.12	0.87	0.68	0		mRNA
A_21_P0013993	1.64	1.28	2.36	1.47	1.1	1.19	1.08	1.69	1.11	2.46	1.13	1.3	1.17	1.22	1.11	1.2	1.27	1.28	1.33	1.32	2.24	1.21	0.45	0.37	0	NM_138362	mRNA
A_21_P0013994	7.87	8.01	8.54	8.08	7.92	8.61	7.84	7.77	8.27	8.34	8.09	7.95	8.26	7.86	7.75	7.87	7.85	7.96	8.14	8.43	8.76	8.25	0.27	0.33	1		mRNA
A_21_P0013995	2.45	1.37	2.36	2.77	2.87	2.95	3.24	2.8	2.21	2.63	2.1	3.86	3.63	2.4	2.71	1.2	2.4	1.34	1.21	2.07	1.4	2.65	0.61	0.61	0	ENST00000475182	mRNA
A_21_P0013996	1.15	1.37	1.18	1.57	1.1	1.2	1.09	1.08	1.12	1.22	1.15	1.32	1.13	1.23	1.16	1.23	1.92	1.33	1.43	1.3	1.41	1.24	0.13	0.24	0	ENST00000593000	mRNA
A_21_P0013997	6.65	7.43	7.02	7.05	7.91	6.89	8.15	7.85	8.44	6.68	6.98	7.05	6.4	8.12	6.24	6.95	7.4	7.11	7.23	6.79	6.71	6.74	0.69	0.26	1	XM_006710130	mRNA
A_21_P0013999	4.73	5.9	4.83	5.58	4.84	6.73	4.54	3.86	4.26	8.3	7.7	7.1	7.7	6.79	6.82	6.38	5.7	6.31	5.92	5.54	5.92	5.3	1.42	0.39	1		mRNA
A_21_P0014000	3.55	1.17	3.37	1.95	1.26	1.14	1.32	1.5	1.34	2.11	1.87	1.35	1.59	1.15	1.08	2.08	1.19	1.2	1.18	1.97	2.94	1.13	0.77	0.69	0	NM_006737	mRNA
A_21_P0014003	1.21	1.43	1.2	1.22	1.48	1.35	1.21	1.23	1.29	1.52	1.42	1.38	2.07	1.09	2.4	1.21	1.54	1.44	1.47	1.61	1.2	1.38	0.35	0.16	0	ENST00000521821	mRNA
A_21_P0014005	1.64	1.65	3.19	1.3	1.73	1.23	1.37	1.09	1.14	2.49	2.51	1.58	1.19	1.97	1.23	2.66	2.71	1.52	2.53	1.38	1.48	1.37	0.61	0.64	0		mRNA
A_21_P0014006	2.04	1.37	2.7	1.22	1.61	1.59	1.22	1.68	1.66	2.77	2.29	1.43	1.84	2.03	2.62	1.74	1.43	1.64	1.59	1.35	1.2	1.85	0.52	0.23	0	XM_006716897	mRNA
A_21_P0014007	2.33	4.29	3.3	2.75	3.39	2.22	3.6	2.92	3.34	2.99	3.06	3.56	2.7	3.18	3.31	3.12	3.58	4.75	6.13	2.55	2.22	2.73	0.52	1.4	0	AK098413	mRNA
A_21_P0014008	11.63	12.86	12.49	12.14	12.58	13.07	12.97	12.46	13.38	13.37	13.56	13.32	13.8	13.49	13.26	12.91	13.35	13.07	12.98	12.75	11.97	12.17	0.6	0.5	1	NM_001242797	mRNA
A_21_P0014010	3.02	3.21	3.53	3.32	3.35	4.2	2.65	2.5	2.59	4.68	5.47	4.02	4.53	3.76	4.23	4.27	1.85	3.57	3.26	3.12	3.92	2.77	0.85	0.8	1	AF357221	mRNA
A_21_P0014013	6.52	6.44	6.93	6.39	5.81	6.77	5.93	5.84	6.3	6.68	6.34	6.57	6.48	5.84	5.62	6.64	6.72	7.25	6.73	6.5	6.24	6.22	0.4	0.35	1		mRNA
A_21_P0014015	11.47	11.11	12.17	11.44	11.12	12.49	10.52	11.18	11.21	11.7	10.77	11.16	10.59	10.82	10.7	10.77	10.92	10.17	10.98	11.5	11.64	11.25	0.56	0.5	1	ENST00000592861	mRNA
A_21_P0014016	1.64	2.33	3.18	3.14	1.56	2.47	1.85	1.82	1.89	3.19	3.82	2.7	1.78	1.87	2.95	3.44	3.12	2.52	3.33	3.13	2.08	2.65	0.71	0.49	0	BF447189	mRNA
A_21_P0014017	6.43	5.85	6.87	6.51	5.08	6.57	4.9	5.56	5.37	5.87	5.19	5.53	5.15	6.14	5.62	5.91	5.81	5.69	5.43	5.57	6.23	6.16	0.61	0.3	1	XM_005276635	mRNA
A_21_P0014019	5.17	4.66	5.39	5.29	4.89	5.04	5.04	5.23	5.02	4.56	4.23	4.88	3.69	5.18	4.63	5.46	4.7	5.29	5.21	4.95	5.54	4.88	0.45	0.31	1	AK130682	mRNA
A_21_P0014021	4.31	4.34	4.85	4.45	4.49	4.31	4.63	4.32	4.35	4.09	4.6	3.94	5.29	4.55	4.28	3.86	5.01	5.14	3.57	4.76	3.96	4.91	0.32	0.64	1	XM_003403494	mRNA
A_21_P0014022	2.07	1.16	1.12	1.11	1.13	1.17	1.19	1.17	1.22	1.75	1.95	1.26	1.12	1.1	1.93	1.13	1.16	1.11	4.3	1.13	1.1	1.12	0.36	1.2	0	AB593131	mRNA
A_21_P0014023	5.33	4.01	4.3	4.64	4.38	4.35	3.84	4.37	4.06	4.14	4.15	3.51	4.27	4.14	3.68	4.11	3.96	4.97	4.59	5.06	5.46	5.05	0.42	0.55	1		mRNA
A_21_P0014025	2.62	3.73	2.51	3.07	3.97	4.11	4.22	3.74	4.26	5.17	6.04	3.03	3.78	3.73	3.59	4.34	3.63	2.75	4.38	3.43	4.19	3.82	0.91	0.58	0	U82306	mRNA
A_21_P0014026	1.11	1.14	1.12	1.11	1.17	1.17	1.17	1.22	1.2	1.13	1.2	1.12	1.52	1.2	1.2	1.13	1.13	1.15	1.15	1.12	1.1	1.12	0.1	0.02	0	AB586693	mRNA
A_21_P0014027	1.07	1.08	1.07	1.08	1.08	1.04	1.09	1.11	1.06	1.07	2.4	1.07	1.13	1.1	1.12	1.11	1.1	1.09	3.34	1.07	1.17	1.86	0.34	0.85	0		mRNA
A_21_P0014028	3.66	2.75	3.04	3.85	3.73	3.03	3.96	3.39	3.79	2.18	3.53	3.47	3.07	3.28	4.12	3.82	4.05	1.18	2.9	3.79	3.53	3.4	0.51	0.98	0	AF318328	mRNA
A_21_P0014029	3.48	3.97	3.53	2.95	2.51	3.24	3	3.17	3.3	1.76	2.07	3.18	3.55	2.27	1.16	2.46	3.43	1.21	3.25	2.56	2.13	3.2	0.77	0.78	0	ENST00000521798	mRNA
A_21_P0014031	4.15	5.24	4.53	4.48	3.83	4.43	3.68	3.97	3.85	4.69	4.9	5.09	5.55	4.87	5.51	4.28	5.1	4.61	4.63	4.39	4.24	4.65	0.61	0.29	1	NM_001123066	mRNA
A_21_P0014033	5.85	5.5	6.23	6.09	5.26	5.59	5.12	5.49	5.22	4.97	4.53	5.65	4.98	5.5	4.82	5.94	5.96	5.64	5.91	5.45	5.75	5.53	0.47	0.21	1	ENST00000575066	mRNA
A_21_P0014036	1.88	2.69	1.55	2.8	1.37	1.8	2.93	2.36	3.02	3.14	1.51	1.44	3.2	3.1	1.54	2.62	1.59	2.75	3.51	2.69	2.16	1.98	0.72	0.62	0	XM_006709961	mRNA
A_21_P0014037	6.6	7.44	7.34	7.27	7.76	6.62	7.85	7.47	8.01	6.6	6.67	6.39	6.8	6.57	6.56	7.43	7.47	7.54	7.26	7.17	6.65	6.85	0.55	0.33	1		mRNA
A_21_P0014039	4	2.49	4.27	3.69	2.9	3.33	3.33	3.07	3.4	1.23	1.26	1.71	3.37	2.03	2.55	1.18	1.54	1.24	1.2	3.55	1.21	2.79	0.94	0.96	0	ENST00000542061	mRNA
A_21_P0014040	1.16	1.5	1.2	1.28	1.11	2.37	1.78	1.42	1.86	1.24	3.35	1.34	2.55	1.24	1.23	1.98	1.43	2.4	1.54	1.29	1.57	1.3	0.65	0.41	0		mRNA
A_21_P0014041	7.76	6.54	7.04	7.49	7.07	6.65	7	7.44	6.5	6.7	6.41	6.8	5.83	6.72	6.81	7.03	6.66	6.22	6.73	6.47	7.14	7.34	0.48	0.39	1	XM_003846624	mRNA
A_21_P0014042	6.2	5.6	6.15	5.78	5.41	5.61	5.22	6.51	5.26	5.34	4.64	4.83	6.91	5.31	5.32	5.98	6.01	5.5	5.88	5.77	5.93	6.35	0.61	0.26	1	NM_001135844	mRNA
A_21_P0014043	1.66	1.23	1.18	1.17	1.2	1.3	1.2	1.25	1.23	1.2	1.36	1.26	1.7	1.24	4.73	1.23	1.23	1.25	1.27	1.21	1.15	1.2	0.9	0.04	0	ENST00000400522	mRNA
A_21_P0014045	1.28	1.03	1.05	2.36	1.58	1.09	1.63	1.31	1.11	1.16	1.07	1.12	1.15	2.1	1.11	1.03	1.03	3.39	1.06	3.92	1.95	1.08	0.41	1.24	0	NM_001097	mRNA
A_21_P0014046	1.16	1.14	1.11	1.13	1.05	1.13	1.08	1.07	1.08	1.81	2.37	2.86	1.11	1.11	1.71	1.06	1.09	1.17	1.16	1.12	1.12	1.13	0.55	0.04	0	AK129721	mRNA
A_21_P0014047	3.06	3.24	2.92	2.99	3.35	3.31	2.83	3.16	3.37	3.74	4.34	1.9	3.44	3.95	3.76	4.24	3.56	4.5	3.73	3.38	4.28	2.1	0.56	0.81	0	NM_001252204	mRNA
A_21_P0014048	9.84	10.02	10.18	10.16	10.39	10.03	10.55	10.5	10.6	10	9.83	9.9	10.32	10.1	10.25	10.12	9.93	9.64	10.01	10.03	10.16	10.01	0.25	0.17	1	ENST00000620700	mRNA
A_21_P0014050	1.91	1.09	1.53	1.04	3.14	1.08	1.33	1.69	1.07	1.1	2.43	1.2	1.38	1.08	1.06	1.64	1.13	5.11	1.06	1.12	1.03	1.06	0.61	1.5	0		mRNA
A_21_P0014052	1.05	1.07	1.08	1.08	1.1	1.08	1.14	1.16	1.15	1.06	1.08	1.08	1.25	1.1	1.29	1.07	1.06	1.06	4.65	1.09	1.06	1.05	0.07	1.35	0		mRNA
A_21_P0014053	1.1	1.16	1.12	1.15	1.43	1.13	1.71	1.85	1.85	1.12	1.08	1.16	1.8	1.14	1.22	1.12	1.15	1.19	4.89	1.19	1.15	1.13	0.3	1.41	0	NM_001256579	mRNA
A_21_P0014054	1.23	1.48	1.29	1.24	1.23	1.75	1.24	1.27	1.34	1.34	1.47	1.55	1.95	1.33	1.24	1.52	1.7	1.51	1.5	1.45	2.62	1.43	0.21	0.42	0	XM_928212	mRNA
A_21_P0014055	1.14	1.27	1.18	1.27	1.09	1.22	1.06	1.2	1.09	1.26	2.57	2.96	1.14	1.21	1.62	1.16	1.21	3.82	1.39	1.29	1.98	1.22	0.57	0.97	0	NM_001288814	mRNA
A_21_P0014056	1.23	2.9	1.49	1.25	1.21	1.65	1.25	1.23	2.76	1.42	1.41	2.04	1.6	1.35	1.89	1.55	1.91	1.45	2	1.45	1.27	1.58	0.54	0.26	0	ENST00000481831	mRNA
A_21_P0014058	1.1	1.16	1.11	1.13	1.06	1.09	1.08	1.23	1.84	1.12	1.1	1.1	1.07	1.1	1.11	1.16	1.18	1.16	1.14	1.11	1.16	1.13	0.19	0.02	0	ENST00000461759	mRNA
A_21_P0014059	8.27	7.75	7.5	7.84	8.17	8.57	7.93	7.65	7.37	9.26	9.08	8.35	8.7	8.73	8.4	8.19	7.73	7.44	7.77	8.41	8.57	8.29	0.57	0.41	1	ENST00000489002	mRNA
A_21_P0014060	1.06	1.06	1.08	1.07	1.18	1.08	1.21	1.17	1.13	1.06	1.1	1.06	1.35	1.13	1.21	1.08	1.06	1.06	1.07	1.07	1.06	1.05	0.08	0.01	0	ENST00000484368	mRNA
A_21_P0014064	1.18	1.6	1.2	1.36	1.11	1.25	1.12	1.08	1.13	1.23	1.22	1.25	1.09	1.2	1.23	1.7	1.3	1.49	1.41	1.24	1.47	1.29	0.13	0.16	0		mRNA
A_21_P0014065	2.08	2.85	2.89	2.08	2.91	1.07	2.99	2.74	2.44	1.77	1.79	1.08	3.71	1.99	1.13	3.09	3.62	4.39	3.54	3.15	1.81	3.34	0.79	0.78	0	THC2550463	mRNA
A_21_P0014066	2.89	1.11	3.04	1.03	2.09	2.21	3.27	3.15	3.47	1.13	1.9	1.78	1.75	1.83	1.04	1.39	1.15	1.09	1.06	2.59	1.85	1.83	0.86	0.56	0	BX396776	mRNA
A_21_P0014068	3.73	1.08	2.63	3.39	3.03	2.23	2.09	3.09	1.9	1.8	2.66	1.1	1.12	2.84	1.07	1.51	1.11	1.08	1.05	1.08	2.83	3.4	0.89	0.98	0		mRNA
A_21_P0014069	4.6	4.43	5.17	4.97	5.03	5.19	5.09	5.15	5.06	4.07	3.66	4.38	4.49	4.89	4.67	4.66	4.01	3.22	3.71	4.26	4.18	4.33	0.45	0.47	1	THC2657155	mRNA
A_21_P0014072	1.11	2.6	1.12	1.1	1.17	1.15	1.14	1.97	1.49	2.19	1.25	1.25	2.72	1.59	1.1	2.52	3.19	2.41	2.42	2.09	2.12	1.68	0.57	0.47	0	XR_108348	mRNA
A_21_P0014073	4.64	2.94	3.95	3.46	4.96	3.11	4.96	4.99	5.1	1.04	6.05	3.27	3.91	4.55	3.62	2.93	1.46	1.47	3.42	3.06	3.89	4.08	1.21	1.06	0	XR_241120	mRNA
A_21_P0014074	1.6	2.26	1.36	1.76	1.34	1.12	1.49	1.43	2.23	2.64	1.52	1.19	1.08	1.05	1.3	2	1.07	1.06	2.07	1.04	1.08	1.09	0.47	0.47	0	CR749479	mRNA
A_21_P0014075	1.1	1.12	1.95	2.33	1.48	2.04	1.27	6.59	2.52	1.11	1.72	1.16	1.37	1.16	1.1	1.12	1.13	1.16	1.14	1.11	2.01	1.11	1.39	0.33	0	XR_108352	mRNA
A_21_P0014079	9.72	8.74	9.12	9.25	9.04	8.63	8.77	9.1	8.79	8.48	8.23	8.68	8.09	8.76	8.63	8.43	8.12	8.4	8.33	8.71	8.79	8.89	0.41	0.28	1	ENST00000476966	mRNA
A_21_P0014084	1.1	3.63	2.02	1.14	1.87	1.2	1.52	1.44	1.59	2.16	2.32	4.04	2.35	1.73	1.04	1.64	1.15	3.74	2.03	2.73	2.85	1.1	0.88	0.98	0	XR_108383	mRNA
A_21_P0014087	1.12	1.2	1.63	1.19	1.07	1.18	1.06	1.06	1.08	1.92	1.12	1.48	1.15	1.18	1.68	1.1	1.15	1.24	1.28	1.19	1.83	1.18	0.27	0.25	0	XR_108393	mRNA
A_21_P0014091	2.24	1.94	1.46	2.87	2.95	2.25	3.5	2.57	3.22	2.15	1.2	1.23	1.37	1.19	5.36	1.46	2	1.15	1.17	1.92	1.9	2.7	1.12	0.55	0	BG218553	mRNA
A_21_P0014092	3.56	4.42	4.46	4.4	4.78	4.06	5.07	4.85	5.5	3.88	1.88	1.86	5.18	3.92	3.71	3.2	3.09	3.86	3.94	4.66	3.77	3.86	1.06	0.52	1	BG201242	mRNA
A_21_P0014094	3.16	2.37	3.3	3.33	3.37	1.41	3.08	2.65	4.01	2.87	2.84	1.39	3.18	2.41	5.49	1.27	1.37	1.24	1.28	2.98	1.18	1.22	0.99	0.65	0	AK096649	mRNA
A_21_P0014095	5.53	6.66	5.86	5.82	6.14	5.89	6.18	5.65	6.22	5.94	6.24	6.21	6.44	5.28	6.13	5.66	6.49	6.16	6.01	5.92	4.61	4.98	0.36	0.67	1		mRNA
A_21_P0014096	1.13	1.19	1.16	1.66	1.82	1.89	1.19	1.45	2.04	2.43	3.59	1.77	1.53	1.34	1.11	1.56	1.75	1.49	1.23	1.15	1.25	1.23	0.65	0.22	0	BX102845	mRNA
A_21_P0014097	1.92	1.45	2.13	1.54	1.58	3.03	2.15	2.48	1.78	2.14	1.16	1.78	1.22	1.25	1.12	1.54	1.37	1.6	1.61	1.55	1.36	1.26	0.54	0.14	0	THC2529005	mRNA
A_21_P0014099	4.1	3.17	4.37	3.75	3.8	4.12	3.19	3.73	3.94	3.45	1.26	2.79	1.38	3.23	8.08	3.21	1.35	3.3	2.93	2.99	3.88	3.89	1.53	0.85	1	XR_108428	mRNA
A_21_P0014103	6.03	3.61	3.7	4.48	4.87	4.13	3.88	4.57	3.99	2.04	3.31	3.35	3.76	5.58	1.56	4.71	5.34	6.09	4.89	6.18	5.33	5.96	1.16	0.59	1	XR_251219	mRNA
A_21_P0014104	1.61	2.57	1.1	1.14	2.45	1.13	2.62	1.9	2.91	1.13	2.42	1.13	2.21	1.08	1.09	1.18	2.64	1.17	1.14	1.14	1.18	2.63	0.7	0.72	0		mRNA
A_21_P0014105	3.3	4.13	2.83	3.55	3.49	4.23	3.62	3.61	3.72	5.31	4.77	4.75	6.63	5.59	6.41	4.13	4.95	4.06	4.87	4.1	2.72	3.76	1.15	0.74	1	XR_425550	mRNA
A_21_P0014108	3.41	3.21	3.93	3.29	3.75	3.28	3.61	3.53	3.54	3.78	2.75	2.95	5.67	2.73	7.8	3.55	4.18	2.58	3.67	3.76	4.29	3.79	1.3	0.56	0	NM_001243288	mRNA
A_21_P0014109	1.8	1.15	1.13	2.8	1.37	1.17	1.17	1.21	1.19	1.13	1.62	1.14	1.51	1.2	1.19	1.26	1.14	1.18	1.17	1.13	1.1	1.13	0.44	0.05	0	THC2644314	mRNA
A_21_P0014115	2.51	1.13	2.43	1.13	1.55	1.12	1.29	1.95	1.08	1.25	1.1	3.43	1.22	2.05	1.26	1.05	1.07	1.16	1.15	1.11	1.13	1.14	0.7	0.04	0	AK129526	mRNA
A_21_P0014118	1.28	1.26	2.18	1.59	1.7	3.28	1.71	1.19	2.12	1.96	1.76	2.77	1.13	2.22	3.34	2.33	1.43	1.2	1.22	1.2	2.22	1.7	0.71	0.49	0	XR_108490	mRNA
A_21_P0014121	1.09	1.13	1.08	1.1	1.05	1.08	1.06	1.05	1.05	1.85	1.1	1.1	1.08	1.07	1.09	1.38	1.15	1.12	1.09	1.1	1.13	1.11	0.2	0.1	0		mRNA
A_21_P0014122	3.08	3.07	3.23	4.13	3.64	4.29	3.19	2.78	2.55	5.67	5.23	4.43	4.21	3.46	2.85	5.15	3.86	3.69	3.68	2.96	2.45	3.68	0.92	0.84	1		mRNA
A_21_P0014123	1.11	1.15	1.16	1.15	1.05	1.14	1.31	1.05	1.08	1.82	1.11	1.27	1.23	1.16	1.33	1.42	1.09	1.19	1.17	1.13	1.14	1.16	0.19	0.11	0	AK054937	mRNA
A_21_P0014126	7.59	7.17	8.06	7.53	6.96	7.76	6.83	7.11	6.94	7.43	7.12	7.33	6.58	6.81	6.58	7.33	6.94	7.27	7.19	7.32	7.61	7.5	0.43	0.22	1		mRNA
A_21_P0014127	1.21	1.85	1.29	1.41	1.12	2.02	1.08	3.35	1.24	1.54	1.94	2.39	2.32	1.87	1.6	2.03	1.42	3.03	1.88	1.62	1.75	1.54	0.61	0.54	0	AL359654	mRNA
A_21_P0014131	1.08	1.1	1.09	1.09	1.07	1.11	1.14	1.11	1.13	1.1	1.07	1.21	1.07	1.07	1.96	1.06	1.08	1.11	1.11	1.08	2.1	1.09	0.22	0.38	0	THC2707919	mRNA
A_21_P0014132	1.59	1.72	1.23	1.32	1.44	1.23	1.11	1.08	1.15	1.33	1.2	1.59	1.19	1.32	1.29	1.22	1.5	1.56	1.72	1.35	1.49	3.73	0.19	0.87	0	THC2690033	mRNA
A_21_P0014133	1.26	1.17	1.77	1.1	1.44	1.14	1.63	1.29	1.21	1.58	1.62	1.19	1.18	2.48	1.65	1.68	3.38	1.09	1.11	1.12	1.65	2.48	0.36	0.86	0	NM_001288661	mRNA
A_21_P0014134	6.61	7.79	6.76	6.6	6.52	6.45	6.33	5.67	6.35	6.75	6.99	6.76	6.49	5.7	5.66	5.71	5.98	6.32	5.48	6.49	5.74	6.24	0.55	0.37	1	XR_427477	mRNA
A_21_P0014135	6.65	3.95	5.4	5.93	5.11	5.16	4.82	5.75	4.31	4.41	3.67	3.84	3.58	5.56	3.19	5.33	5.36	5.75	4.71	5.99	6.35	5.93	1	0.54	1	AV738989	mRNA
A_21_P0014136	2.24	3.37	1.53	1.37	1.4	2.7	1.91	1.29	1.42	2.84	3.4	1.35	1.14	2.57	2.69	1.29	4.38	1.71	1.69	1.25	1.9	1.52	0.79	1.09	0	BX369009	mRNA
A_21_P0014137	2.06	3.69	2.62	1.82	3.32	2.73	2.78	2.68	2.96	4.05	2.61	4.4	1.55	4.17	3.24	2.34	3.63	1.78	1.4	1.82	1.29	2.13	0.85	0.79	0	XR_112627	mRNA
A_21_P0014138	1.23	1.24	1.74	1.73	1.35	1.95	1.21	1.4	2.74	2.07	1.35	2.8	1.96	1.24	3.94	2.25	1.25	3.34	1.26	1.22	1.16	1.21	0.78	0.83	0	ENST00000511639	mRNA
A_21_P0014139	1.73	2.76	2.16	1.6	1.09	1.16	1.1	1.58	1.08	1.8	1.14	3.11	2.7	1.16	1.19	2.45	1.25	2.86	1.23	2.02	1.31	1.21	0.69	0.68	0	ENST00000507837	mRNA
A_21_P0014140	4.46	4.03	4.51	3.36	4.96	3.31	5.03	5.51	4.94	2.99	2.66	3.86	5.16	4.82	4.4	3.13	3.73	2.4	1.81	4.29	3.65	3.76	0.86	0.87	1	THC2654600	mRNA
A_21_P0014148	1.38	1.2	1.14	1.18	1.41	1.16	1.07	1.59	1.77	1.15	1.1	1.23	1.18	1.17	4.87	1.15	1.19	1.23	1.22	1.23	1.19	1.16	0.95	0.03	0	XR_108599	mRNA
A_21_P0014151	1.35	2.92	1.34	1.24	2.66	2.87	1.91	2.02	1.41	1.33	2.16	2.13	1.72	1.91	2.46	1.39	2.04	1.83	2.21	1.24	1.26	1.7	0.57	0.38	0	XR_108264	mRNA
A_21_P0014154	3.33	3.87	2.81	3.25	2.06	3.28	2.11	3.15	1.94	1.99	2.12	1.19	1.11	1.56	1.75	2.12	1.1	1.16	1.15	2.22	2.88	2.76	0.85	0.77	0		mRNA
A_21_P0014156	1.31	2.3	1.34	1.39	1.16	1.5	1.09	1.09	1.13	1.5	1.21	2.36	1.24	1.34	1.28	1.24	1.5	2.01	1.88	1.67	1.39	1.48	0.39	0.28	0	THC2614693	mRNA
A_21_P0014157	4.21	4.97	4.99	3.83	4.41	3.43	4.84	4.63	4.92	3.23	2.72	3.57	5.92	4.45	3.02	3.57	4.19	3.82	3.19	3.87	4.38	3.14	0.89	0.47	1	THC2616237	mRNA
A_21_P0014161	3.67	3.56	4.12	3.63	3.7	3.52	3.68	3.98	3.79	2.41	1.15	2.87	1.07	2.39	3.04	2.78	2.7	1.26	1.28	3.52	3.39	3.09	0.96	0.94	0	XR_242019	mRNA
A_21_P0014163	1.09	1.12	1.08	1.06	1.15	1.09	1.1	1.22	1.09	1.12	1.21	1.24	1.47	1.1	1.07	1.1	1.15	1.14	2.04	1.14	1.04	1.09	0.11	0.35	0		mRNA
A_21_P0014164	1.62	1.03	1.79	2.35	2.37	1.77	1.9	1.78	2.85	1.2	1.9	4.51	1.27	1.6	1.08	1.02	1.02	2.61	1.05	1.03	1.09	2.39	0.87	0.71	0	THC2620873	mRNA
A_21_P0014167	4.19	2.89	3.76	3.71	4.35	3.69	4.09	4.36	4.2	3.14	1.63	3.17	1.47	3.12	2.9	2.19	2.22	3.08	1.36	3.17	3.36	3.98	0.9	0.88	0	ENST00000379433	mRNA
A_21_P0014169	1.35	2.55	2.67	2.7	1.18	1.19	1.44	2.31	2.04	3.01	2.16	5.36	1.21	1.8	1.47	3.18	1.12	2.73	2.16	4.97	2.52	2.16	1.08	1.19	0		mRNA
A_21_P0014171	1.32	3.4	1.11	1.14	1.05	1.13	1.34	1.05	1.08	2.73	1.11	5.73	2.52	1.63	1.19	1.69	3.16	3.01	2.87	1.74	1.14	1.15	1.3	0.88	0	XM_005249433	mRNA
A_21_P0014172	4.88	1.31	2.77	4.61	4.22	3.42	4.19	3.95	3.01	2.37	1.18	3.27	1.06	3.07	2.76	2.58	4.73	4.52	4.8	5.03	5.09	4.94	1.21	0.88	0	BC010926	mRNA
A_21_P0014176	1.76	1.21	1.15	2.17	1.08	1.18	1.07	1.33	1.24	1.17	1.1	3.47	1.13	1.16	1.53	1.13	1.17	1.24	1.23	1.22	1.16	1.17	0.64	0.04	0	XR_132856	mRNA
A_21_P0014178	2.73	1.18	2.54	1.15	1.32	1.34	1.61	1.3	2.76	1.22	1.24	1.7	1.18	2.1	1.09	1.14	1.42	1.22	1.2	1.13	1.2	1.2	0.6	0.1	0		mRNA
A_21_P0014179	2.01	1.61	1.52	2.58	3.17	2.57	3.15	3.27	3	1.56	1.8	2.29	1.24	1.76	1.81	1.18	1.28	1.89	1.66	2.59	2.79	1.39	0.69	0.64	0	THC2693752	mRNA
A_21_P0014180	5.77	7.1	6.17	6.25	6.19	6.19	6.59	6.18	6.38	6.14	6.96	7.15	8.4	7.01	7.93	5.8	6.2	6.19	6.27	6.35	5.78	6.01	0.73	0.23	1	ENST00000474396	mRNA
A_21_P0014181	1.23	1.17	1.13	1.16	1.07	1.14	1.09	1.41	1.09	1.13	1.08	1.23	1.12	1.13	1.54	2.2	2.28	1.2	2.42	1.18	1.56	1.14	0.13	0.57	0	XR_426129	mRNA
A_21_P0014182	1.26	1.48	1.24	1.22	1.24	1.43	1.19	1.25	1.23	2.93	1.54	1.73	1.79	1.23	1.3	2.48	1.51	1.93	2.18	1.49	1.97	1.38	0.45	0.41	0	AK094662	mRNA
A_21_P0014185	9.77	9.31	9.23	9.31	10.39	10.16	10.5	9.74	9.52	10.11	10.2	10.57	10.47	10.05	10.09	9.61	8.94	9.32	9.52	9.87	9.44	9.77	0.46	0.31	1	AF090910	mRNA
A_21_P0014188	4.06	3.72	3.89	3.35	3.71	4.02	3.73	4.11	3.85	2.81	2.21	3.02	2.7	2.96	3.41	2.99	3.26	2.7	1.08	3.33	3.33	3.6	0.58	0.85	1	BC087859	mRNA
A_21_P0014189	1.35	2.61	1.82	2.65	3.51	2.77	4.32	3.52	3.77	2.94	3.27	2.49	3.45	3.64	2.09	1.69	1.37	1.92	1.66	3.14	3.11	2.12	0.8	0.71	0	THC2644037	mRNA
A_21_P0014192	11.63	12.64	12.39	12.29	12.11	12.86	12.44	12.11	12.65	13	13.11	12.96	13.17	12.92	12.78	12.72	13.08	12.92	12.94	12.53	12.07	12.13	0.44	0.4	1		mRNA
A_21_P0014193	8.66	8.12	8.49	8.84	7.95	8.08	7.59	8.44	7.48	8.34	7.94	7.84	6.75	7.63	7.97	8.63	8.53	7.7	8.61	7.7	8.66	8.49	0.53	0.43	1		mRNA
A_21_P0014194	5.41	5.07	5.63	4.64	5.7	4.97	5	5.91	5.88	4.56	3.94	3.86	4.14	4.86	5.13	5.04	5.32	4.24	4.16	4.99	4.65	5	0.66	0.44	1	THC2586088	mRNA
A_21_P0014195	2.68	2.99	3.71	3.4	1.92	4.07	2.57	2.55	3.38	2.88	3.68	3.31	4.23	3.72	3.56	3.52	4.34	4.83	4.73	3.21	2.5	2.61	0.63	0.97	0	XR_108794	mRNA
A_21_P0014198	1.08	1.09	1.09	1.08	1.14	1.1	1.15	1.18	1.18	1.09	1.13	1.08	1.41	1.15	1.21	1.09	1.08	1.09	1.09	1.08	1.07	1.08	0.08	0.01	0	THC2653230	mRNA
A_21_P0014199	6.92	6.59	7.27	7.12	6.31	7.07	6.21	6.79	6.44	6.61	6.12	6.71	6.26	6.51	6.51	6.86	6.82	6.48	6.66	6.5	6.86	6.88	0.35	0.17	1	ENST00000447086	mRNA
A_21_P0014203	1.04	2.26	1.08	1.08	1.1	1.07	1.13	1.15	1.51	2.31	1.06	1.07	1.25	2.78	1.24	1.48	1.06	1.06	1.07	1.08	1.08	1.05	0.56	0.16	0		mRNA
A_21_P0014205	5.72	6.26	5.9	6.16	5.9	6.24	6.86	6.48	6.88	6.3	6.83	6.57	6.3	5.82	5.83	7.16	6.93	7.04	6.98	6.48	6.2	6.5	0.39	0.36	1	ENST00000436944	mRNA
A_21_P0014206	1.55	1.12	2.15	1.91	1.26	1.31	1.11	1.73	1.09	1.12	1.21	1.22	1.4	1.13	1.08	1.11	1.14	1.15	1.12	1.79	1.05	1.1	0.33	0.26	0	THC2744658	mRNA
A_21_P0014208	13.24	12.45	12.86	13.06	12.83	12.33	12.44	12.91	12.35	12.28	11.86	12.25	11.1	12.31	12.32	12.37	11.9	11.75	11.85	12.51	12.88	13.07	0.52	0.52	1	ENST00000518238	mRNA
A_21_P0014212	3.02	2.73	2.99	3.03	2.3	6.91	3.02	3.35	3.33	1.09	1.03	1.07	1.24	1.1	1.22	1.07	4.61	4.56	1.08	1.1	1.6	2.22	1.55	1.6	1		mRNA
A_21_P0014213	4.4	3.21	5.07	4.26	2.74	3.73	2.85	3.38	3.66	2.08	3.7	3.1	2.16	2.38	1.19	3.51	2.6	3.81	3.11	1.94	4.1	4.08	1.01	0.81	0		mRNA
A_21_P0014215	2.67	1.4	2.89	2.73	4.37	1.47	4.01	3.67	4.23	1.31	1.35	2.28	3.29	1.27	2.25	1.32	1.93	3.08	1.43	3.27	2.22	1.47	1.12	0.8	0	THC2582227	mRNA
A_21_P0014216	1.12	1.22	2.01	1.73	1.18	1.17	1.29	1.17	1.19	6.37	2.18	1.79	2.09	1.13	1.07	1.13	1.26	1.22	1.21	1.37	1.1	1.16	1.33	0.09	0	CD177336	mRNA
A_21_P0014217	1.3	1.93	1.34	1.46	2.18	1.66	1.73	1.33	2.06	1.64	1.27	2.53	2.57	1.43	2.12	1.19	1.41	1.97	1.71	1.97	1.57	1.66	0.44	0.28	0	THC2505091	mRNA
A_21_P0014219	1.09	2.01	1.11	2.06	1.34	1.12	1.11	1.11	1.1	1.11	1.06	3.62	1.1	1.09	1.81	1.09	1.1	1.16	1.15	1.13	1.11	1.11	0.69	0.03	0		mRNA
A_21_P0014220	1.09	3.43	1.11	1.13	1.06	1.94	1.29	1.09	1.1	2.36	1.07	1.22	1.1	1.1	3.1	1.09	2.32	3.2	3.74	2.8	3.69	1.12	0.79	1.11	0	ENST00000518392	mRNA
A_21_P0014222	2.7	1.25	1.18	2.77	3.14	1.26	3.21	2.2	2.3	1.96	2.46	1.7	1.16	3.7	6.88	1.23	1.36	1.19	2.17	1.95	1.15	2.56	1.45	0.57	0	XR_171725	mRNA
A_21_P0014223	1.61	1.55	2.08	1.41	1.16	1.28	1.15	1.15	1.18	1.26	1.29	1.22	1.58	1.39	2.34	1.99	2.42	1.76	1.51	1.2	1.38	1.25	0.35	0.44	0	XR_113143	mRNA
A_21_P0014224	1.42	1.23	1.17	2	1.49	1.25	1.23	1.36	1.28	1.18	1.21	1.76	1.1	1.15	2.17	1.21	1.33	6.52	1.21	2.51	1.14	1.18	0.33	1.98	0	XR_242480	mRNA
A_21_P0014227	1.06	1.07	1.08	1.08	1.49	1.08	1.15	1.17	1.41	1.19	1.09	1.07	1.32	1.12	1.24	1.08	1.07	1.06	3.09	1.08	1.97	1.05	0.13	0.78	0	XR_108933	mRNA
A_21_P0014230	2.91	3.17	2.64	2.48	2.41	1.98	3.13	2.8	3.16	2.3	2.07	2.71	3.15	2.85	1.58	3.75	4.22	3.75	3.9	2.97	1.61	2.81	0.48	0.9	0	NM_001286760	mRNA
A_21_P0014233	1.08	2.18	1.37	1.09	1.27	2.53	2.19	1.1	1.75	1.08	1.08	1.07	1.12	1.1	1.13	1.11	1.12	1.11	2.82	1.08	1.12	1.09	0.5	0.65	0	XR_426400	mRNA
A_21_P0014236	2.06	1.11	2.5	1.99	2.04	2	1.86	1.81	1.19	3.09	3.53	1.18	1.99	2.51	1.88	1.8	1.1	3.44	1.11	2.05	6.17	1.09	0.67	1.86	0	ENST00000482056	mRNA
A_21_P0014237	3.61	3.68	3.83	3.85	3.44	3.42	3.43	3.39	3.24	3.33	3.71	1.07	1.14	3.12	1.11	1.89	1.1	3.13	1.08	3.1	2.81	2.78	1.01	0.91	0	BC042892	mRNA
A_21_P0014238	1.22	1.48	1.34	1.23	1.21	1.59	1.23	1.21	1.65	1.4	1.35	1.91	1.95	1.43	2.08	1.29	1.94	1.49	1.32	1.39	1.26	1.55	0.29	0.24	0	XM_005252287	mRNA
A_21_P0014240	7.92	6.98	7.49	7.84	7.45	7.09	7.1	7.68	6.89	6.69	6.37	7.34	5.25	6.79	7.09	7.13	6.18	6.06	6.65	6.9	7.42	7.5	0.66	0.57	1		mRNA
A_21_P0014241	1.24	7.33	1.35	1.46	1.13	1.63	1.09	1.09	1.14	1.65	1.28	2.53	1.46	1.44	2.17	1.18	1.39	1.91	1.64	1.5	1.4	1.66	1.56	0.24	0	ENST00000478815	mRNA
A_21_P0014245	1.39	1.49	1.7	1.7	1.61	1.81	1.3	1.26	1.72	2.22	1.87	1.54	2.04	1.78	1.27	1.96	1.73	1.56	1.48	1.48	1.83	2.23	0.28	0.28	0	ENST00000391437	mRNA
A_21_P0014247	1.15	1.26	1.17	1.15	1.35	1.23	1.16	1.21	1.21	1.23	1.47	1.65	1.74	1.2	1.1	1.22	1.28	1.36	1.95	1.29	1.13	1.21	0.19	0.28	0	AK096685	mRNA
A_21_P0014249	1.45	1.06	1.41	1.06	1.14	1.13	1.15	1.09	1.74	1.14	1.1	1.19	1.09	1.05	1.17	1.05	1.06	1.05	1.08	1.04	1.09	1.09	0.19	0.02	0	THC2629526	mRNA
A_21_P0014250	1.08	3.29	1.08	1.06	1.14	1.08	1.37	2.22	1.08	1.09	1.15	3.33	1.28	1.14	1.1	1.1	1.1	1.12	1.1	1.08	1.05	1.45	0.79	0.14	0	AK295718	mRNA
A_21_P0014255	8.58	8.92	9.91	8.97	8.39	9.72	8.04	8.27	8.54	9.15	8.44	8.77	8.07	7.9	7.91	8.67	8.71	7.66	9.22	8.94	9.28	9.05	0.61	0.55	1		mRNA
A_21_P0014256	1.59	1.22	1.15	1.14	1.68	1.24	1.22	1.37	1.62	1.17	1.19	1.78	1.07	1.58	2.2	2.31	1.29	1.18	1.2	1.74	1.13	3.04	0.32	0.73	0	ENST00000456004	mRNA
A_21_P0014257	1.16	1.24	2.64	1.71	1.88	1.34	1.52	1.7	1.8	1.69	1.7	1.29	1.71	1.24	1.21	1.24	2.85	1.25	1.27	1.22	1.16	1.21	0.38	0.62	0	ENST00000368619	mRNA
A_21_P0014259	1.12	1.22	1.15	1.19	1.09	1.16	1.4	1.11	1.1	1.17	1.11	1.22	1.17	1.19	1.11	1.17	1.22	1.23	1.24	1.24	1.23	1.18	0.08	0.03	0		mRNA
A_21_P0014260	4.5	5.29	4.76	4.48	4.91	5.68	5.05	4.71	5.07	5.21	5.33	5.99	6.81	6.16	6.49	5.57	5.77	5.81	5.25	4.87	3.94	4.52	0.72	0.7	1	XR_111158	mRNA
A_21_P0014263	1.44	1.2	1.69	1.64	1.18	1.15	1.44	1.16	1.18	2.99	3.43	1.69	2.02	1.94	1.06	2.25	1.23	1.2	1.19	1.29	1.09	1.14	0.69	0.4	0		mRNA
A_21_P0014264	1.13	1.23	1.14	1.18	1.08	1.14	1.09	1.17	1.07	1.16	1.12	1.16	1.09	1.15	1.16	1.21	1.23	1.22	1.21	1.17	1.25	1.19	0.04	0.03	0		mRNA
A_21_P0014265	1.12	1.23	2.1	1.19	1.09	1.17	1.07	1.22	1.1	1.17	1.11	1.24	1.18	1.71	1.12	1.17	1.22	1.24	1.24	1.25	1.23	1.18	0.28	0.03	0		mRNA
A_21_P0014266	3.29	2.04	3.46	2.93	4.3	1.24	4.04	3.74	4.13	2.46	1.14	2.91	3.53	3.41	1.4	2.73	3.85	2.89	3.09	3.51	2.85	3.76	1.05	0.46	0	XR_132956	mRNA
A_21_P0014269	1.09	1.13	1.52	1.1	1.35	1.14	1.17	1.16	1.2	1.1	1.11	1.21	1.11	1.37	1.94	1.11	1.13	1.1	1.12	1.11	1.08	1.1	0.23	0.01	0	AK098207	mRNA
A_21_P0014271	1.15	2.79	1.19	1.17	1.61	1.32	1.85	1.24	1.54	1.21	1.28	1.44	1.45	2.36	1.34	1.24	2.08	2.34	1.23	1.81	1.16	1.91	0.47	0.47	0	XR_132955	mRNA
A_21_P0014272	2.82	1.21	1.97	2.21	3.21	1.94	1.81	2.85	1.93	2	1.11	1.15	1.4	2.22	1.21	1.67	1.22	1.21	2.55	1.18	2.47	2.69	0.66	0.69	0	XR_109069	mRNA
A_21_P0014273	14.16	13.57	13.91	14.09	13.94	13.31	13.71	13.98	13.48	13.27	13.06	13.29	12.13	13.37	13.37	13.84	13.4	13.05	13.21	13.48	13.99	14.12	0.51	0.4	1	ENST00000532805	mRNA
A_21_P0014280	6.26	7.16	6.54	6.49	6.59	6.66	7.17	6.21	7.26	6.19	6.17	6.4	6.61	5.89	5.95	7.12	7.46	7.36	7.37	6.71	6.61	6.28	0.43	0.45	1	AK125272	mRNA
A_21_P0014281	8.19	6.76	7.57	7.74	7.15	7.35	6.71	7.45	6.44	6.78	6.17	7.13	5.75	6.94	7.08	6.92	5.55	5.9	6.81	6.74	7.28	7.52	0.62	0.71	1	BX096603	mRNA
A_21_P0014283	4.76	5.55	4.8	4.66	5.46	4.77	5.33	4.87	5.4	4.51	4.67	5.07	5.39	4.94	5.82	3.57	4.72	4.75	3.91	5.02	3.62	4.63	0.39	0.6	1	AK092621	mRNA
A_21_P0014287	3.77	2.11	1.23	1.57	1.92	1.09	1.11	1.06	1.14	1.64	1.08	6.61	1.21	1.05	1.08	2.61	2.09	1.02	1.04	4.04	2.05	1.06	1.5	1.11	0	BC034289	mRNA
A_21_P0014288	1.43	1.71	4.53	1.36	1.85	2.97	1.15	2.24	1.52	1.78	1.25	2.88	1.7	3.53	3.13	2.1	2.59	1.31	3.49	1.29	1.82	1.25	0.99	0.83	0	AK124233	mRNA
A_21_P0014291	1.11	1.14	1.12	1.1	1.17	1.14	1.19	1.18	1.14	1.12	1.22	1.16	1.43	1.9	1.14	1.14	1.14	1.18	1.16	1.12	1.09	1.12	0.21	0.03	0	THC2542877	mRNA
A_21_P0014294	3.27	3.05	4.22	3.77	2.29	3.91	2.77	3.15	2.84	2.08	2.47	4.06	3.39	3.81	3.05	3.26	3.26	1.41	2.54	2.78	3.31	2.9	0.66	0.67	0		mRNA
A_21_P0014295	1.21	1.39	1.24	1.21	1.21	1.59	1.24	1.27	1.34	1.27	1.44	1.54	1.78	1.29	1.24	1.3	1.61	1.33	1.38	1.35	1.21	1.28	0.17	0.13	0	XR_243152	mRNA
A_21_P0014305	1.61	1.06	2.39	1.06	2.72	1.16	1.65	1.44	1.2	1.15	2.36	1.2	1.1	1.05	1.09	1.05	1.08	2.39	2.83	1.07	1.1	1.1	0.56	0.76	0		mRNA
A_21_P0014306	2.84	1.12	1.09	2.26	1.8	1.1	1.97	2.11	1.83	1.11	1.2	1.2	1.38	1.13	1.08	1.53	1.14	1.15	1.12	2.27	2.47	1.1	0.55	0.59	0	ENST00000567216	mRNA
A_21_P0014307	1.37	1.2	2.72	1.8	2.46	2.51	2.79	2.16	2.37	1.18	1.89	1.77	3.39	1.1	3.76	1.57	2.35	1.18	1.19	5.68	1.15	1.18	0.8	1.66	0	ENST00000619114	mRNA
A_21_P0014309	3.57	2.08	3.49	3.78	4.09	2.29	3.6	4.07	3.59	1.59	2.39	2.46	3.63	2.63	1.84	1.43	1.44	2.07	1.87	1.6	2.93	1.63	0.85	0.53	0	ENST00000553080	mRNA
A_21_P0014310	4.12	2.2	4.23	4.64	3.18	2.56	3.3	4.02	3.35	2.65	3.08	2.37	2.79	3.25	2.71	3.27	1.54	2.81	3.4	2.23	3.88	3.41	0.73	0.81	0	XR_109239	mRNA
A_21_P0014315	2.28	4.23	3.1	2.87	4.53	2.64	4.91	4.66	5.03	4.23	3.6	1.53	4.88	4.35	4.34	3.99	4.64	2.12	3.93	4.17	3.09	3.26	1.08	0.84	0	THC2618039	mRNA
A_21_P0014316	4.61	5.16	4.47	4.35	4.66	5.09	4.56	3.95	4.27	5.45	5.59	4.59	4.95	5.78	5.78	5.28	4.62	3.97	4.53	4.19	4.49	4.76	0.57	0.42	1	XR_133117	mRNA
A_21_P0014320	4.06	5.33	4.04	4.14	5.02	3.89	4.84	4.5	4.9	4.7	5.35	5.05	4.96	4.35	4.22	3.16	3.51	3.53	3.79	4.72	4.1	4.38	0.49	0.55	1		mRNA
A_21_P0014322	2.79	4.03	1.24	1.97	1.9	2.15	2.01	1.27	1.09	1.46	2.16	1.03	1.25	2.66	1.17	1.08	4.35	3.5	1.09	1.07	1.09	2.19	0.82	1.36	0	XR_243378	mRNA
A_21_P0014324	3.29	3.9	3.83	2.25	3.87	2.01	3.3	3.5	3.64	1.97	1.97	1.07	1.36	2.44	1.18	2.92	2.14	3.68	1.08	2.64	1.56	2.54	1.03	0.86	0		mRNA
A_21_P0014325	5.14	5.38	5.39	5.37	5.02	5.36	4.89	4.93	4.91	4.65	4.95	4.92	5.8	4.69	4.89	5.53	5.74	6.28	5.66	5.3	4.73	5.06	0.31	0.5	1	NM_207385	mRNA
A_21_P0014329	3.74	3.33	3.49	4.14	3.63	4.04	3.66	3.87	3.64	2.31	1.68	2.88	1.19	2.79	2.06	3.13	3.5	4	1.3	3.91	1.96	3.04	0.91	1.01	1	ENST00000563307	mRNA
A_21_P0014332	12.38	11.99	13.07	12.26	11.95	13.73	11.81	12.05	12.7	12.76	11.64	12.08	12.27	12.86	12.18	10.86	11.53	10.6	11.42	12.77	13.26	12.4	0.55	1	1	AW874688	mRNA
A_21_P0014333	6.21	6.29	6.48	6.32	6.24	6.3	6.16	6.59	6.55	5.62	5.83	6.05	6.38	6.66	6.01	6.26	6.54	6.23	6.22	5.99	5.99	5.93	0.28	0.21	1	DA101410	mRNA
A_21_P0014343	7.58	6.78	6.3	8.45	6.91	5.47	6.98	6.16	5.51	6.7	6.54	5.18	3.95	7.22	5.51	5.84	5.46	2.84	7.67	6.66	6.31	7.12	1.1	1.58	1	THC2640228	mRNA
A_21_P0014344	5.03	2.6	3.55	2.96	4.41	1.03	4.17	4.62	4.27	6.5	1.09	1.07	1.17	3.1	1.12	1.1	1.09	1.08	1.07	2.94	1.75	3.4	1.74	0.99	0	XR_424802	mRNA
A_21_P0014345	3.36	4.72	3.58	3.78	4.42	4.04	4.64	4.55	4.79	4.49	4.24	3.89	4.76	3.43	4.76	4.61	4.7	4.78	3.44	4.82	4.58	4.19	0.51	0.49	1		mRNA
A_21_P0014347	4.51	3.18	4.22	3.94	3.48	3.61	3.4	3.92	3.71	2.2	1.19	3.85	2.6	3.29	1.07	4.13	1.22	1.23	1.98	2.92	3.36	2.94	1.03	1.1	0	AK096807	mRNA
A_21_P0014353	1.84	1.24	2.48	2.93	2.49	3.57	1.87	2.1	2.08	3.81	3.18	3.86	2.45	3.42	7.48	3.79	2.07	1.21	1.22	1.22	2.4	2.66	1.47	0.97	0	XR_109418	mRNA
A_21_P0014354	1.34	1.41	1.24	1.2	1.19	1.42	1.25	1.23	1.4	1.24	1.32	1.9	1.28	1.9	1.78	1.3	4.01	1.24	1.3	1.85	1.2	1.25	0.25	1.03	0	XR_243745	mRNA
A_21_P0014357	1.47	1.62	1.32	2.75	1.21	1.69	1.76	1.41	1.68	1.4	1.43	1.87	1.74	1.35	1.5	1.6	2.32	1.41	1.43	1.47	1.26	2.24	0.37	0.43	0	ENST00000521847	mRNA
A_21_P0014364	1.05	1.06	1.05	1.06	1.1	3.58	1.16	1.11	1.2	1.14	1.11	1.2	1.09	1.05	1.1	1.05	1.08	1.05	1.08	1.04	1.09	1.1	0.64	0.02	0	THC2581701	mRNA
A_21_P0014367	1.03	1.04	1.05	1.05	1.07	1.11	1.14	1.07	1.19	1.14	1.8	1.15	1.1	1.05	1.13	1.04	1.04	2.53	1.06	1.03	2.68	1.08	0.19	0.76	0	XR_133155	mRNA
A_21_P0014368	5.68	6.2	5.98	5.62	6.26	5.32	5.82	5.86	6.28	5.48	5.07	4.82	5.09	5.45	5.46	5.02	5.34	5.75	5.1	5.65	5.36	5.47	0.45	0.27	1	ENST00000596510	mRNA
A_21_P0014369	2.06	1.68	1.52	1.66	2.22	1.24	1.12	1.53	1.7	1.42	1.22	1.75	1.37	1.43	1.57	1.15	1.34	1.48	1.67	1.29	1.43	1.36	0.3	0.16	0	BQ184040	mRNA
A_21_P0014370	11.13	11.58	11.39	11.37	11.43	11.72	11.43	11.29	11.35	11.7	11.74	11.69	12.09	11.86	11.73	11.42	11.49	11.72	11.56	12.13	12.02	11.74	0.25	0.27	1	BX103273	mRNA
A_21_P0014374	7.39	6.33	7.76	6.84	6.11	7.14	5.91	6.64	5.63	6.43	4.9	6.11	8.2	6.04	5.89	6.16	6.07	5.47	6.38	6.61	7.14	6.54	0.86	0.52	1		mRNA
A_21_P0014375	1.08	1.11	1.06	1.09	1.05	1.08	1.06	1.05	1.04	1.09	1.1	1.1	1.09	1.07	1.08	1.12	1.13	1.1	1.07	1.09	1.11	1.09	0.02	0.02	0	THC2687467	mRNA
A_21_P0014376	1.45	2.28	1.21	1.46	1.62	1.41	1.59	1.14	2.13	1.23	1.31	1.18	1.37	1.24	1.25	1.41	1.18	3.78	2.29	1.24	1.45	1.24	0.34	0.95	0	XR_248595	mRNA
A_21_P0014377	3.31	3.08	3.36	3.63	3.81	1.59	3.76	3.93	4.11	1.13	1.92	4.7	2.62	2.47	2.66	2.83	2.52	1.21	1.2	3.69	1.31	2.27	1	0.95	0	NM_001294306	mRNA
A_21_P0014378	1.59	1.75	1.25	1.41	1.15	1.28	1.14	1.35	1.18	1.28	1.92	1.26	1.29	1.33	2.06	1.18	1.22	1.8	1.61	1.96	1.74	1.82	0.28	0.3	0	ENST00000592362	mRNA
A_21_P0014381	3.5	3.86	3.29	3.43	4.28	3.42	4.04	3.33	4.18	2.68	3.55	3.23	3.82	3.81	3.59	4.22	4.61	4.43	4.3	2.86	3.41	3.11	0.41	0.71	0	BC014786	mRNA
A_21_P0014382	1.99	1.18	1.83	1.53	1.48	1.14	2.14	2.29	1.15	1.14	1.09	1.19	1.18	1.93	1.2	1.14	1.17	1.21	1.2	1.21	1.17	1.15	0.42	0.03	0		mRNA
A_21_P0014383	1.07	1.07	1.06	1.05	1.1	1.06	1.53	1.12	1.06	1.97	1.12	1.1	1.21	1.1	2.76	1.51	1.1	1.09	1.07	1.68	1.05	1.07	0.48	0.26	0	BE714980	mRNA
A_21_P0014384	2.23	1.11	3.04	1.64	1.09	1.13	1.16	1.35	2.39	1.1	1.09	2.83	1.06	1.06	2.03	1.07	1.1	1.1	1.11	1.08	1.08	1.1	0.7	0.02	0		mRNA
A_21_P0014385	5.83	6.29	6.07	6.2	6.39	5.25	6.25	6.15	6.67	5.22	5.4	4.94	5.39	5.57	5.23	5.45	6.3	6.19	6.37	6.27	5.63	5.87	0.53	0.36	1	BC042148	mRNA
A_21_P0014386	5.32	4.97	5.18	5.4	5.7	5.26	5.9	5.9	5.83	4.07	4.62	4.4	3.59	3.56	4.23	4.74	5.23	5.19	5.18	4.99	5.24	5.1	0.81	0.18	1		mRNA
A_21_P0014388	7.12	8.29	7.69	7.62	7.65	8.11	7.94	7.69	8.14	8.15	8.39	8.51	9.35	8.31	8.22	8.01	8.55	8.58	8.51	7.87	6.96	7.25	0.51	0.65	1	ENST00000590787	mRNA
A_21_P0014389	5.18	1.08	3.61	4.47	3.98	3.45	3.75	3.56	3.03	4.08	2.43	1.12	2.64	4.23	3.54	3.04	3.2	2.42	3.73	4.22	4.83	4.43	1.14	0.86	0	NM_005721	mRNA
A_21_P0014390	3.26	4.05	3.3	3.94	4.06	3.4	4.28	3.58	4.62	3.51	4.1	3.95	4.25	4.26	3.23	3.93	4.16	2.78	4.45	3.64	3.7	4.58	0.44	0.6	1	XR_244094	mRNA
A_21_P0014391	4.56	4.49	5.09	4.79	4.73	5.07	4.71	4.83	4.66	6.19	4.01	4.13	4.25	4.65	4.53	4.24	4.67	4.28	4.82	4.31	5.05	4.17	0.51	0.34	1		mRNA
A_21_P0014392	3.58	3.73	4.28	3.93	6.68	2.97	6.22	5.55	6	1.69	1.36	2.67	4.02	2.56	3.03	3.79	1.25	2.13	1.23	4.63	2.77	3.73	1.62	1.32	0	THC2541083	mRNA
A_21_P0014394	5.74	5.27	5.59	5.71	5.52	5.53	5.74	5.85	5.68	5.31	4.71	5.21	5.02	5.5	5.28	5.57	5.06	4.67	4.81	5.13	5.64	5.7	0.31	0.42	1		mRNA
A_21_P0014398	1.39	1.14	1.05	1.11	1.42	1.27	1.32	1.03	1.05	1.1	3.66	1.13	1.09	2.8	1.06	1.84	1.15	1.11	1.06	1.14	2.98	2.55	0.75	0.79	0	AK023614	mRNA
A_21_P0014400	4.68	3.91	4.61	4.48	4.57	4.32	3.9	4.37	4.36	4.46	4.44	4.15	3.72	4.23	3.87	2.33	4.37	3.86	1.94	3.96	5.33	4.66	0.3	1.23	1	AK098015	mRNA
A_21_P0014407	2.78	2.01	2.49	2.47	1.7	1.12	2.5	2.75	2.19	2.22	1.69	2.87	3.9	2.24	3.56	1.49	2.27	2.69	1.1	2.54	1.81	2.53	0.71	0.61	0	BX118153	mRNA
A_21_P0014411	1.17	1.33	1.21	1.19	1.19	1.38	1.24	1.24	1.35	1.97	1.31	1.67	1.39	1.23	1.46	1.27	1.56	1.23	1.26	1.25	1.18	2.18	0.21	0.36	0	XR_112127	mRNA
A_21_P0014413	1.91	1.95	2.61	3.25	2.31	2.87	3.11	2.8	3.54	1.26	1.77	2.2	1.19	2.34	2.27	2.22	1.82	1.43	1.38	3.23	2.79	2.97	0.69	0.75	0		mRNA
A_21_P0014414	6.03	5.07	5.2	5.8	5.29	4.83	4.95	5.89	4.82	4.65	3.49	4.68	3.05	4.96	4.86	5.31	4.77	4	4.92	4.25	5.26	5.42	0.8	0.55	1		mRNA
A_21_P0014416	2.36	2.71	2.3	1.12	1.47	2.2	1.71	1.94	1.2	2.34	1.92	1.15	1.53	2.96	1.19	2.62	1.15	5.49	1.18	1.14	2.37	1.13	0.59	1.61	0	XR_109685	mRNA
A_21_P0014417	3.01	3.81	3.62	3.12	2.94	3.74	4.56	2.97	4.98	3.85	3.45	3.44	3.85	3.06	1.17	2.77	1.89	2.55	1.12	3.77	3.21	3.95	0.86	1.01	1		mRNA
A_21_P0014418	1.22	1.86	1.33	1.44	1.2	1.44	1.07	1.65	1.42	1.67	1.27	2.43	1.58	1.42	1.97	1.14	1.3	1.72	1.5	2.6	1.41	1.62	0.35	0.48	0		mRNA
A_21_P0014420	1.29	1.52	1.21	1.33	1.11	1.29	1.08	1.31	1.49	1.29	1.17	1.92	1.22	1.25	1.15	1.23	1.38	1.73	2.58	1.59	1.36	1.28	0.21	0.47	0		mRNA
A_21_P0014421	7.23	7.3	7.38	7.24	7.81	7.39	8.09	7.75	8.62	7.34	7.53	7.22	8.23	7.41	7.76	7.7	7.57	7.89	7.78	7.39	7.28	7.27	0.42	0.25	1	ENST00000480319	mRNA
A_21_P0014422	14.05	13.36	13.83	13.95	13.68	13.08	13.52	13.78	13.21	12.98	12.57	13.03	12.01	13.11	13.17	13.49	12.95	12.85	13.04	13.13	13.54	13.79	0.55	0.35	1	ENST00000366413	mRNA
A_21_P0014423	3.61	4.6	3.47	3.26	1.98	3.24	1.9	1.72	2.61	2.85	1.04	1.13	1.14	2.54	1.46	2.71	1.09	1.13	1.13	2.58	2.85	2.51	1.07	0.83	0	THC2667604	mRNA
A_21_P0014425	1.08	1.1	1.1	1.09	1.14	3.27	1.16	1.19	1.19	1.1	1.13	1.09	1.38	1.85	1.24	1.1	1.1	1.08	1.09	1.1	1.08	1.08	0.57	0.01	0	CU680219	mRNA
A_21_P0014429	2.28	1.14	2.64	2.75	2.71	3.27	2.73	1.84	1.98	5.07	5.91	3.39	3.77	4.53	3.44	4.99	4.11	4.7	4.81	3.26	4.52	2.7	1.27	0.87	0	ENST00000462631	mRNA
A_21_P0014432	3.72	4.8	3.97	3.39	5.01	2.86	4.81	4.11	4.75	4.34	3.71	4.06	4.72	3.07	3.75	1.48	2.83	2.52	1.15	3.42	1.97	3.78	0.67	0.98	1	XR_172371	mRNA
A_21_P0014433	1.11	1.19	1.14	1.13	1.15	1.2	1.2	1.18	1.23	1.14	1.16	1.37	1.12	1.12	2	1.15	1.2	1.14	4.51	1.14	1.11	1.14	0.22	1.27	0		mRNA
A_21_P0014434	1.6	2.19	1.21	1.47	1.17	1.46	1.47	1.17	1.19	1.22	2.05	1.13	1.74	1.26	1.32	1.82	1.54	1.81	2.82	2.29	1.57	1.72	0.33	0.46	0	XR_430537	mRNA
A_21_P0014437	2.02	2.93	2.23	1.17	2.44	2.37	1.39	1.4	2.5	4.94	3.44	1.8	4.36	3.2	3.48	3.08	2.58	4.04	2.09	1.19	2.59	3.01	1.09	0.88	0	BC033052	mRNA
A_21_P0014438	3.53	3.94	3.5	3.62	3.99	2.59	3.8	4.25	3.42	1.07	1.86	3.16	1.33	2.37	3.17	2.41	3.08	2.72	2.47	3.83	4.25	3.73	0.99	0.73	1		mRNA
A_21_P0014440	12.74	11.91	12.17	12.45	12.31	11.63	11.98	12.36	11.85	11.61	11.37	11.64	10.67	11.75	11.83	12.07	11.7	11.62	11.52	11.75	12.22	12.49	0.5	0.36	1	BG198360	mRNA
A_21_P0014441	1.87	2.56	1.91	1.1	2.17	3.3	1.66	1.77	2.68	1.83	3.86	1.08	1.22	1.71	1.18	3.71	1.09	1.11	1.1	1.11	1.11	1.08	0.81	0.99	0	THC2636494	mRNA
A_21_P0014442	1.2	1.21	1.7	1.19	1.23	1.65	1.88	1.21	1.22	1.23	1.24	1.12	2.14	1.23	2.27	1.18	1.28	1.36	1.23	1.24	1.17	1.25	0.38	0.06	0	XR_251642	mRNA
A_21_P0014443	3.41	4.36	3.57	3.55	3.53	3.21	3.25	3.27	3.24	3.57	3.94	4.03	3.54	4.58	4.75	1.13	3.52	1.13	1.15	3.5	2.92	1.86	0.5	1.12	1	THC2548652	mRNA
A_21_P0014446	1.13	1.22	1.17	1.22	1.17	1.19	1.01	1.89	1.44	1.61	1.18	1.55	1.76	1.83	1.19	1.47	1.14	1.22	1.2	1.17	1.24	1.22	0.28	0.11	0	ENST00000296575	mRNA
A_21_P0014447	1.39	1.93	1.35	1.46	1.13	2.39	1.1	1.39	1.15	2.09	2.2	2.55	1.58	1.47	2.25	1.68	1.37	2.29	1.53	1.41	1.4	1.66	0.49	0.32	0		mRNA
A_21_P0014449	1.16	1.45	1.2	1.27	1.11	1.2	1.11	1.08	1.12	1.24	1.16	1.35	1.12	1.24	1.21	1.24	1.41	1.37	1.52	1.3	1.45	1.28	0.1	0.1	0	XR_109854	mRNA
A_21_P0014450	4.73	5.33	4.82	5.75	5.86	4.3	5.74	5.72	5.68	4.43	3.8	4.47	4.24	4.96	3.68	5.19	4.18	3.51	5.15	4.93	4.85	4.8	0.74	0.6	1	XR_250562	mRNA
A_21_P0014451	6.12	4.46	4.63	5.95	6.07	5.06	5.73	5.76	5.58	4.81	5.04	4.81	4.91	5.2	5.56	5.73	4.77	5.11	5.14	4.62	5.63	6.04	0.54	0.52	1	CD358791	mRNA
A_21_P0014452	1.2	1.71	1.22	1.41	1.14	1.32	1.13	1.12	1.16	1.24	1.25	1.23	1.18	1.23	1.31	1.23	1.23	1.73	1.47	1.25	1.49	1.3	0.15	0.19	0	AK130262	mRNA
A_21_P0014456	11.61	12.76	12.24	11.98	11.55	12.74	12.34	11.83	12.67	12.71	13.02	12.67	13.08	12.36	12.41	12.69	12.8	12.83	12.8	12.38	11.69	11.88	0.48	0.47	1	THC2685060	mRNA
A_21_P0014457	1.08	1.1	1.06	1.08	1.13	1.19	1.19	1.13	1.21	1.15	1.13	1.26	1.09	1.06	1.11	1.06	1.13	1.08	1.12	1.05	1.11	1.12	0.06	0.03	0		mRNA
A_21_P0014458	1.49	1.15	1.67	1.11	1.98	1.17	1.19	1.17	1.21	1.91	2.37	1.25	1.12	1.1	1.93	1.13	2.44	1.11	2.48	1.99	1.96	1.12	0.41	0.62	0	AK096487	mRNA
A_21_P0014460	1.31	1.1	2.43	1.1	1.08	1.07	1.09	1.13	1.19	2.19	1.04	1.07	1.22	2.2	1.16	1.17	1.1	1.11	1.1	1.11	1.12	1.73	0.48	0.23	0	XR_109939	mRNA
A_21_P0014467	5.25	5.84	4.6	5.63	5.62	7.34	5.55	4.28	4.95	7.4	7.3	7.34	7.96	7.12	6.17	6.02	5.95	6.45	5.19	7.69	7.16	6.88	1.17	0.84	1		mRNA
A_21_P0014468	10.33	9.37	9.63	10.06	9.43	8.98	9.25	9.7	8.92	8.97	8.8	9.3	7.97	9.04	9.24	9.48	9	8.86	9.05	9.01	9.51	9.87	0.56	0.37	1		mRNA
A_21_P0014472	1.14	1.23	1.17	1.15	2.72	1.22	2.6	2.31	2.82	1.2	1.41	1.41	1.62	1.21	1.15	1.21	1.23	1.3	1.31	1.22	1.12	1.19	0.64	0.06	0	THC2757892	mRNA
A_21_P0014473	3.43	1.11	3.56	3.21	3.17	1.09	3.52	3.4	3.23	1.09	1.04	1.11	1.19	2.1	1.28	1.09	1.1	1.13	1.12	2.53	3.34	2.45	1.12	0.93	0	ENST00000458030	mRNA
A_21_P0014474	4.95	5.59	5.44	5.38	6.01	5.67	6.19	5.67	6.16	5.53	6.16	5.81	6.76	6.17	6.12	5.94	6.41	6.2	6.35	5.72	4.85	5.3	0.44	0.58	1	THC2645708	mRNA
A_21_P0014476	1.63	1.95	3.09	2.44	1.3	2.34	2.38	1.52	3.12	1.54	1.3	1.18	2.15	1.26	1.91	1.76	1.39	1.53	1.28	1.3	2.99	2.15	0.64	0.62	0	BX647890	mRNA
A_21_P0014477	12.49	12.12	12.23	12.33	13.22	12.33	13.45	13.03	13.47	12.22	12.25	12.18	13.67	13.41	13.3	12.14	12.09	11.73	11.69	12.39	12.23	12.41	0.59	0.29	1	THC2655508	mRNA
A_21_P0014478	1.21	2.22	1.24	1.36	1.13	1.5	1.1	1.5	1.21	1.5	1.22	2.37	1.34	1.39	1.22	1.21	1.51	1.87	1.82	1.65	1.38	2.11	0.37	0.31	0	THC2508239	mRNA
A_21_P0014480	3.86	2.87	4.25	3.91	4.24	3.71	3.69	4.09	4.1	3.14	1.47	3.58	2.96	3.54	3.25	2.86	3.9	2.66	2.26	2.87	2.98	3.66	0.72	0.57	0	BC028186	mRNA
A_21_P0014481	5.2	4.83	5.1	4.96	5.56	4.67	5.69	5.52	5.86	3.61	3.09	4.35	5.12	4.82	4.29	4.99	4.47	4.52	5.25	4.76	4.96	4.78	0.76	0.27	1	BC128230	mRNA
A_21_P0014484	2.2	1.16	2.35	1.14	1.83	1.2	1.43	1.49	1.61	1.11	1.15	1.13	3.67	2.78	1.03	1.12	1.15	1.12	1.05	1.2	1.15	1.1	0.76	0.05	0		mRNA
A_21_P0014485	1.02	1.03	1.39	1.04	1.04	1.09	1.35	1.05	1.11	1.18	1.07	1.1	1.22	1.06	1.09	1.02	1.02	1.03	2.98	1.03	1.08	1.07	0.11	0.73	0	THC2630661	mRNA
A_21_P0014486	2.34	3	3.07	2.41	3.05	2.94	3.08	3.47	3.66	1.45	1.07	1.04	2.73	2.27	2.35	2.2	3.27	3.11	1.08	2.26	2.28	2.37	0.81	0.72	0	AK131021	mRNA
A_21_P0014492	5.78	5.96	6.12	5.95	6.86	5.64	7.15	6.83	7.3	5.34	5.39	5.05	6.77	6.09	6.22	6.14	5.96	5.73	5.8	5.85	5.79	5.94	0.69	0.14	1		mRNA
A_21_P0014497	2.42	1.38	2.1	1.46	2.31	1.86	2.6	2.06	2.46	2.23	1.72	1.3	2.06	1.28	1.55	2.5	1.57	1.88	1.59	1.44	1.67	3.38	0.45	0.7	0	XR_245345	mRNA
A_21_P0014500	6.34	7.41	6.66	6.81	7.76	6.87	8.13	7.73	8.08	6.99	7.4	7.08	7.51	7.31	6.58	5.89	6.45	5.94	6.47	7.16	6.4	6.7	0.54	0.44	1		mRNA
A_21_P0014502	7.35	5.88	6.16	6.49	6.44	5.43	6.55	6.46	5.7	5.25	4.57	5.31	5.18	6.09	4.73	6.09	5.81	6.67	6.24	7.06	6.98	7.03	0.77	0.51	1	AY952884	mRNA
A_21_P0014506	1.1	1.14	1.46	1.11	1.66	1.16	1.52	1.56	1.21	1.11	1.73	1.15	1.31	1.15	1.35	1.12	1.14	1.11	2.66	1.13	1.1	1.67	0.22	0.58	0		mRNA
A_21_P0014507	1.53	1.27	1.16	1.69	1.48	1.17	1.1	1.25	1.09	2.6	1.93	1.2	1.06	1.17	1.2	1.44	1.27	2.71	1.25	1.2	1.32	1.21	0.41	0.55	0	THC2634011	mRNA
A_21_P0014508	1.09	1.95	1.04	1.11	1.02	1.15	1.04	1.02	1.05	1.1	1.13	1.13	1.12	1.02	1.04	1.11	1.14	1.09	1.04	1.16	1.12	1.08	0.23	0.04	0	AW513664	mRNA
A_21_P0014509	6.86	5.94	6.55	6.59	6.88	6.54	6.93	7.19	6.79	6.76	6.62	6.21	6.83	9.88	6.66	6.6	6.11	6.48	5.71	6.39	6.75	6.9	0.88	0.4	1	BX108475	mRNA
A_21_P0014512	1.67	1.08	1.07	1.96	1.14	1.07	1.53	2.06	1.8	1.08	7.39	1.11	1.25	1.12	1.09	1.1	1.1	1.4	1.09	1.07	1.05	1.97	1.6	0.34	0	AK097695	mRNA
A_21_P0014513	4.33	2.78	4.49	4.05	5.41	3.88	5.2	5.29	5.6	4.47	3.96	4.37	4.88	4.35	3.69	4.26	2.43	3.31	3.32	3.97	4.02	4.67	0.75	0.75	1	BG205415	mRNA
A_21_P0014514	1.95	2.14	1.39	1.13	1.07	1.1	1.09	1.44	1.1	1.1	1.05	1.12	1.18	1.11	2.73	1.1	1.11	1.15	2.63	1.15	1.12	1.1	0.5	0.57	0	BG927974	mRNA
A_21_P0014518	1.44	1.09	1.52	1.9	1.08	1.06	1.09	1.33	1.07	1.08	1.05	1.06	1.2	1.12	1.14	1.1	1.1	1.1	1.1	1.1	1.12	1.09	0.24	0.01	0	THC2728927	mRNA
A_21_P0014519	1.23	1.93	1.32	1.44	1.14	1.78	1.11	1.1	1.15	1.61	1.26	2.57	1.39	1.45	1.99	1.2	1.44	1.95	1.71	1.57	1.35	1.61	0.42	0.25	0	THC2656750	mRNA
A_21_P0014521	2.87	3.25	3.22	3.16	3.67	4.12	4.08	3.61	3.44	3.39	1.7	1.05	1.23	3.7	3.46	3.02	3.04	2.65	3.55	3.48	3.27	2.48	0.96	0.4	1	XR_110196	mRNA
A_21_P0014523	1.91	2.93	2.46	1.93	2.24	1.54	3.27	2.21	2.58	1.38	1.39	2.97	1.28	2.3	2.35	1.84	2.17	1.57	1.51	1.33	1.97	1.61	0.61	0.29	0		mRNA
A_21_P0014524	1.09	1.1	1.09	1.11	1.04	4.62	1.06	1.05	1.08	1.2	1.08	3.72	1.17	1.38	1.28	1.05	1.05	1.13	1.12	1.08	1.11	1.12	1.09	0.04	0		mRNA
A_21_P0014525	3.1	2.07	2.42	2.19	3.07	1.53	3.56	2.83	3.17	1.32	1.37	2.22	3.83	1.26	2.24	1.37	1.88	1.36	1.46	2.47	2.21	1.46	0.83	0.45	0	BG182803	mRNA
A_21_P0014527	7.22	8.19	7.55	7.14	6.98	6.66	6.8	6.25	6.48	6.78	6.9	7.03	5.57	5.48	5.18	6.46	7.29	7.19	6.4	6.8	5.84	6.33	0.8	0.51	1	THC2690233	mRNA
A_21_P0014529	1.1	1.15	1.12	1.11	1.13	1.16	1.19	1.17	1.21	1.11	1.13	1.23	1.15	1.11	1.8	1.12	1.15	1.11	1.13	1.13	1.1	1.11	0.17	0.02	0	AK097323	mRNA
A_21_P0014531	1.16	1.31	2.41	1.18	3.04	2.91	2.46	1.95	1.87	2.56	1.83	1.75	1.25	3.7	3.18	2.98	1.92	3.42	1.83	2.09	1.17	2.32	0.8	0.75	0	THC2562352	mRNA
A_21_P0014532	1.12	1.22	1.15	1.14	1.16	1.83	1.34	1.19	1.26	2.78	1.2	2.99	1.06	2.46	2.11	2.66	2.56	1.18	1.21	1.15	1.14	1.21	0.66	0.7	0		mRNA
A_21_P0014533	5.68	6.4	5.97	6.05	5.9	5.96	6.11	5.82	6.04	5.65	5.97	5.88	6.5	5.58	5.21	6.75	7.4	6.86	6.87	6.16	5.78	5.97	0.32	0.58	1	THC2656489	mRNA
A_21_P0014534	3.05	2.47	3.34	3.3	3.46	3.86	3.81	3.94	3.84	1.98	1.23	1.14	1.11	3.43	1.13	2.92	3.71	2.81	1.21	2.86	1.67	3.43	1.12	0.91	1	XR_245792	mRNA
A_21_P0014537	1.12	2.31	1.16	1.2	1.07	2.08	1.05	1.06	1.86	2.51	1.13	5.04	1.2	1.19	1.58	1.09	2.64	1.24	2.34	1.19	1.17	1.87	1.04	0.64	0	ENST00000555560	mRNA
A_21_P0014540	1.41	1.28	1.21	1.19	1.21	2.13	1.21	1.27	1.25	1.22	1.43	1.34	1.77	1.26	1.22	1.27	1.3	1.33	1.37	1.25	1.17	1.23	0.26	0.07	0		mRNA
A_21_P0014541	1.08	1.11	1.1	1.61	1.06	1.11	1.88	1.96	3.21	1.1	1.06	1.2	1.09	1.78	3.2	1.07	1.08	1.13	1.13	1.14	1.09	1.79	0.74	0.26	0		mRNA
A_21_P0014545	2.37	1.13	1.57	2.01	1.4	1.09	1.46	1.93	1.55	1.1	1.05	1.1	1.21	1.15	1.19	1.59	1.12	1.14	1.14	1.71	1.15	1.11	0.4	0.26	0	XR_110261	mRNA
A_21_P0014546	1.43	1.1	1.47	1.06	1.95	1.09	1.34	1.8	1.77	1.1	1.18	1.17	1.33	1.13	1.09	1.11	1.13	1.13	1.11	1.1	1.04	1.09	0.29	0.03	0		mRNA
A_21_P0014549	6.19	6.74	6.49	6.58	6.85	6.97	6.94	6.55	7.52	7.09	7.3	7.37	7.75	7.59	7.41	6.85	6.68	5.9	6.14	6.52	5.96	6.44	0.46	0.36	1	ENST00000553330	mRNA
A_21_P0014552	3.83	3.02	3.73	2.66	3.13	2.72	3.06	4.24	3.33	1.1	1.1	1.5	1.07	3.42	2.58	2.21	1.16	1.14	1.11	1.9	1.96	2.52	1.04	0.58	0	THC2716660	mRNA
A_21_P0014553	2.72	1.09	1.61	1.07	1.14	1.08	1.12	1.15	1.09	1.09	1.15	1.1	1.29	1.15	1.11	1.11	1.1	1.12	1.1	1.07	1.56	1.08	0.42	0.17	0	ENST00000620237	mRNA
A_21_P0014561	7.09	6.54	7.07	7.05	6.93	6.55	6.79	6.99	6.82	6.35	6.01	6.51	6.01	6.28	6.28	6.62	6.15	5.96	5.83	6.49	6.94	6.93	0.38	0.45	1	XR_110305	mRNA
A_21_P0014563	4.47	4.4	4.27	4.21	4.01	3.5	3.8	3.47	3.86	4.08	3.83	3.73	3.63	2.61	6.93	3.05	2.11	3.76	4.23	3.82	2.82	4.96	0.92	0.95	1	THC2571460	mRNA
A_21_P0014566	7.34	6.55	7.35	7.24	6.66	7.19	6.79	6.98	6.71	6.8	6.18	6.82	6.38	6.15	6.23	6.62	5.98	6.52	6.86	6.63	7.05	7.13	0.41	0.38	1	THC2676954	mRNA
A_21_P0014569	1.07	1.09	1.08	1.1	1.08	1.06	1.1	1.13	1.08	1.08	1.04	1.07	1.22	1.11	1.15	1.1	1.09	1.1	1.09	3.62	1.11	1.08	0.04	0.95	0	ENST00000553095	mRNA
A_21_P0014573	5.31	6.06	5.73	6.14	6.64	6.58	7.24	6.9	7.44	6.47	6.86	6.84	7.66	6.96	6.71	6.25	6.54	6.31	6.18	6.26	5.74	6.12	0.63	0.24	1	XR_111287	mRNA
A_21_P0014574	1.63	1.77	2.35	2.29	2.23	2.98	3.44	2.83	3.14	3.69	3.66	3.56	1.7	2.67	2.32	1.87	2.98	3.21	3.72	3.18	2.29	2	0.71	0.7	0	NM_173600	mRNA
A_21_P0014576	1.2	1.58	2.24	1.19	1.26	1.29	1.64	1.99	1.24	1.48	2.8	2	2.06	1.18	1.13	1.29	2.54	1.74	1.96	1.66	1.56	1.32	0.5	0.43	0	AI830629	mRNA
A_21_P0014579	3.51	4.28	2.76	3.25	3.43	4.09	3.72	3.57	3.05	2.96	3.35	3.49	3.26	3.05	1.85	2.15	3.84	1.18	1.17	2.84	1.84	3.01	0.57	0.99	1	XR_111307	mRNA
A_21_P0014580	1.08	1.12	1.1	1.1	1.1	1.13	1.17	1.15	1.19	1.09	1.1	2.69	1.1	1.67	1.96	1.6	1.11	1.09	1.11	1.1	1.08	1.09	0.46	0.19	0	XR_171965	mRNA
A_21_P0014581	1.26	1.75	1.23	1.36	2.09	1.23	1.57	1.69	1.41	1.34	1.2	1.58	1.2	1.32	1.35	1.22	1.48	1.58	1.74	2.02	1.55	1.43	0.25	0.25	0		mRNA
A_21_P0014583	1.07	1.09	2.1	1.08	1.76	1.1	1.36	1.18	1.19	1.08	1.11	1.09	1.31	1.58	1.28	1.09	1.09	1.07	1.09	1.09	1.87	1.07	0.3	0.3	0	XR_110380	mRNA
A_21_P0014584	4.61	1.78	4.7	3.28	2.59	3.81	2.72	2.7	3.01	1.58	1.24	1.39	1.27	2.46	2.43	1.17	1.27	1.69	1.71	1.23	3.58	2.15	1.12	0.85	1	AK094623	mRNA
A_21_P0014588	1.07	1.07	1.06	1.05	1.1	1.06	1.24	1.1	1.06	1.07	1.12	1.1	2.44	2.56	1.08	1.75	1.1	1.09	1.06	1.07	1.05	1.06	0.5	0.26	0	THC2547866	mRNA
A_21_P0014589	6.85	6.54	6.39	6.76	6.93	6.47	7.06	6.97	6.9	6.09	6.32	5.98	6.53	5.98	5.72	6.07	5.52	6.06	5.61	6.34	6.35	6.45	0.42	0.37	1	XR_246129	mRNA
A_21_P0014590	2.01	1.26	1.19	1.17	2.13	2.7	1.94	1.33	2.22	2.59	2.74	1.45	1.45	2.66	2.72	1.87	2.95	1.21	2.8	1.23	2.54	1.2	0.62	0.79	0		mRNA
A_21_P0014591	1.1	1.16	1.05	1.13	1.02	1.2	1.05	1.02	1.06	1.11	1.15	1.13	1.14	1.02	1.02	1.46	1.14	1.11	1.05	1.2	1.15	1.1	0.06	0.14	0	THC2659602	mRNA
A_21_P0014600	1.58	1.83	1.84	1.13	1.29	1.1	2.13	2.17	2.37	1.1	2.5	1.12	2.43	1.11	1.26	1.1	2.02	2.14	1.14	2.61	1.12	1.1	0.55	0.64	0	THC2531780	mRNA
A_21_P0014601	1.78	1.09	1.08	1.68	1.36	2.42	1.34	1.14	1.09	2.53	2.03	1.08	1.23	2.35	1.2	2.29	2.44	2.62	3.07	1.11	1.11	2.68	0.53	0.77	0	ENST00000466213	mRNA
A_21_P0014603	1.08	1.1	1.07	1.08	1.07	1.06	1.29	1.07	1.05	1.87	2.13	1.08	2.58	1.09	1.1	1.12	1.12	1.1	1.09	1.07	1.11	2.51	0.48	0.53	0	XR_110493	mRNA
A_21_P0014605	1.35	1.15	1.13	1.12	1.17	2.54	1.29	1.6	1.25	1.83	1.19	1.15	1.48	2.04	1.23	3.28	1.15	1.96	3.33	1.14	1.11	1.12	0.41	1.03	0		mRNA
A_21_P0014607	12.11	10.96	11.14	11.42	11.28	10.98	11.39	11.27	11.12	10.83	10.87	11	11.21	11.18	11.41	11.05	10.73	10.63	10.69	10.9	11.17	11.4	0.31	0.28	1		mRNA
A_21_P0014608	5.31	5.64	5.88	5.2	4.66	5.53	4.43	4.7	4.65	5.95	6.13	5.73	5.28	5.5	4.97	4.86	5.32	5.56	4.96	4.84	5.42	5.41	0.53	0.3	1	XR_425148	mRNA
A_21_P0014609	9.52	9.26	9.51	9.54	9.22	8.55	9.15	9.01	8.99	8.65	8.73	9.1	8.2	8.34	8.59	9.42	9.24	9.21	9.12	9.26	9.2	9.34	0.43	0.1	1	THC2641466	mRNA
A_21_P0014610	1.23	2.53	2.32	1.8	1.66	2.88	2.09	1.93	2.61	3.88	3.16	2.6	1.45	3.31	3.31	2.65	1.41	1.88	1.61	1.68	1.34	1.6	0.77	0.44	0		mRNA
A_21_P0014612	3.58	2.85	2.32	2.81	2.6	2.02	2.47	1.61	2.65	2.56	2.43	1.1	1.19	1.09	2.88	2.85	1.1	1.1	3.64	1.11	2.88	1.86	0.74	1.05	0		mRNA
A_21_P0014613	1.14	1.31	1.18	1.26	1.1	1.23	1.07	1.1	1.11	1.22	1.14	1.58	1.19	1.22	1.16	1.2	1.26	1.41	1.44	1.44	1.3	1.22	0.12	0.1	0		mRNA
A_21_P0014614	4.27	5.28	4.47	4.42	4.72	4.36	4.39	3.91	4.48	3.97	4.41	4.32	4.6	4.1	3.51	4.44	4.64	5.14	4.19	4.16	2.27	3.41	0.4	0.94	1		mRNA
A_21_P0014616	1.17	1.62	1.25	1.3	1.27	1.22	1.11	1.08	1.14	2.87	2.6	1.44	1.14	1.26	1.26	2.04	2.85	1.48	2.5	1.7	1.49	1.35	0.54	0.57	0	AK093331	mRNA
A_21_P0014617	1.18	1.48	1.17	1.59	2.55	1.47	2.17	2.01	2.35	2.93	2.75	1.17	1.24	2.13	1.08	2.88	1.19	1.52	1.24	1.3	1.44	1.22	0.63	0.6	0	XR_133406	mRNA
A_21_P0014618	10.38	9.86	10.02	10.3	10.09	9.75	9.83	10.26	9.84	9.73	9.56	9.67	9.65	9.98	9.94	10.14	10.05	9.79	9.95	9.71	9.95	10.04	0.25	0.15	1	XR_246615	mRNA
A_21_P0014619	11.18	10.27	10.51	10.65	10.68	9.94	10.31	10.9	10.04	10.09	9.93	10.57	9.09	10.14	10.22	10.35	10.11	9.86	9.87	10.16	10.51	10.55	0.49	0.28	1	BQ082135	mRNA
A_21_P0014620	2.97	2.32	3.33	2.53	1.36	3.52	2.17	2.27	1.95	2.89	1.74	3.18	1.09	2.62	1.1	4.55	1.14	2.08	2.79	1.06	1.75	3.23	0.78	1.25	0	XR_428379	mRNA
A_21_P0014624	1.14	2.02	1.57	2.33	1.07	1.34	1.56	1.22	1.07	1.56	2.84	1.17	1.06	1.08	1.08	2.66	1.88	3.02	2.41	1.19	1.51	1.18	0.54	0.73	0	XR_424658	mRNA
A_21_P0014626	3.6	3.43	3.18	3.05	1.09	2.27	2.39	1.48	1.16	1.23	1.07	1.17	1.1	3.99	3.22	1.64	1.09	1.09	2.29	2.56	3.07	2.76	1.09	0.8	0	NM_007282	mRNA
A_21_P0014627	2.1	2.08	3.62	2.06	2.7	2	2.98	3.05	2.58	1.05	1.08	2.84	1.27	3.11	2.65	1.65	1.06	1.06	1.07	2.58	1.06	3.01	0.77	0.83	0	AK125599	mRNA
A_21_P0014628	9.09	7.82	8.4	8.74	8.35	8.11	7.95	8.58	7.79	8.1	7.95	8.21	6.66	8.02	8.2	8.23	7.8	7.38	7.83	8.09	8.33	8.58	0.54	0.4	1	ENST00000615955	mRNA
A_21_P0014629	3.15	4.42	3.91	4.45	6.55	4.86	5.68	5.54	6.1	6.07	5.98	4.73	5.94	5.4	5.24	5.49	4.59	5.49	5.41	5.38	5.07	6	0.94	0.43	1	XR_111749	mRNA
A_21_P0014630	2.16	1.71	2.72	1.31	1.84	1.91	2.59	2.91	3.02	1.91	1.22	1.68	2.29	1.42	1.7	1.16	1.34	1.51	1.69	2.14	1.44	1.38	0.57	0.32	0		mRNA
A_21_P0014634	1.9	1.1	1.09	1.11	1.04	1.26	1.04	1.04	1.08	1.26	1.74	1.17	1.26	1.12	1.14	1.04	2.14	3.43	1.11	1.08	1.59	1.12	0.26	0.89	0		mRNA
A_21_P0014635	3.57	4.06	4.26	4.23	4.81	3.91	4.75	4.48	4.7	3.59	2.81	1.35	2.89	3.11	3.49	3.89	3.78	4.66	4.34	3.65	3.25	3.81	0.93	0.46	1	THC2611532	mRNA
A_21_P0014639	3.41	4.08	4.04	4.15	4.39	4.02	4.52	4.2	4.42	4.27	4.56	4.22	4.98	4.45	4.11	5.39	4.87	4.43	4.8	4.51	4.79	3.7	0.34	0.52	1	XR_110863	mRNA
A_21_P0014647	5.07	4.32	5.51	5.27	5.05	3.94	5.2	5.54	5.09	4.25	3.4	4.62	3.43	5.2	4.78	4.03	2.11	4.21	3.53	4.01	5.12	4.81	0.7	0.98	1	THC2615454	mRNA
A_21_P0014648	1.19	1.81	1.25	1.34	1.14	1.23	1.19	1.11	1.17	1.36	1.22	1.5	1.21	1.35	1.7	1.55	1.38	1.65	1.77	1.27	1.49	1.46	0.21	0.17	0	XR_424266	mRNA
A_21_P0014649	1.21	1.45	2.47	1.22	1.21	1.63	1.24	1.26	1.36	1.3	1.44	1.64	1.75	1.3	1.28	1.32	1.69	1.34	1.39	1.39	1.22	1.32	0.33	0.15	0	BC062331	mRNA
A_21_P0014650	3.27	2.68	3.81	3.42	4.57	2.83	4.17	4.07	4.23	2.86	1.8	3.41	2.2	2.62	1.21	3.43	2.18	1.72	1.63	2.59	3.47	3.44	0.96	0.82	0	AL359570	mRNA
A_21_P0014654	1.13	1.23	1.13	1.19	1.64	1.19	1.3	1.05	1.07	1.16	1.15	1.17	1.04	1.09	1.08	1.21	1.22	1.21	1.18	1.18	1.24	1.18	0.15	0.02	0		mRNA
A_21_P0014656	6.51	5.54	6.22	6.5	6.5	5.48	6.06	6.57	5.73	5.42	5.28	4.94	4.75	4.73	5.26	6.1	5.04	4.48	5.6	5.6	6.32	6.58	0.65	0.74	1		mRNA
A_21_P0014657	8.27	7.58	8.46	8.2	7.69	7.76	7.31	7.76	7.32	7.65	7.15	7.38	5.96	7.33	7.27	7.47	7.08	6.65	7.16	7.48	8.17	8.1	0.59	0.55	1	THC2657673	mRNA
A_21_P0014659	8.15	7.4	8.3	8.14	7.26	7.26	6.98	7.84	7.07	7.16	7.04	7.22	5.92	7.06	7.12	8.1	7.91	7.76	8.13	6.87	7.72	7.72	0.6	0.42	1	BU727401	mRNA
A_21_P0014660	2.68	1.13	2.71	2.04	1.18	2.39	1.15	1.12	1.18	1.66	1.07	1.09	1.18	1.13	1.12	1.56	1.14	1.15	1.14	1.14	2.23	1.12	0.62	0.42	0	BC108692	mRNA
A_21_P0014661	3.91	1.02	1.56	3.08	2.46	1.09	1.28	1.67	1.66	1.16	1.08	5.95	1.19	1.05	1.08	1.02	1.02	7.06	1.04	1.02	3.31	3.48	1.4	2.28	0	XR_250595	mRNA
A_21_P0014662	5.02	2.78	5.16	4.01	2.85	2.85	2.58	2.4	2.54	1.14	1.17	1.15	1.11	2.07	1.04	2.12	2.3	2.77	1.86	3.91	3.76	3.56	1.36	0.84	0	ENST00000623723	mRNA
A_21_P0014663	1.03	1.03	1.04	1.05	1.07	1.1	1.13	1.07	1.14	1.15	1.08	1.13	1.12	1.05	1.1	1.03	1.03	1.03	1.05	1.03	1.43	1.08	0.04	0.15	0	NM_183238	mRNA
A_21_P0014665	2.07	2.24	1.81	1.21	1.08	2.03	1.64	1.66	1.08	1.17	1.16	1.19	1.04	1.1	1.09	1.23	1.23	1.23	1.21	1.19	1.3	1.2	0.43	0.04	0	XR_424068	mRNA
A_21_P0014666	4.09	1.03	2.24	1.04	2.87	1.09	1.69	3.32	1.11	3.05	2.37	2.52	1.2	2.92	1.09	2.69	1.83	1.27	2.23	3.28	3.92	4.23	1	1.09	0	AK301217	mRNA
A_21_P0014667	1.19	1.65	1.21	1.6	3.76	1.27	4.07	3.61	4.2	1.23	1.81	1.25	3.38	1.21	1.25	1.96	3.12	1.58	1.45	3.3	1.48	2.02	1.22	0.77	0		mRNA
A_21_P0014669	1.08	1.11	1.1	1.44	1.09	1.12	1.38	1.44	1.19	2.25	1.09	1.21	1.08	2.14	2.06	1.16	1.1	1.1	1.11	1.09	1.07	1.09	0.42	0.03	0	ENST00000563195	mRNA
A_21_P0014670	1.34	1.08	1.74	2.48	2.5	1.1	2.43	2.53	2.91	1.08	1.1	2.08	3.84	1.91	3.59	1.09	1.08	1.07	1.08	1.09	1.07	1.99	0.9	0.34	0	THC2656106	mRNA
A_21_P0014671	14.04	13.89	13.89	13.96	13.63	13.71	13.61	13.83	13.66	13.86	13.89	13.84	13.99	13.8	13.91	13.97	13.85	13.99	14.02	13.75	13.85	13.88	0.13	0.1	1	NM_001017	mRNA
A_21_P0014673	1.08	1.79	1.08	1.1	1.33	1.09	1.41	1.04	1.08	1.36	1.1	3.57	1.4	1.13	1.09	1.03	1.04	1.09	1.09	1.07	1.12	1.12	0.64	0.04	0		mRNA
A_21_P0014677	1.15	1.47	1.57	1.23	1.14	1.25	1.12	1.11	1.17	1.43	1.21	1.93	1.66	1.58	1.55	1.1	1.25	1.32	1.47	1.25	1.31	1.25	0.25	0.11	0	ENST00000261263	mRNA
A_21_P0014680	1.2	1.39	1.24	1.21	1.21	1.54	1.33	1.26	2.45	1.26	1.41	1.6	1.67	2.66	1.27	1.6	1.63	1.29	1.34	1.34	1.63	1.26	0.45	0.17	0		mRNA
A_21_P0014684	2.06	1.18	2.4	1.18	1.06	1.16	1.2	1.4	1.08	1.46	2.9	1.36	1.25	1.19	1.34	1.06	1.12	1.21	1.2	1.15	1.17	1.18	0.54	0.05	0	XR_433225	mRNA
A_21_P0014685	2.98	1.37	3.69	3.15	3.91	2.66	3.62	3.97	3.72	1.59	1.43	1.52	2.61	2.87	2.76	1.99	2.57	1.31	3.37	3.16	3.42	2.37	0.93	0.78	0	NM_001278081	mRNA
A_21_P0014686	1.51	1.1	1.1	1.09	1.98	1.11	1.15	1.19	1.17	1.1	1.15	1.09	1.43	1.17	1.19	1.87	1.09	1.12	1.1	1.09	1.08	2.22	0.24	0.47	0	AK023887	mRNA
A_21_P0014689	1.5	1.23	1.76	2.37	2.08	4.95	1.22	1.24	1.68	3.86	4.99	1.31	4.26	3.63	5.56	3.59	3.54	1.2	3.76	2.45	3.02	1.18	1.59	1.11	0	XR_111668	mRNA
A_21_P0014690	1.63	2.28	3.19	1.47	3.19	2.34	2.6	2.58	2.07	3.49	4.26	2.77	3.59	3.15	2.61	2.57	2.44	2.18	2.01	3.05	2.98	2.48	0.75	0.38	0		mRNA
A_21_P0014691	8.14	7.06	7.17	7.88	7.45	6.84	7.22	7.73	7.08	6.52	6.53	7.03	6.44	6.93	6.95	7.44	7.02	6.74	7.28	6.99	7.72	7.73	0.49	0.38	1	XR_253668	mRNA
A_21_P0014692	13.2	12.68	12.54	12.93	13.08	12.36	12.96	12.93	12.84	12.47	12.32	12.36	11.85	13	12.74	12.32	11.98	11.99	11.74	12.79	13.16	13.31	0.36	0.62	1		mRNA
A_21_P0014694	4.63	5.35	4.92	5.02	4.59	5.63	4.58	4.55	4.78	5.24	5.79	5.93	6.27	5.81	6.05	5.34	5.32	5.78	4.8	5.11	4.5	4.53	0.6	0.47	1	XR_433240	mRNA
A_21_P0014695	2.53	1.88	2.48	2.83	3.6	2.73	3.29	3.37	3.69	1.53	2.17	2.42	3.32	2.43	1.39	2.39	1.52	2.05	1.9	1.67	2.28	2.79	0.72	0.44	0	XM_005258358	mRNA
A_21_P0014696	1.1	1.12	1.1	1.08	1.54	1.11	1.13	1.42	1.34	1.11	1.19	1.15	1.36	1.16	1.1	1.12	1.13	1.16	1.14	1.1	1.06	1.1	0.14	0.03	0	XM_006722554	mRNA
A_21_P0014698	2.28	1.18	1.43	1.83	1.18	1.21	1.4	1.74	1.23	2.83	2.71	1.2	3.57	2	3.55	3.7	3.07	3.31	1.17	1.16	2	1.14	0.85	1.12	0		mRNA
A_21_P0014704	1.19	1.77	1.26	1.37	1.15	1.24	1.14	1.12	1.18	1.34	1.7	1.37	1.47	1.57	2.18	2.21	1.26	1.7	1.7	1.23	1.63	1.39	0.3	0.34	0	THC2638033	mRNA
A_21_P0014706	1.16	1.58	1.24	1.31	1.15	1.22	1.13	1.12	1.18	1.37	1.23	1.54	1.48	1.47	2.23	1.12	1.24	1.45	3.61	1.22	1.37	1.31	0.29	0.89	0	XR_112271	mRNA
A_21_P0014708	2.39	1.13	1.11	1.13	2.24	5.59	1.1	1.29	1.54	3.17	2.15	1.63	1.12	1.59	1.6	2.64	2.05	2.5	1.15	1.15	1.79	1.11	1.18	0.65	0	ENST00000505245	mRNA
A_21_P0014711	14.32	13.71	13.75	13.98	13.53	13.36	13.46	13.75	13.17	13.29	13.24	13.38	12.82	13.32	13.45	13.89	13.63	13.5	13.58	13.32	13.82	13.89	0.36	0.22	1	NM_001282958	mRNA
A_21_P0014713	3.12	3.7	3.05	2.95	4.39	3.01	4.59	4.32	4.72	2.91	2.55	1.08	2.7	2.78	4.41	2.16	2.6	1.1	2.82	3.56	2.85	2.27	0.99	0.76	0	THC2553825	mRNA
A_21_P0014715	1.22	1.45	1.25	1.23	1.24	1.57	1.21	1.27	1.24	1.31	1.7	1.56	1.8	1.25	1.32	1.34	2.95	1.92	1.84	1.42	1.2	1.41	0.19	0.6	0	BC013229	mRNA
A_21_P0014716	2.06	1.35	1.27	1.24	1.22	1.45	1.43	1.36	1.74	1.93	1.35	2.24	1.28	1.31	2.23	1.3	1.95	3.46	1.4	1.22	1.29	2.14	0.37	0.81	0	ENST00000438796	mRNA
A_21_P0014717	9.08	10.54	10.09	9.79	10.12	10.78	10.67	10.01	10.92	11.04	11.33	11.02	11.66	11.16	10.97	10.55	11.11	10.88	10.66	10.4	9.48	9.71	0.68	0.6	1		mRNA
A_21_P0014718	1.26	1.13	1.12	1.11	1.27	1.16	1.18	1.32	1.21	2.13	1.15	1.14	1.35	1.15	1.3	1.12	1.13	1.11	1.12	1.12	1.1	1.1	0.25	0.01	0	ENST00000467997	mRNA
A_21_P0014721	6.42	7.09	6.58	6.29	7.94	6.69	6.87	7.15	8.01	6.39	6.79	6.7	7.33	6.76	6.58	6.92	7.31	7.39	7.01	7.18	6.52	6.55	0.52	0.35	1	NM_001256475	mRNA
A_21_P0014722	3.28	4.5	3.34	3.96	5.06	3.66	5.2	5.05	5.38	3.38	3	3.84	4.8	4.24	4.01	4.58	4.62	3.98	4.43	4.38	3.57	3.9	0.78	0.4	1	ENST00000512507	mRNA
A_21_P0014723	6.19	7.26	6.3	6.51	6.53	6.69	6.71	6.35	6.73	6.55	6.9	6.39	7.27	6.14	6.33	6.56	6.75	7.02	6.81	6.55	5.82	6.01	0.35	0.43	1	THC2618554	mRNA
A_21_P0014724	2.55	2.45	2.37	1.24	2.66	2.35	1.52	2.6	2.3	2.56	1.45	1.59	2.59	1.86	1.3	1.32	1.76	1.51	1.44	1.49	2.66	2.81	0.53	0.62	0	XR_251947	mRNA
A_21_P0014725	6.71	6.21	6.82	6.64	7.61	6.93	7.73	7.6	7.89	6.55	6.36	6.56	7.46	7.24	7.27	6.57	5.76	6.37	6.34	6.32	6.6	6.75	0.54	0.32	1	BX954921	mRNA
A_21_P0014726	7.57	7.94	8.57	7.79	7.13	8.52	6.9	7.28	7.26	8.21	7.96	8.18	7.74	7.65	7.6	7.53	7.88	7.82	7.66	8.09	8.14	7.8	0.49	0.22	1	XR_242002	mRNA
A_21_P0014729	8.76	9.44	8.52	8.53	9.3	9.96	9.16	8.42	8.88	10.04	10.35	10.1	10.93	10.33	10.2	8.6	8.83	9.08	8.9	10.48	10.03	9.84	0.8	0.72	1	BC017341	mRNA
A_21_P0014731	2.55	4.03	3.39	2.76	2.79	3.69	2.85	2.63	2.6	3.72	4.4	4.25	5.03	4.01	4.35	2.71	4.57	4.17	4.01	3.65	2.56	3.45	0.8	0.75	1		mRNA
A_21_P0014732	1.24	1.08	1.08	1.09	1.09	1.94	1.13	1.14	1.8	1.05	1.94	1.09	1.22	2.2	1.32	1.96	1.07	1.08	2.34	1.1	1.08	1.07	0.39	0.53	0	ENST00000422968	mRNA
A_21_P0014734	1.39	1.26	1.12	1.27	1.23	1.28	1.55	1.24	1.1	1.17	1.2	1.17	1.1	1.07	1.06	1.21	1.2	2.44	1.17	1.23	1.3	1.18	0.13	0.46	0		mRNA
A_21_P0014735	2.2	1.54	1.61	1.22	1.41	1.51	2.54	2.28	1.58	1.28	1.37	2	1.33	1.25	1.83	1.34	1.78	1.28	1.36	1.33	1.22	1.31	0.41	0.19	0	XR_113120	mRNA
A_21_P0014736	1.66	1.23	1.18	1.16	1.28	1.29	1.21	1.87	1.25	1.19	1.28	1.26	1.62	2.14	5.28	1.92	2.24	1.21	1.22	2.66	1.84	1.19	1.04	0.57	0	XR_426345	mRNA
A_21_P0014737	1.5	1.18	1.67	2	1.84	1.37	1.71	1.18	1.29	2.01	3.32	1.69	1.9	1.19	1.09	2.7	1.54	2.11	2.12	1.13	1.53	1.93	0.56	0.51	0	ENST00000521923	mRNA
A_21_P0014740	1.21	1.8	1.26	1.39	1.13	1.84	1.14	1.37	1.21	1.68	1.59	2.68	1.83	1.54	2.45	2	1.24	2.94	1.22	1.23	1.88	1.94	0.46	0.62	0	THC2538606	mRNA
A_21_P0014741	1.38	1.41	1.35	1.23	1.46	1.46	1.21	1.2	1.3	1.86	1.32	2.03	1.87	1.55	2.39	1.46	2.01	1.63	1.31	1.81	1.26	1.93	0.35	0.3	0	THC2536887	mRNA
A_21_P0014742	3.43	1.92	2.74	2.75	3.63	2.25	3.56	3.96	3.51	1.66	1.31	2.63	1.58	1.5	2.33	1.15	1.35	1.66	1.42	1.4	1.32	2.88	0.88	0.59	0	BC045168	mRNA
A_21_P0014743	2.17	1.95	1.71	1.14	2.05	1.22	3.09	2.36	2.16	1.16	3.26	2.92	1.14	2.49	4.57	2.62	1.23	2.87	3.87	2.31	2.84	2.35	0.96	0.79	0		mRNA
A_21_P0014745	5.89	5.11	6.25	5.72	6.1	5.84	6.14	6.25	6.39	5.17	4.92	5.36	4.11	4.51	4.67	5.55	5.25	5.5	5.18	5.13	6.15	5.88	0.72	0.38	1	CR933683	mRNA
A_21_P0014748	3.25	4.16	3.64	3.74	2.89	3.64	3.42	3.02	3.43	2.47	3.41	3.34	1.52	1.2	3.24	3.11	2.88	1.17	3.5	2.71	3.16	3.43	0.8	0.79	1		mRNA
A_21_P0014749	3.7	2.74	3.61	2.97	1.98	3.28	2.89	2.3	2.26	1.22	1.24	1.2	1.16	1.17	1.35	2.7	2.4	3.16	2.86	3.5	3.27	2.16	0.95	0.48	0		mRNA
A_21_P0014750	1.16	1.5	1.2	1.3	1.71	1.25	1.21	1.1	1.13	1.27	1.16	1.73	1.22	1.26	1.11	1.86	1.41	1.55	1.62	1.54	1.41	1.28	0.2	0.19	0		mRNA
A_21_P0014751	12.77	11.9	12.24	12.51	12.21	11.53	11.99	12.21	11.7	11.5	11.34	11.8	11.03	11.47	11.78	12.13	11.58	11.63	11.6	11.65	11.93	12.34	0.47	0.3	1		mRNA
A_21_P0014752	5.02	6.02	5.47	5.55	5.58	5.57	5.92	6.08	6.05	5.71	5.81	5.88	6.22	6.6	6.19	6.32	5.98	6.5	6.23	6.11	5.81	5.82	0.38	0.26	1		mRNA
A_21_P0014753	1.13	1.21	1.16	1.2	1.07	1.19	1.06	1.07	1.08	1.24	1.12	1.54	1.14	1.18	1.73	1.11	1.16	1.26	1.24	1.2	1.17	1.19	0.19	0.05	0	THC2507047	mRNA
A_21_P0014754	1.12	2.23	1.12	1.16	1.06	1.14	1.14	1.05	1.19	1.14	1.12	1.14	2.58	1.1	1.1	1.2	1.21	1.19	1.95	1.15	1.21	1.16	0.46	0.29	0		mRNA
A_21_P0014755	3.93	1.07	4.57	3.43	1.97	3.5	1.72	2.16	2.02	4	1.15	1.12	2.72	2.17	1.07	1.61	2.86	1.08	2.7	2.86	3.84	3.43	1.18	0.97	0		mRNA
A_21_P0014756	2.63	2.33	1.92	1.13	1.87	1.12	2.34	2.35	2.28	1.11	1.06	1.19	1.11	1.09	1.73	1.09	1.1	1.16	3.5	1.14	1.64	1.11	0.59	0.89	0	AK130364	mRNA
A_21_P0014757	1.24	3.01	1.4	1.03	1.65	1.08	1.06	1.1	1.07	1.1	1.18	1.22	1.45	1.62	1.06	1.07	3.77	2.97	3.18	1.77	1.02	1.06	0.5	1.16	0	AK304201	mRNA
A_21_P0014758	1.13	1.2	1.17	1.2	1.24	1.4	1.33	1.29	1.28	1.24	1.32	1.84	1.49	1.26	1.18	1.18	1.78	1.53	1.24	1.71	1.26	1.24	0.17	0.25	0		mRNA
A_21_P0014759	11.28	11.06	10.71	10.95	10.82	10.11	10.63	11.07	10.59	10.3	10.33	10.4	9.79	10.52	10.55	10.57	10.32	9.94	10.23	10.4	10.71	10.94	0.39	0.33	1	AK097034	mRNA
A_21_P0014760	1.09	2.26	1.08	1.09	1.54	1.19	1.18	1.13	1.21	1.59	1.13	1.33	1.06	1.06	1.31	6.91	1.14	1.1	1.12	1.07	1.11	1.12	0.32	2.19	0	XR_132524	mRNA
A_21_P0014762	1.07	1.09	1.07	1.08	1.09	1.13	1.26	1.11	1.19	1.12	1.09	1.23	1.07	1.05	1.45	1.06	1.09	1.07	1.1	1.05	1.08	1.1	0.11	0.02	0	CU674253	mRNA
A_21_P0014763	3.69	3.69	4.6	4.17	3.41	3.59	3.4	3.86	3.65	3.31	2.24	3.24	1.23	2.64	1.46	3.85	2.38	3.47	4.19	1.99	3.96	4.36	0.94	0.92	0		mRNA
A_21_P0014764	1.13	2.84	2.59	1.72	1.45	2.05	2	1.32	1.3	3.11	4	1.96	4.01	3.9	3.25	3.72	3.34	2.97	1.37	1.15	3.57	2.34	1.02	1.04	0	AY742823	mRNA
A_21_P0014766	8.84	8.23	9.15	8.34	8.08	10.05	8.01	8.13	8.26	9.06	8.09	8.65	8.16	8.82	8.37	7.24	7.59	6.93	7.35	9.05	9.27	8.67	0.56	0.95	1		mRNA
A_21_P0014767	2.07	3.33	2.59	2.04	1.62	1.23	2.27	1.54	2.12	3.36	2.4	1.42	1.15	2.16	1.62	1.58	3.3	2.26	1.74	2.67	2.71	1.68	0.67	0.65	0	ENST00000573229	mRNA
A_21_P0014769	1.26	1.93	1.37	1.45	2.06	1.8	2.03	1.88	1.16	1.65	1.3	2.62	1.52	1.49	2.29	1.17	1.37	1.77	1.51	1.76	1.33	1.58	0.42	0.22	0		mRNA
A_21_P0014770	4.41	2.52	4.6	3.81	3.18	4.24	3.21	2.74	3.09	3.19	1.64	3.09	3.23	3.69	2.83	1.82	1.82	1.07	2.68	3.85	3.6	4.47	0.77	1.25	1		mRNA
A_21_P0014771	4.51	1.23	3.98	3.37	1.7	2.88	2.57	2.52	2.58	1.22	3.17	1.66	1.8	2.15	1.09	1.97	1.25	2.32	1.27	3.14	3.9	4.62	1.03	1.3	0		mRNA
A_21_P0014772	1.1	1.15	1.11	1.14	1.08	1.95	1.15	1.8	1.08	1.12	1.19	1.11	3.54	1.14	1.13	1.13	2.19	1.17	1.16	1.17	1.16	1.13	0.65	0.39	0		mRNA
A_21_P0014773	11.92	12.23	12.19	11.9	12.03	12.06	12.37	12.15	12.53	12.11	12.3	12.17	12.54	12.67	12.03	12.34	12.46	12.09	12.17	11.83	11.58	11.84	0.23	0.31	1	THC2668279	mRNA
A_21_P0014774	5.29	4.59	5.6	5.28	4.7	4.68	4.46	4.87	4.92	4.17	3.95	4.05	3.61	3.51	4.13	4.05	4.02	4.13	4.88	4.43	4.95	4.22	0.62	0.39	1		mRNA
A_21_P0014777	7.19	7.87	7.21	7.21	7.88	7.12	8.35	7.57	8.49	7.23	7.05	7.64	9.2	6.92	7.36	6.91	7.33	7.06	7.13	7.54	6.88	7.08	0.64	0.23	1		mRNA
A_21_P0014778	12.46	11.57	11.79	12.11	11.78	11.56	11.5	11.87	11.38	11.49	11.17	11.32	10.52	11.5	11.5	11.53	11.09	11.21	11.23	11.42	11.93	12.08	0.43	0.38	1	AK295906	mRNA
A_21_P0014779	2.88	1.24	2.97	3.07	2.18	2.97	2.08	1.37	2.44	3.98	4.12	1.95	2.88	2.42	3.3	1.78	3.31	1.72	3.16	2.71	1.16	2.43	0.83	0.8	0	ENST00000494753	mRNA
A_21_P0014780	6.92	8.2	7.42	7.36	7.53	7.77	7.75	7.33	7.73	7.85	8.44	8.21	9.12	8.37	9.29	7.91	8.36	8.43	7.98	7.89	7.29	7.15	0.66	0.49	1		mRNA
A_21_P0014781	2.73	3.49	2.66	2.39	3.13	3.39	2.72	2.75	3.4	4.17	3.71	3.75	3.99	3.73	4.18	1.79	2.15	1.5	2.61	2.38	2.04	2.43	0.59	0.39	0	NM_001037163	mRNA
A_21_P0014784	1.11	1.2	1.1	1.16	1.05	1.16	1.55	1.04	1.06	1.13	1.13	1.15	1.05	1.73	1.08	1.18	1.2	1.18	4.54	1.16	1.19	1.15	0.2	1.27	0	ENST00000456856	mRNA
A_21_P0014786	2.13	1.38	1.23	1.2	1.52	1.44	1.25	1.28	1.5	3.15	1.34	1.77	2.65	1.24	1.5	1.42	1.67	1.24	1.29	1.29	1.19	1.75	0.57	0.22	0	AK129895	mRNA
A_21_P0014787	1.96	1.28	2.54	2.45	2.02	2.24	2.03	1.91	2.48	1.76	2.29	3.09	1.17	1.97	1.05	1.19	3.03	3.37	2.29	1.29	1.75	1.18	0.55	0.91	0		mRNA
A_21_P0014788	6.26	5.16	5.64	5.72	5.54	5.27	4.76	5.53	4.51	4.86	4.61	5.45	3.92	4.78	4.66	5.07	3.96	1.22	4.17	5.3	5.74	6.29	0.6	1.67	1	AA682772	mRNA
A_21_P0014789	1.68	1.18	1.6	1.12	1.48	1.17	1.15	1.19	1.77	1.15	2.03	1.25	1.51	1.2	1.12	2.66	1.18	1.22	1.21	2.37	1.1	1.15	0.29	0.66	0	ENST00000538759	mRNA
A_21_P0014790	1.56	1.11	1.45	1.93	1.16	1.13	1.16	2.06	1.19	1.1	1.15	1.09	1.46	1.17	1.2	1.11	1.1	1.11	1.11	1.1	1.09	1.09	0.31	0.01	0		mRNA
A_21_P0014791	10.71	12.38	11.29	11.01	11.47	12.69	11.59	10.63	11.53	12.69	12.79	12.63	13.39	12.55	12.53	11.68	12.25	12.89	12.44	12.46	11.84	11.64	0.86	0.47	1	THC2507863	mRNA
A_21_P0014792	4.76	4.95	4.92	4.63	5.37	4.87	5.74	5.36	5.75	5.19	4.09	4.29	5.86	5.04	4.56	5.04	5.38	4.1	4.23	5.02	4.93	4.83	0.53	0.46	1		mRNA
A_21_P0014793	1.05	1.06	1.08	1.08	1.12	1.08	1.14	1.17	1.57	1.06	1.09	1.07	1.31	1.11	1.23	1.07	1.06	1.05	1.07	1.08	1.06	1.05	0.14	0.01	0	NM_001198533	mRNA
A_21_P0014794	2.09	1.68	1.23	1.44	1.91	2.04	1.27	2.15	2.33	1.25	1.29	1.22	1.31	1.26	1.51	1.18	2.34	2.2	2.95	1.23	2.65	1.28	0.4	0.74	0	THC2567829	mRNA
A_21_P0014799	1.26	1.12	1.1	1.58	1.75	1.13	1.17	1.16	1.2	1.09	1.1	1.19	1.12	1.08	1.89	1.1	1.12	1.09	1.11	1.1	1.08	1.09	0.26	0.01	0		mRNA
A_21_P0014801	4.48	5.21	4.26	5.02	5.35	6.23	4.28	4.15	3.98	7.67	7.59	6.49	6.59	6.49	6.48	6.39	5.33	6.19	5.52	5.4	6.16	5.66	1.25	0.43	1	ENST00000567298	mRNA
A_21_P0014802	4.94	5.46	5.58	5.16	4.89	5.46	4.76	4.54	4.57	4.81	5.06	5	4.48	3.77	4.02	4.6	5.02	3.93	5.37	4.82	4.95	5.08	0.51	0.46	1	ENST00000568444	mRNA
A_21_P0014803	5.44	6.25	5.82	5.68	6.02	5.7	5.57	4.91	5.36	5.56	6.17	6.19	6.37	5.13	5.32	5.23	5.52	5.6	5.17	5.47	5.24	5.58	0.43	0.18	1	ENST00000563903	mRNA
A_21_P0014806	3.99	3.27	3.87	4.3	3.77	3.1	3.93	3.94	3.75	3.76	3.42	4.5	3.33	4.47	3.8	3.83	4.04	3.48	3.28	3.37	4.4	3.85	0.41	0.4	0	XR_132626	mRNA
A_21_P0014807	4.11	4.91	4.43	4.52	3.7	5.61	4.08	3.84	4	5.52	5.55	5.8	6.04	5.65	5.38	5.19	6.28	5.43	6.04	5.05	4.34	4.37	0.81	0.75	1	XR_253640	mRNA
A_21_P0014808	4.85	3.65	4.42	4.11	2.64	4.15	3.39	3.56	2.96	3.5	4.08	3.32	2.41	3.86	1.31	3.43	1.34	3.24	2.29	4.1	4.53	4.37	0.89	1.17	1		mRNA
A_21_P0014809	6.94	5.61	6.14	6.52	6.29	6.12	5.99	6.36	5.75	5.62	5.67	6.49	5.16	5.23	5.38	6.72	6.3	5.31	5.79	5.93	6.33	6.7	0.52	0.51	1	NM_032822	mRNA
A_21_P0014810	1.1	1.15	1.37	1.12	1.07	1.08	1.08	1.08	1.07	1.11	1.09	1.09	1.1	1.12	1.14	1.14	1.16	1.15	1.14	1.11	1.16	1.13	0.07	0.02	0	ENST00000485835	mRNA
A_21_P0014811	2.32	1.99	3.11	2.06	1.75	1.2	2.47	2.25	1.77	1.23	1.17	1.3	1.1	1.78	1.24	1.25	1.4	1.35	1.48	1.25	1.45	1.27	0.59	0.1	0		mRNA
A_21_P0014812	2.58	1.56	2.15	1.65	2.23	1.66	1.19	2.25	2.01	3.41	1.56	1.84	1.86	2.63	1.28	2.43	1.57	1.94	1.9	2.05	1.52	1.41	0.58	0.36	0	XR_132644	mRNA
A_21_P0014814	4.19	5.28	4.61	5.41	5.96	6.34	5.5	5.17	5.29	7.82	7.06	6.33	6.53	6.92	6.46	6.36	5.71	5.45	5.4	5.66	5.94	5.2	0.98	0.39	1	THC2678276	mRNA
A_21_P0014818	1.13	1.52	1.11	1.23	1.08	1.27	1.11	2.07	1.09	1.16	1.66	1.16	1.11	1.06	1.05	1.82	1.19	2.4	1.15	1.23	1.26	2.26	0.28	0.54	0	AY371499	mRNA
A_21_P0014819	6.92	5.9	5.92	6.32	5.52	5.93	5.03	5.74	4.57	6.26	5.83	6.47	5.14	5.8	5.91	5.82	5.07	5.27	5.3	5.49	6.32	6.68	0.59	0.6	1		mRNA
A_21_P0014821	7.65	8.78	7.86	7.87	8.59	8.15	8.85	8.35	9.07	8.23	8.69	8.34	9.38	8.68	8.58	8.81	9.11	9.61	8.8	8.64	7.73	8.08	0.47	0.62	1		mRNA
A_21_P0014822	4.98	4.93	5.54	4.9	3.95	5.32	4.52	4.59	4.33	4.62	3.99	4.29	3.06	4.42	3.09	4.35	4.72	4.28	5.23	4.42	5.13	4.31	0.71	0.4	1	BC061902	mRNA
A_21_P0014823	11.33	10.53	10.48	10.7	10.51	10.76	10.14	10.48	10.12	10.46	10.21	10.25	9.62	10.51	10.18	10.18	9.89	10.01	10.17	10.37	10.69	10.52	0.38	0.28	1	BC130650	mRNA
A_21_P0014824	1.09	1.13	1.05	1.1	1.03	1.12	1.05	1.03	1.04	1.09	1.12	2.81	1.1	1.04	1.06	1.29	1.14	1.1	1.05	1.13	1.33	1.09	0.45	0.11	0	AK293975	mRNA
A_21_P0014826	3.6	5.22	4.24	4.47	4.09	4.63	4.02	4.07	4.19	4.8	5.25	5.51	5.24	4.65	4.78	4.66	5.42	5.68	5.77	4.65	4.88	4.87	0.55	0.48	1		mRNA
A_21_P0014827	2.05	1.92	3.14	2.48	1.45	1.92	1.62	1.43	1.8	3.73	3.08	2.6	3.45	1.52	2.07	3.07	2.53	1.86	1.6	2.88	2.14	1.55	0.76	0.61	0	ENST00000598007	mRNA
A_21_P0014828	2	2.17	1.64	3.08	2.56	3.12	2.62	2.02	1.76	2.18	2.79	2.72	2.67	2.56	3.44	2.95	1.09	4.92	3.39	3.4	2.75	2.4	0.52	1.16	0		mRNA
A_21_P0014829	3.01	4	2.53	4.07	3.21	4.26	2.26	2.34	2.48	5.62	4.54	3.55	3.91	4.23	3.15	4.84	2.92	2.46	4.02	1.9	3.86	3.75	0.95	1.01	1	THC2548955	mRNA
[truncated: 120,153 more rows]
